# Supplementary material for: Differential morphology and transcriptome profile between the incompletely fused carpels ovary and its wild-type in maize
Source: Sci Rep. 2016 Sep 2;6:32652. doi: 10.1038/srep32652 (PMC5009309; doi:10.1038/srep32652)
Supplement: Supplementary Table S4 [file srep32652-s2.xlsx]

## Sheet: Sheet1
Differential morphology and transcriptome profile between incompletely fused carpels ovary and its wild-type in maize
Hongping Li1,+, Yufeng Wu2,+, Yali Zhao1, Xiuli Hu1, Jianfeng Chang1, Qun Wang1, Pengfei Dong1, Moubiao Zhang1, Chaohai Li1,*
Table S4 Expression values obtained for the 35,905 genes expressed in at least one of the 6 sequenced samples. Values are expressed in fragments per kilobase of transcript per million mapped reads (FPKM) for each gene from three biological replicates. Expression values were calculated from samples wild-type (WT) and incompletely fused carpels (ifc). Biological replicates are indicated as -1, -2 a…
Gene ID	TSS	Locus	WT-1	WT-2	WT-3	ifc-1	ifc-2	ifc-3
GRMZM5G888250	TSS2	chr1:9845-10387	44.2	26.2	147	45.2	0	342
GRMZM2G093344	TSS5	chr1:109518-117415	0.235	0.212	0.195	0.222	0.56	0.313
GRMZM2G093399	TSS10,TSS8,TSS9	chr1:135621-144667	6.83	3.28	4.22	5.35	9	2.81
GRMZM5G833153	TSS11	chr1:144956-145646	38.8	25.8	39.6	31.4	45.8	38.7
AC177838.2_FG015	TSS13	chr1:161142-162302	0.728	0.767	0.385	0.491	2.71	0.286
GRMZM2G104572	TSS16	chr1:234778-236394	69.4	50.6	48.8	41.1	34	31.5
GRMZM2G023794	TSS20,TSS21	chr1:264625-274767	12.2	9.94	12.9	12	12.1	11.6
GRMZM2G137697	TSS26	chr1:371974-375908	0.0462	0.0637	0	0	0	0
GRMZM2G408834	TSS27	chr1:379243-385788	4.59	6.65	5.98	2.85	3.11	5.21
GRMZM2G471814	TSS35	chr1:514920-526846	0.411	0.389	0.39	0.493	0.992	0.496
GRMZM2G330436	TSS36	chr1:514920-526846	2.27	1.11	0.981	0.996	1.38	1.43
GRMZM2G333069	TSS37,TSS38	chr1:644475-658752	2.48	3.61	9.98	2.79	4.54	6.8
GRMZM2G703460	TSS44	chr1:722063-722516	0.136	0.301	0.429	0	1.71	0.22
GRMZM2G172183	TSS47,TSS48	chr1:979811-991117	6.15	5.93	7.93	5.58	6.18	8.7
GRMZM2G073979	TSS49	chr1:995084-997695	56.5	67.9	66.6	58	41.6	66
GRMZM2G374777	TSS50	chr1:997920-998660	3.79	1.91	2.35	3.85	3.2	2.9
GRMZM2G374779	TSS51	chr1:999267-1004936	32	40.3	44.2	47.1	36.4	59
GRMZM2G367714	TSS62	chr1:1498149-1505329	0	0.0744	0.0473	0	0.522	0
GRMZM2G474194	TSS65,TSS66	chr1:1662686-1664372	102	151	241	98.4	114	203
GRMZM2G161483	TSS67	chr1:1760348-1762553	0.0149	0.104	0	0.0443	0.697	0.0228
AC193500.3_FG003	TSS68,TSS69	chr1:1777858-1780778	4.34	3.68	5.07	4.38	3.69	3.74
GRMZM2G379898	TSS70,TSS71	chr1:1874718-1876326	12.5	12.2	31.8	24.1	39.6	24.5
GRMZM2G060265	TSS72	chr1:1953454-1955531	0.138	0.0784	0.0813	0	0.0921	0.102
GRMZM2G164696	TSS73,TSS74	chr1:2035660-2037950	131	112	122	173	99.7	136
GRMZM2G410990	TSS77,TSS78	chr1:2219064-2223784	8.82	7.61	9.37	7.5	9.24	8.52
GRMZM2G329177	TSS81,TSS82	chr1:2425925-2433529	7.56	8.36	8.69	9.65	7.71	8.76
GRMZM2G035377	TSS88	chr1:2655520-2658069	13.7	10.2	5.81	5.68	6.06	4.81
GRMZM2G085691	TSS89	chr1:2683760-2690223	4.67	3.72	4.11	5.4	5.05	3.79
GRMZM2G085827	TSS90	chr1:2725570-2734211	4.76	5.08	5.45	4.27	5.22	5.18
GRMZM2G085885	TSS91,TSS92	chr1:2739478-2748501	7.76	7.58	6.54	4.72	5	5.25
GRMZM2G086269	TSS93	chr1:2751020-2753499	0.023	0.0564	0	0	0.235	0
GRMZM2G042552	TSS95	chr1:2781764-2783974	41.7	45.5	47.4	50.7	31.7	41
GRMZM2G042539	TSS96	chr1:2784472-2785721	0.522	0.0745	0.197	0.0976	0.137	0.21
GRMZM2G042250	TSS97,TSS98,TSS99	chr1:2791118-2798512	24.4	18.4	19.2	20.8	12.1	15.2
GRMZM5G802392	TSS100	chr1:2839337-2840257	92.1	105	97.8	96.1	53.6	94.6
GRMZM2G006673	TSS101	chr1:2856654-2869296	32.4	38.7	35.2	33.3	27.4	35.7
GRMZM2G007025	TSS102	chr1:2871384-2874062	22.3	14.6	20.4	31.4	15.8	16.1
GRMZM2G015384	TSS103	chr1:2874116-2894294	0.393	0.253	0.263	0.24	0.285	0.419
GRMZM2G137366	TSS106	chr1:2930054-2935014	8.49	9.58	8.72	8.2	8.2	8.51
GRMZM2G137352	TSS107	chr1:2949513-2951161	44.8	41.5	33.7	35.8	23.8	19.8
GRMZM2G137236	TSS108,TSS109	chr1:3002227-3020918	15.3	18.3	17.7	17.5	16.3	16.7
GRMZM2G436226	TSS110,TSS111,TSS112	chr1:3022529-3033846	12.8	11.2	11.2	11.3	14.3	10.7
GRMZM2G092232	TSS113,TSS114,TSS115	chr1:3122941-3129408	6.1	5.9	7.21	8.49	6.98	8.75
GRMZM2G393062	TSS116	chr1:3129700-3130708	22.1	9.86	16.9	31.1	18.1	13
GRMZM2G124550	TSS117,TSS118,TSS119	chr1:3171221-3187493	31.7	33.7	33.3	22.5	22.7	26.5
GRMZM2G077615	TSS121	chr1:3262172-3264110	6.22	5.78	5.83	6.75	4.61	5.97
GRMZM2G077669	TSS122	chr1:3265220-3269181	14.2	13.7	13.7	17.1	13.4	14.6
GRMZM2G077769	TSS123	chr1:3273122-3274317	27.2	27.5	28.3	39	22.4	27.5
GRMZM2G126199	TSS124,TSS125	chr1:3347397-3349742	45.6	50	55.9	33.7	37.3	48.1
GRMZM2G440537	TSS126,TSS127	chr1:3396867-3402729	6.26	7.09	7.92	6.16	6.12	6.95
GRMZM2G055880	TSS129	chr1:3441710-3445070	10.9	11.4	9.88	11.8	6.39	9.38
GRMZM2G055698	TSS130	chr1:3462299-3464276	16.3	12	14.1	32.1	17.9	15.7
GRMZM2G044388	TSS132,TSS133	chr1:3639178-3642463	20.7	21.2	24	23.9	22.9	22.8
GRMZM2G029713	TSS134	chr1:3693186-3697975	15.5	15.6	14.2	14.2	11.5	14.5
GRMZM2G320099	TSS135	chr1:3701759-3706769	6.18	6.36	6.98	6.33	4.7	6.64
GRMZM2G030173	TSS136	chr1:3708081-3709175	28.4	27.1	29.9	39.4	23.9	32.5
GRMZM2G030299	TSS137,TSS138	chr1:3723929-3729045	3.74	5.96	8.62	5.49	3.87	9.73
GRMZM2G030567	TSS139,TSS140	chr1:3731284-3736278	4.14	3.12	1.72	4.48	2.82	4.07
GRMZM2G320117	TSS141	chr1:3738693-3740469	0.724	1.14	0.474	0.567	0.901	1.01
GRMZM2G085909	TSS142	chr1:3824196-3828489	18.8	20.7	20	23.9	18.1	18.8
GRMZM2G008327	TSS143,TSS144	chr1:3871909-3880199	32.1	37.9	41.3	34.1	27.4	40.1
GRMZM2G008773	TSS145	chr1:3883250-3883979	20.1	27.1	44.1	29.1	33.5	36.4
GRMZM2G087207	TSS146,TSS147	chr1:4011777-4016576	19.1	19	19.5	36.1	20.7	23.9
GRMZM2G387837	TSS148	chr1:4016857-4019283	6.41	6.79	5.56	7.34	4.91	5.63
GRMZM2G344566	TSS149	chr1:4089999-4090432	945	1490	0	0	0	0
GRMZM2G453794	TSS170,TSS171,TSS172	chr1:4172556-4187541	24.5	26.7	24	28.8	23.5	23.5
GRMZM2G167568	TSS173	chr1:4204276-4206621	4.44	4.65	5.13	4.73	3.16	4.77
GRMZM2G181153	TSS174,TSS175	chr1:4234225-4235315	221	207	207	273	199	258
GRMZM2G406204	TSS176,TSS177,TSS178	chr1:4240155-4246094	4.98	6	6.34	4.81	4.67	7.37
GRMZM2G169402	TSS179	chr1:4281720-4284083	8.86	9.83	7.99	7.9	6.17	7.89
GRMZM2G049031	TSS180	chr1:4299412-4307400	3.48	2.85	6.69	2.92	1.74	1.6
GRMZM2G082227	TSS182	chr1:4541351-4542978	3.35	3.92	2.5	2.5	2.31	1.98
GRMZM2G105415	TSS187,TSS188,TSS189	chr1:4708644-4714557	3.66	3.56	4.22	3.5	3.13	3.89
GRMZM2G475289	TSS191,TSS192	chr1:4742267-4746395	11.9	8.43	10.4	9.66	8.68	8.25
GRMZM2G070047	TSS196	chr1:4974956-4978299	54.2	63.3	81	69.4	54.6	76.3
GRMZM2G070259	TSS197	chr1:4986317-4988531	15.9	20.4	17.3	19.1	14.5	22.7
GRMZM2G159427	TSS198	chr1:4990825-4996614	18	14.4	16	23.2	15.7	15
GRMZM2G159431	TSS199	chr1:5003069-5007708	0.629	0.808	0.849	0.808	0.772	0.935
GRMZM2G461777	TSS200	chr1:5010339-5014205	0	0.359	0.219	0.102	0.433	0.128
GRMZM2G159477	TSS202	chr1:5039235-5041642	12.1	7.18	15	14.1	9.75	9.12
GRMZM2G327059	TSS203,TSS204	chr1:5080779-5086704	6.26	5.3	5.59	6.18	5.52	6.11
GRMZM2G165422	TSS205	chr1:5238056-5241101	20.5	17.2	22	23	15.8	19
GRMZM2G119736	TSS208	chr1:5319577-5321574	18.7	18.1	14.9	18.3	13.1	11.7
GRMZM2G552966	TSS211	chr1:5330504-5331438	7.36	6.53	6.22	4.87	4.31	4.87
GRMZM2G119494	TSS212,TSS213	chr1:5338682-5343424	87.8	95.9	116	94.3	79.4	112
GRMZM2G089976	TSS214,TSS215	chr1:5380253-5387724	11.7	15.5	12.8	17.3	12	15.1
GRMZM2G089860	TSS216	chr1:5390619-5398053	0.129	0.0555	0.308	0.0949	0.318	0.0819
GRMZM2G176604	TSS217,TSS218	chr1:5401253-5405109	0.126	0.0468	0.121	0.253	0.186	0.183
GRMZM2G176558	TSS219,TSS220,TSS221	chr1:5428400-5433218	5.27	4.86	4.87	5.69	3.77	4.35
GRMZM2G176548	TSS222,TSS223	chr1:5434822-5436653	4.45	2.79	3.68	5.88	3.43	2.75
GRMZM2G055704	TSS225	chr1:5524394-5526067	6.49	8.61	7.38	7.86	10.1	7.57
GRMZM2G319022	TSS226,TSS227	chr1:5713199-5734410	11.8	9.65	9.68	9.39	8.45	8.42
GRMZM2G428184	TSS228	chr1:5738360-5746550	10.6	7.07	5.29	26.4	10.6	11.5
GRMZM2G371137	TSS229	chr1:5803453-5808250	7.61	4.08	3.36	7.36	4.89	4.25
GRMZM2G105571	TSS230,TSS231	chr1:5867061-5870869	210	250	272	292	215	293
GRMZM2G065718	TSS234	chr1:5946642-5948328	11.6	12.4	17	27.1	19.1	20
GRMZM2G057778	TSS236,TSS237	chr1:6009562-6030570	5.58	3.12	5.12	5.48	4.87	5.41
GRMZM2G086707	TSS238	chr1:6117563-6119220	0.316	0.282	0.145	0.0679	0.362	0.174
GRMZM2G032852	TSS243,TSS244	chr1:6187338-6194809	13.4	14.9	16.2	19.4	15.1	14.6
GRMZM2G032219	TSS245	chr1:6225154-6231125	14.3	12.4	13.3	11.5	9.49	7.63
GRMZM2G014366	TSS247,TSS248	chr1:6358120-6361986	0.0317	0	0	0	0	0
GRMZM5G881029	TSS249	chr1:6379437-6383153	0	0.0912	0	0	0	0
GRMZM5G845611	TSS251	chr1:6404116-6406779	5.34	5.18	6.08	19.6	14.1	14
GRMZM5G857724	TSS254	chr1:6423818-6428517	0	0	0	0	1.23	0
GRMZM2G137367	TSS255,TSS256	chr1:6550356-6561486	2.6	2.38	2.77	2.33	4.64	2.38
GRMZM2G092813	TSS257	chr1:6776410-6778457	0	0.0726	0.0185	0.038	0.618	0
GRMZM2G392863	TSS258	chr1:6802699-6803523	12.9	13.3	12.7	6.46	9.78	10.7
GRMZM2G092923	TSS259,TSS260	chr1:6830688-6834085	48.6	39.7	42.5	45.4	27.7	35
GRMZM2G020548	TSS263,TSS264	chr1:7033916-7040091	23.6	19.5	19.9	23.1	17.8	25.5
GRMZM2G109566	TSS265,TSS266,TSS267	chr1:7069662-7073822	20.2	17.9	18.1	21.4	18.6	20
GRMZM2G409976	TSS268	chr1:7078124-7085880	0.894	0.647	0.612	0.767	0.63	0.551
AC191330.3_FG001	TSS269	chr1:7106940-7110013	0.0337	0.0634	0	0	0.15	0
GRMZM2G040887	TSS270	chr1:7237110-7257507	10.3	8.69	9.97	10.8	7	10.6
GRMZM2G132019	TSS271,TSS272	chr1:7290408-7294785	13.6	14.6	16.9	14.2	11.5	14.9
GRMZM2G071349	TSS273	chr1:7295694-7296464	15.5	18.6	19.9	17.3	16.6	17.8
GRMZM6G101378	TSS274	chr1:7296619-7297671	10.8	11.7	10.1	12.2	8.39	8.99
GRMZM2G096020	TSS275	chr1:7336739-7343360	12.6	11.8	14.2	11.6	10.5	10.9
GRMZM2G095968	TSS276	chr1:7353115-7355434	11.7	9	14.5	9.28	8.58	11.3
GRMZM2G399948	TSS277	chr1:7384592-7385669	0.65	0.408	0.149	1.46	0.807	0.433
GRMZM2G099598	TSS278	chr1:7391604-7396327	7.09	7.38	8.21	10.3	7.82	7.68
GRMZM2G099454	TSS279,TSS280	chr1:7398287-7402945	104	121	177	137	121	202
GRMZM2G110345	TSS282	chr1:7555889-7561200	10.6	9.11	10.1	8.62	6.55	11.6
GRMZM2G410991	TSS283	chr1:7561361-7565914	19.5	16.7	20.3	27.8	18.9	19.4
GRMZM2G092592	TSS285	chr1:7950480-7951040	0	0.169	0	0	0	0.502
GRMZM2G075701	TSS286	chr1:8025215-8027013	160	153	175	217	141	177
GRMZM2G075901	TSS287	chr1:8034803-8035622	21.9	26.2	30.3	23.3	15.6	29.9
GRMZM2G056488	TSS288,TSS289	chr1:8074138-8084831	0	0.0999	0	0	0.378	0
AC155624.2_FG006	TSS295,TSS296	chr1:8259817-8264449	8.12	7.38	8.3	9.91	7.77	6.76
GRMZM5G891266	TSS297	chr1:8278652-8284461	28.7	29.9	31.7	33.9	28.2	29.5
GRMZM2G018417	TSS298,TSS299,TSS300,TSS301	chr1:8306858-8347066	24.3	27.8	34.1	33.1	21.5	36.4
GRMZM2G018579	TSS302	chr1:8347282-8348889	12.4	16.2	16.8	13.9	12.6	15.7
GRMZM2G068265	TSS303	chr1:8414482-8417642	0	0	0	0	0.391	0
GRMZM2G157510	TSS304,TSS305	chr1:8442681-8446230	21.4	21.7	22.8	24.7	20.5	20.5
GRMZM2G152172	TSS306	chr1:8453672-8455727	0	0.0634	0	0	0.174	0
GRMZM2G009014	TSS307,TSS308	chr1:8509939-8514842	8.8	5.74	5.51	6.77	7.52	5.79
GRMZM2G172758	TSS309	chr1:8531137-8532984	4.37	4.64	5.48	6.97	4.67	5.21
AC194863.3_FG007	TSS310	chr1:8544539-8546471	1.2	1.56	1.72	1.41	0.557	2.08
AC194863.3_FG004	TSS311	chr1:8569051-8572241	0	0.087	0.0374	0.034	0.253	0.0427
GRMZM2G171181	TSS312	chr1:8612131-8615308	401	396	412	659	357	464
GRMZM2G171333	TSS313	chr1:8626188-8627298	4.9	3.57	3.71	5.27	2.95	2.27
GRMZM2G323830	TSS314	chr1:8651402-8653430	37.5	42.4	49.4	42.1	34.4	40.8
GRMZM2G046919	TSS318	chr1:8940265-8941804	1.76	1.61	1.48	1.84	1.51	1.59
GRMZM2G450071	TSS319,TSS320	chr1:9039961-9043374	3.73	2.77	2.9	3.92	2.69	2.66
GRMZM2G149257	TSS321	chr1:9045049-9047916	32.6	31.1	30.7	51.4	35.3	33.3
GRMZM2G450125	TSS322	chr1:9051957-9054939	46.6	40.4	54.7	43.5	38.3	41.8
AC190799.2_FG010	TSS323	chr1:9062502-9063231	0	0.0579	0	0	0.211	0
GRMZM2G041899	TSS326	chr1:9117736-9120290	0.0455	0.0539	0.172	0.257	0.35	0.182
GRMZM2G355846	TSS327	chr1:9183019-9187455	0.167	0.176	0.101	0.187	0.406	0.161
GRMZM5G823004	TSS329	chr1:9293845-9297105	21.6	26	30	22.2	20	26.2
GRMZM2G107686	TSS331	chr1:9391154-9393608	0.058	0.089	0.0279	0.0431	0.402	0.0427
GRMZM2G107532	TSS332	chr1:9428004-9432250	24.5	34.5	32.5	30.3	26.9	28.1
GRMZM2G103599	TSS333,TSS334	chr1:9485884-9495080	40.3	39.5	23.8	28.2	28.5	24.3
GRMZM2G113174	TSS336,TSS337	chr1:9517705-9567955	38.3	51.6	46.5	37.9	35.7	38.9
GRMZM2G415390	TSS338	chr1:9575043-9576171	0.393	0.414	0.172	0.449	0.503	0.143
GRMZM2G435276	TSS341,TSS342	chr1:9667779-9669679	0.516	0.541	0.56	0.522	0.626	0.657
GRMZM5G837318	TSS344	chr1:9699505-9743686	0.0975	0.0773	0.101	0.0958	0.88	0.0572
GRMZM2G332548	TSS345	chr1:9749305-9752079	0.0337	0.0134	0	0.0663	0.0737	0
GRMZM2G178571	TSS346,TSS347	chr1:9906567-9918108	3.91	3.5	3.67	3.53	4.13	2.54
GRMZM2G062724	TSS349	chr1:10027910-10032255	0.528	0.452	0.597	0.194	0.688	0.578
GRMZM2G038485	TSS353	chr1:10086891-10088127	26.3	32.3	31.1	32.9	20.8	30.1
GRMZM2G339563	TSS354	chr1:10090834-10095173	11.8	10.6	11.4	12.2	8.94	10.8
AC186233.3_FG007	TSS355	chr1:10191818-10194994	0.143	0.1	0.188	0.07	0.239	0.0203
GRMZM2G087918	TSS357,TSS358	chr1:10220689-10229909	9.89	8.48	10.4	8.79	10.9	8.4
GRMZM5G873209	TSS360	chr1:10310213-10311121	0	0.207	0.0445	0.0423	0.861	0.102
GRMZM2G117855	TSS362,TSS363	chr1:10358488-10359671	5.2	7.04	5.98	4.4	4.41	6.72
GRMZM2G418037	TSS364	chr1:10360261-10375078	31.1	25.1	29.1	25.9	30.9	26
GRMZM2G439049	TSS365,TSS366,TSS367	chr1:10375767-10385979	33.5	36.4	35.8	30.7	31.1	28.4
GRMZM2G086093	TSS369,TSS370	chr1:10395785-10430904	13.5	13.7	13	12.3	14.9	14.7
GRMZM2G028521	TSS373	chr1:10540340-10544903	186	97	163	148	128	138
GRMZM2G043799	TSS375	chr1:10672429-10677847	6.61	5.25	5.65	5.79	4.49	5.07
GRMZM2G092483	TSS376	chr1:10818798-10819994	0	0.0704	0	0.089	0.441	0.0477
GRMZM2G358279	TSS378	chr1:10958963-10963240	13	15.1	13.8	14.2	10.2	12.6
AC198979.4_FG009	TSS379	chr1:10988031-10988424	0.0994	0.111	0	0	1.08	0
GRMZM2G112728	TSS382	chr1:11107900-11112061	3.03	2.77	3.25	2.78	3.11	3.09
GRMZM2G413290	TSS383	chr1:11123141-11131108	0.428	0.46	0.117	0.129	0.111	0.299
GRMZM2G112640	TSS384	chr1:11167221-11174106	43.8	51.3	53.4	56.6	44.7	53
GRMZM2G401342	TSS385	chr1:11295302-11298152	0.0481	0.032	0.0395	0	0.0999	0
GRMZM2G703487	TSS386	chr1:11357314-11357841	0.0474	0.162	0	0	0.952	0.149
AC209858.4_FG002	TSS387	chr1:11389732-11395748	10.7	13.5	13.8	14.2	12.7	13.8
GRMZM2G086072	TSS388	chr1:11479831-11487112	13.5	14.2	12	12.2	11.8	11.6
GRMZM2G086072	TSS389	chr1:11479831-11487112	1.13	0.441	0.538	1.15	2.32	1.32
GRMZM2G122816	TSS390	chr1:11523361-11525233	2.94	0.566	1.1	3.75	0.776	0.58
GRMZM2G018080	TSS395,TSS396	chr1:11687865-11694219	8.38	11.3	9.63	10.6	10.5	13.4
GRMZM2G445783	TSS400	chr1:11787879-11791202	0.942	0.84	1.27	1.55	1.26	1.43
GRMZM2G173826	TSS401	chr1:11848500-11849541	0	0.148	0	0.046	0.268	0
GRMZM2G073373	TSS402	chr1:11879223-11880645	4.74	5.3	9.92	11.2	8.78	7.97
GRMZM2G140339	TSS403	chr1:11908439-11941521	20.7	17	20.4	23.5	17.7	22.2
GRMZM2G027821	TSS404	chr1:11979811-11984789	49.2	60.5	66.2	51.3	44.6	55
GRMZM2G000737	TSS405,TSS406	chr1:12087168-12094867	0	0	0	0	0.148	0
GRMZM2G000749	TSS407,TSS408	chr1:12096518-12104576	15.3	14.4	13.6	14.5	11	13.5
GRMZM2G300801	TSS409	chr1:12138258-12140019	89.2	85.9	89.4	106	71.3	85.8
GRMZM2G000823	TSS410,TSS411	chr1:12143527-12148314	31.4	31	34.9	42	29.6	36.3
GRMZM2G377787	TSS412	chr1:12173129-12186741	2.88	2.79	2.7	2.08	2.35	1.81
GRMZM2G076423	TSS413	chr1:12173129-12186741	6.93	5.96	7.5	5.46	6.16	6.87
GRMZM2G397339	TSS414	chr1:12199534-12206046	0	0.347	0	0	0.0937	0.0869
GRMZM2G169747	TSS415,TSS416	chr1:12247700-12249451	3.03	3.42	3.88	4.45	3.13	4.3
GRMZM2G038982	TSS417,TSS418	chr1:12306658-12314352	4.35	4.94	5.17	2.75	5.57	4.09
GRMZM2G703497	TSS421	chr1:12452641-12453346	0	0.127	0	0	0	0
GRMZM2G452996	TSS422	chr1:12462797-12465171	0	0.0469	0	0	0.482	0
GRMZM2G154036	TSS423	chr1:12479608-12485653	6.07	7.2	10.8	6.95	7.21	12.2
GRMZM2G165998	TSS424,TSS425,TSS426	chr1:12513214-12517880	133	178	173	146	110	167
GRMZM2G165972	TSS427	chr1:12518409-12520734	1.06	0.624	0.728	0.825	1.23	0.377
GRMZM5G880418	TSS429	chr1:12577031-12579621	0.0373	0.091	0	0	0.407	0.067
GRMZM2G480386	TSS432	chr1:12659125-12661686	0	0.117	0.0251	0	0.0725	0
GRMZM2G056231	TSS434	chr1:12820730-12821964	99.9	85	70.1	142	78.7	91
GRMZM2G136081	TSS436	chr1:12850923-12852768	104	77.7	96.6	117	75.1	77.3
GRMZM2G031790	TSS439,TSS440	chr1:12942594-12945812	9.25	4.3	3.19	12.2	5.07	4.43
GRMZM2G031718	TSS441,TSS442	chr1:12948052-12951621	4.45	4.97	5.59	4.22	4.18	5.48
GRMZM2G172448	TSS443	chr1:12970332-12975008	27.9	30.3	25.6	32.6	18.3	17.2
GRMZM2G172410	TSS444	chr1:12975287-12984677	2.06	1.55	0.846	1.36	1.15	1.32
GRMZM2G172322	TSS445,TSS446	chr1:12985601-12991971	7.13	9.19	6.98	6.75	9.22	6.9
AC186417.3_FG006	TSS447	chr1:13086119-13086773	0	0	0	0	0.0883	0
GRMZM2G181497	TSS448	chr1:13130099-13131392	0.0332	0.0426	0	0	0.221	0
GRMZM2G377311	TSS456	chr1:13356067-13371138	22.9	28.7	29	23.2	23.7	24.9
GRMZM2G169320	TSS463,TSS464	chr1:13535041-13538715	12.8	12.5	10.7	13.6	9.51	11.6
GRMZM2G169280	TSS467,TSS468	chr1:13585414-13590779	4.17	4.03	3.88	3.65	3.61	3.31
GRMZM2G470438	TSS469,TSS470,TSS471,TSS472,TSS473	chr1:13591444-13603723	13.5	7.25	9.42	12.3	14.4	14.5
GRMZM2G407396	TSS477	chr1:13741378-13744017	4.01	5.32	7.88	3.38	5.63	7.54
GRMZM2G027626	TSS479	chr1:13908940-13910064	0.425	0.365	0.0943	0.0911	1.05	0.504
GRMZM2G556515	TSS482	chr1:13994736-13995667	7.8	60	0	0	0.214	0
GRMZM2G124051	TSS486,TSS487	chr1:14093437-14100132	21.4	21.9	20.4	21.3	18.9	22.2
GRMZM5G850455	TSS488	chr1:14101539-14102861	252	192	93.8	184	105	150
GRMZM2G124143	TSS489,TSS490	chr1:14103660-14105322	47.4	50.9	35.8	49.1	17.9	42.1
GRMZM2G115131	TSS491,TSS492	chr1:14164438-14168255	14	17	16.3	19.2	15.8	20.1
GRMZM2G315601	TSS493	chr1:14256832-14257545	0	0.119	0	0.138	0.598	0
GRMZM2G046086	TSS494	chr1:14286858-14287441	0	0.149	0	0	0.491	0
GRMZM2G140302	TSS495	chr1:14300149-14300705	0	0.169	0	0.209	0.28	0
GRMZM2G417835	TSS499	chr1:14384374-14385993	37.9	40.5	54.4	49.4	41.6	59.8
GRMZM2G412674	TSS505,TSS506	chr1:14408842-14412714	9.51	10	10.4	9.36	7.18	12
GRMZM2G362960	TSS507	chr1:14451958-14453396	0.0494	0.118	0.0767	0.0733	0.207	0
GRMZM2G362942	TSS509,TSS510,TSS511,TSS512,TSS513	chr1:14484494-14494832	9.25	6.05	9.01	9.57	12.1	10.8
GRMZM2G091921	TSS515	chr1:14547628-14550410	47.4	59.3	60.2	55.1	47.2	67.1
GRMZM2G026807	TSS516	chr1:14623611-14638761	15.6	18.2	20.2	15.3	16.4	22.9
GRMZM2G464818	TSS517	chr1:14779232-14780749	1.69	1.61	0.936	1.52	1.37	1.68
GRMZM2G162725	TSS518	chr1:14803942-14808698	18.9	18.8	18.9	21.8	16.4	18.9
GRMZM2G162749	TSS519	chr1:14850151-14853035	6.62	8.13	10.7	8.15	8.66	9.49
GRMZM2G034283	TSS520	chr1:15067525-15068861	1.28	0.96	1.56	1.43	0.919	1.03
GRMZM2G035243	TSS521	chr1:15168069-15170841	35.7	32.7	33.9	42.1	26.3	31.5
GRMZM5G853974	TSS523	chr1:15206593-15207906	0.091	0.148	0.185	0.0918	0.589	0.106
GRMZM2G159456	TSS525	chr1:15267695-15269173	3.24	2.41	1.51	2.17	1.82	1.58
GRMZM2G124353	TSS526	chr1:15352526-15355919	55	74.5	79.7	81.4	66.7	90.1
GRMZM2G075459	TSS527	chr1:15413940-15414480	15	12.1	17.1	13.1	13.2	13
GRMZM2G000199	TSS528	chr1:15524543-15524891	0	0	0.313	0	0	0
GRMZM2G142557	TSS529	chr1:15726594-15735402	46.9	59.7	61.6	52.9	46.6	56.6
GRMZM2G142609	TSS530	chr1:15735751-15738763	3.62	4.09	4.18	5.14	4.56	3.77
GRMZM2G419901	TSS531	chr1:15773076-15777890	0.113	0.063	0.0824	0	0.441	0.0813
GRMZM2G119933	TSS532	chr1:15778466-15784692	14	13.2	14.3	14.1	10.7	16.2
GRMZM2G000741	TSS533	chr1:15906109-15908395	36.6	49.6	53.8	36.7	32.8	55.3
GRMZM2G156486	TSS535	chr1:15989607-15996740	12	11.5	10.2	9.57	7.7	9.84
AC226243.1_FG003	TSS536	chr1:16331866-16340366	45.5	44.4	41.9	60.2	38.9	43.4
GRMZM2G064663	TSS538	chr1:16346752-16348242	1.45	1.02	1.18	1.1	1.4	1.24
GRMZM2G016443	TSS539	chr1:16435263-16435967	0.627	0.877	0.731	1.21	0.905	1.36
GRMZM2G175164	TSS540	chr1:16467594-16473121	0.217	0.491	0.359	0.202	0.349	0.315
GRMZM2G017616	TSS541,TSS542	chr1:16573826-16580722	3.84	3.76	3.97	4.44	4.15	3.78
GRMZM2G017254	TSS543	chr1:16594623-16602611	21.7	25.6	24.6	22.3	19.8	25.2
GRMZM5G838098	TSS545	chr1:16782462-16783895	4.67	1.05	2.87	20	5.15	3.48
GRMZM2G445634	TSS546	chr1:16791539-16792462	96.9	27.7	68.8	285	78.3	59.3
GRMZM2G445630	TSS547	chr1:16795806-16796561	1.56	0.904	0.616	1.05	0.97	1.16
GRMZM2G147920	TSS548	chr1:16798044-16800248	1.77	2.13	1.64	2.46	1.77	1.7
GRMZM2G147910	TSS549	chr1:16801367-16802482	0.0542	0.132	0	0.0805	0.23	0.0956
GRMZM2G445602	TSS550	chr1:16821855-16825679	195	181	92.9	181	134	167
GRMZM2G148855	TSS553	chr1:16951801-16972668	3.71	3.06	4.23	6.1	4.23	3.95
GRMZM2G000427	TSS554	chr1:17014898-17017668	0	0.0159	0.0203	0	0.0888	0.0428
GRMZM2G097434	TSS557,TSS558,TSS559	chr1:17240328-17260005	9.61	7.99	5.8	8.51	9.64	6.66
GRMZM2G115105	TSS560	chr1:17382906-17394657	1.83	1.43	1.6	2.23	1.77	1.95
GRMZM2G153393	TSS564,TSS565,TSS566	chr1:17640005-17655596	48.8	58.5	65	58.7	54.7	59.6
GRMZM2G410515	TSS567	chr1:17660058-17666632	9.4	11	13.4	10.7	10.8	12
GRMZM5G815358	TSS568	chr1:17667663-17669732	10.4	16.5	23.9	9.72	9.06	21.6
GRMZM2G410623	TSS569	chr1:17671840-17679642	1.7	1.33	1.86	1.68	1.81	2.39
GRMZM2G109431	TSS570,TSS571,TSS572	chr1:17693555-17697814	0.505	0.423	0.39	0.676	1.23	0.694
GRMZM2G109589	TSS573,TSS574	chr1:17713028-17715825	9.95	11.3	12.4	14.3	11.2	12.3
GRMZM2G410700	TSS575	chr1:17716229-17718180	3.88	2.64	2.72	2.02	1.72	4.76
GRMZM2G113351	TSS576	chr1:17734173-17742150	10.3	8.62	8.86	8.16	4.92	8.34
GRMZM2G113401	TSS577	chr1:17744765-17746002	19.5	21	22.6	26.9	19.4	25.5
GRMZM2G114918	TSS579	chr1:17842578-17844302	0.0168	0.0793	0.025	0	0.254	0.0262
GRMZM2G093125	TSS580	chr1:17854845-17856744	0.0292	0	0	0	0.0935	0
GRMZM2G093197	TSS581	chr1:17880695-17882441	21.8	21.5	17.9	15.5	14.4	15.2
AC209626.2_FG013	TSS582,TSS583	chr1:17883584-17884852	98.5	87.2	82	105	56.4	78.7
GRMZM2G358311	TSS584	chr1:17958356-17963979	32.4	30.9	37.9	34.6	24.1	34.5
GRMZM2G023575	TSS586	chr1:18127930-18133872	39.5	47.4	50	48.9	38.4	45
AC177850.2_FG003	TSS587,TSS588	chr1:18136258-18143591	3.76	3.02	4.75	3.98	3.84	4.2
GRMZM2G024099	TSS589	chr1:18187896-18189714	190	212	232	254	201	200
AC177850.2_FG005	TSS590,TSS591	chr1:18190324-18201950	4.05	3.35	6.27	10.5	7.7	6.85
GRMZM2G385605	TSS593,TSS594	chr1:18273045-18293804	5.07	5.39	5.24	4.72	5.37	5.15
GRMZM2G106017	TSS597,TSS598	chr1:18432153-18440353	10.1	11.8	13.5	11.2	11.5	14
GRMZM2G053627	TSS600	chr1:18582819-18585005	18	20.8	20.9	15.9	12.3	17
GRMZM2G009326	TSS602	chr1:18696277-18699001	31.1	31.1	32.9	38.3	25.5	27.5
GRMZM2G005043	TSS604	chr1:18889919-18891111	0.0638	0.188	0.0964	0.0476	0.212	0
GRMZM2G031177	TSS605	chr1:18973400-18980284	12.5	13.8	13.9	30.6	17.9	21.7
GRMZM2G006631	TSS607	chr1:19099171-19101186	38.3	29.8	35.2	30.9	25.8	27.1
AC177946.2_FG004	TSS608	chr1:19103229-19104089	275	117	164	363	83.5	133
GRMZM2G132367	TSS613,TSS614,TSS615	chr1:19250087-19252388	14.4	12.9	13.7	18.3	10.4	15.1
GRMZM2G075712	TSS616	chr1:19260434-19261579	17	6.69	10.4	28.6	10.6	9.08
GRMZM2G420357	TSS618	chr1:19474649-19475814	0.69	0.698	0.674	1.15	0.833	0.719
GRMZM2G039129	TSS619	chr1:19488729-19492059	0	0.0236	0.0301	0.0294	0.304	0.0318
GRMZM2G398603	TSS620	chr1:19518816-19522294	0.0373	0.0479	0	0	0.156	0
GRMZM2G097283	TSS621	chr1:19556569-19559486	1.67	1.54	1.43	1.12	2.31	2.58
AC166636.1_FG008	TSS628	chr1:19979838-19982658	3.01	2.67	2.83	4.08	2.94	3.38
GRMZM2G445296	TSS629	chr1:20035554-20036382	0.0335	0.0763	0	0	0.568	0
GRMZM5G874665	TSS630	chr1:20037872-20044002	0.0296	0	0	0	0.126	0
GRMZM2G028247	TSS632	chr1:20112655-20115288	0.185	0.074	0.235	0.43	0.196	0
GRMZM2G432566	TSS634	chr1:20212301-20218493	19.4	23.7	27.8	22.3	19.9	26.7
GRMZM2G002002	TSS635	chr1:20281252-20291992	1.53	2.04	1.87	1.81	0.852	3.65
GRMZM2G120631	TSS647	chr1:20698610-20699413	0.177	0.155	0	0.2	0.454	0
GRMZM2G029055	TSS649	chr1:20901475-20914811	9.27	9.4	10	8.59	5.25	10.6
GRMZM2G111191	TSS651	chr1:20989319-20994288	42.2	39.8	42.8	49.3	35.6	47
GRMZM2G064841	TSS655,TSS656	chr1:21195873-21220741	12.3	8.24	14.9	9.75	8.96	10.8
GRMZM2G464515	TSS658,TSS659	chr1:21247866-21250629	6.27	4.91	6.75	6.51	5.04	6.38
GRMZM2G581425	TSS660,TSS661	chr1:21251215-21254609	0.689	0.311	0.716	0.423	1.01	0.568
GRMZM5G896834	TSS665,TSS666	chr1:21376749-21382647	13.4	15.8	17.2	16.9	13.1	15
GRMZM2G004259	TSS667	chr1:21456079-21460930	20.1	22.2	20.6	25.7	15.7	21.4
GRMZM2G004397	TSS668	chr1:21464502-21467986	31.3	25.1	34.4	40.1	29.8	27.9
GRMZM2G004523	TSS669	chr1:21471094-21473996	0.0976	0.199	0.163	0.161	0.401	0.177
GRMZM2G162535	TSS670	chr1:21567144-21568044	58.6	92.3	139	49.9	67.5	132
GRMZM2G114234	TSS672,TSS673	chr1:21681983-21685130	13.4	16.2	19.7	16.5	13.9	19.1
GRMZM2G114232	TSS674	chr1:21685989-21687937	0.0765	0	0	0	0.15	0
GRMZM2G114190	TSS677	chr1:21701572-21709746	28.8	25.8	24.6	27.1	21.2	24
GRMZM2G114184	TSS678,TSS679	chr1:21718994-21721922	12.4	12.3	21.5	14.8	15.9	23.2
GRMZM2G411216	TSS680,TSS681,TSS682	chr1:21899746-21906390	2.5	1.97	2.82	3.08	4.86	3.57
GRMZM2G346750	TSS687	chr1:22068007-22069377	0	0.0383	0	0	0.19	0
GRMZM5G895573	TSS691,TSS692,TSS693	chr1:22151415-22154561	11.1	6.5	15.1	20	9.14	8.41
GRMZM5G880508	TSS694,TSS695	chr1:22245690-22252639	8.88	8.77	9.72	11.2	9.11	10.2
GRMZM2G107395	TSS696	chr1:22282390-22284162	1.15	1.7	1.95	1.57	0.997	1.5
GRMZM2G007130	TSS699,TSS700	chr1:22372656-22375260	2.98	2.57	2.97	1.98	2.09	3
GRMZM2G457201	TSS701	chr1:22497660-22512149	8.57	10.1	10.5	10.5	11.1	12.1
GRMZM2G119104	TSS702	chr1:22583819-22596034	14.8	17.3	14	13	14.1	10.9
AC177837.3_FG002	TSS703	chr1:22597528-22598407	0	0.134	0.0591	0	0.862	0
GRMZM2G055025	TSS704,TSS705	chr1:22627346-22632521	8.75	10.4	12.6	10.7	11.8	14.1
GRMZM2G055101	TSS706	chr1:22638364-22650479	0.207	0.117	0.0648	0.0802	0.394	0.137
GRMZM2G055217	TSS707,TSS708	chr1:22638364-22650479	10	13.3	12.9	11.2	9.33	13
GRMZM2G007486	TSS713	chr1:22735141-22738828	11.3	14.7	18.4	15.1	16.1	19.4
GRMZM2G007188	TSS715	chr1:22772314-22775568	17.1	17.8	19.3	14.8	11.1	17.6
GRMZM2G015067	TSS719	chr1:22865788-22873266	13.8	12.5	8.9	13.1	10.7	11.8
GRMZM2G015219	TSS720	chr1:22887706-22892411	18.2	19.3	16.5	14.8	14.6	15.3
GRMZM2G440363	TSS724	chr1:22979041-22986543	4.74	4.2	4.3	4.09	6.52	5.09
GRMZM2G127635	TSS728,TSS729	chr1:23109202-23111310	5.88	5.51	3.27	8.41	6.17	4.01
GRMZM2G005844	TSS731	chr1:23215660-23223909	6.01	6.11	6.67	5.57	6.66	6.71
GRMZM2G005624	TSS732	chr1:23240103-23249045	16.2	16	21.4	27.6	21.7	37.1
GRMZM2G121706	TSS739	chr1:23422956-23424654	3.55	2.47	2.88	4.5	2.4	2.18
AC205725.3_FG010	TSS742,TSS743	chr1:23578966-23585507	13.1	9.63	12.1	10.9	18.8	18.8
GRMZM2G153769	TSS745,TSS746	chr1:23604056-23614801	62.4	63.1	76.3	84.6	61.4	81.2
GRMZM2G002492	TSS749,TSS750	chr1:23936134-23940745	1.79	1.43	1.71	1.94	1.77	2.2
GRMZM2G047513	TSS751	chr1:23961975-23966539	10.7	10.3	9.31	14.8	9.31	9.16
GRMZM2G013430	TSS752	chr1:24049835-24051294	15.5	4.44	7.63	16.8	6.08	4.14
GRMZM2G440543	TSS757,TSS758	chr1:24206193-24208105	12.2	4.43	7.5	10.8	6.59	4.63
GRMZM2G103873	TSS761	chr1:24307402-24308201	11.7	15.7	11.6	9.1	9.38	10.6
GRMZM2G042171	TSS765,TSS766,TSS767	chr1:24581744-24587404	62.8	82.7	120	77	89.5	106
GRMZM2G331652	TSS770,TSS771,TSS772	chr1:24733325-24739254	5.59	3.73	2.98	4.35	4.72	3.78
GRMZM2G331638	TSS773	chr1:24741557-24743308	9.57	8.55	12	8.61	5.95	9.79
GRMZM2G071374	TSS774	chr1:24777309-24785234	1.47	1.6	1.86	1.59	2.36	1.89
GRMZM2G071292	TSS776,TSS777,TSS778	chr1:24797391-24800324	2.17	2.62	3.73	2.48	2.2	2.63
GRMZM2G032423	TSS781	chr1:24930242-24940943	39.6	40.7	50.2	48	43	47.9
GRMZM2G023364	TSS787,TSS788	chr1:25098539-25101350	2.77	2.58	2.28	2.8	4.43	4.13
GRMZM2G077045	TSS790	chr1:25170855-25179088	0.144	0.257	0	0	0.847	0
GRMZM2G155242	TSS793,TSS794,TSS795	chr1:25282950-25287161	129	160	111	116	105	95.1
GRMZM2G070716	TSS797,TSS798	chr1:25369426-25371593	93.3	112	116	108	86.7	125
GRMZM2G070442	TSS799	chr1:25375222-25378379	15.2	14	9.75	11.8	9.07	9.29
GRMZM2G107805	TSS800	chr1:25396168-25399041	0.87	0.883	2.01	2.04	2.36	2.2
GRMZM2G107815	TSS801	chr1:25409168-25413691	26.2	35.5	43.1	35.9	35.4	45
GRMZM5G890241	TSS802,TSS803	chr1:25438944-25452639	5.28	6.65	8.07	7.11	6.52	5.75
GRMZM2G160224	TSS808	chr1:25616687-25619269	0.0242	0.12	0.0757	0.106	0.409	0.0429
GRMZM2G130987	TSS813,TSS814,TSS815	chr1:25742092-25746877	132	155	161	166	131	159
GRMZM2G103059	TSS816	chr1:25810382-25815133	0	0.0637	0	0	0.294	0.0591
GRMZM2G103079	TSS817,TSS818,TSS819,TSS820	chr1:25818741-25828346	16.2	17.3	19	18.6	16.2	16.9
GRMZM2G395121	TSS821,TSS822,TSS823	chr1:25875895-25883592	16.5	17.6	18.1	16	13.5	19.2
GRMZM2G069458	TSS825	chr1:26037573-26039859	71	77	86.8	96.7	73.3	94.4
GRMZM2G038165	TSS826	chr1:26120397-26128604	0.0632	0.0412	0.0254	0.0461	0.0335	0.0305
GRMZM2G009638	TSS829	chr1:26150253-26151814	76.2	93.9	92.1	104	68.9	104
GRMZM2G079823	TSS830	chr1:26198075-26204511	32	23.6	22.7	20.4	24.6	25
GRMZM2G098714	TSS831	chr1:26327307-26330729	21.9	17.8	15.4	32.9	17.1	17.7
GRMZM2G088309	TSS833	chr1:26576545-26581707	145	166	185	123	110	132
GRMZM2G099767	TSS835,TSS836	chr1:26700947-26705800	0.0576	0.104	0.155	0.0281	0.189	0.079
GRMZM2G165622	TSS838	chr1:26818839-26822217	14.6	13.4	16.7	21	14.1	13.4
GRMZM2G128744	TSS839	chr1:26822317-26824667	6.65	6.84	7.34	8.31	5.36	5.58
GRMZM2G163043	TSS841,TSS842	chr1:27071119-27075523	1.34	1.5	1.64	1.78	2.69	1.46
GRMZM2G163129	TSS844	chr1:27095033-27099584	12.8	14.8	12.7	12.1	12	12.6
AC208897.3_FG003	TSS845	chr1:27116753-27121572	15	14.8	12.1	15	11.4	14
GRMZM5G879116	TSS846	chr1:27172285-27175620	12.2	9.82	8.86	13.7	9.07	10.4
GRMZM5G842306	TSS847,TSS848	chr1:27185668-27189769	4.94	3.27	4.92	6.5	4.11	2.76
GRMZM2G157580	TSS850,TSS851	chr1:27379622-27385139	7.64	7.09	8.15	7.2	5.71	7.95
AC197545.3_FG002	TSS852	chr1:27388423-27407908	10.2	6.44	5.96	10.9	1.17	8.78
GRMZM2G164965	TSS854	chr1:27501887-27503825	10.1	10.9	9	9.65	8.96	10.8
GRMZM2G111324	TSS856,TSS857	chr1:27626493-27632618	155	264	422	265	262	271
GRMZM2G411668	TSS859	chr1:27637761-27649317	0.0901	0.216	0.0681	0.12	0.368	0.0292
GRMZM2G040121	TSS862	chr1:27799876-27805001	1.05	1.16	1.94	1.03	1.36	1.32
GRMZM2G342685	TSS864,TSS865	chr1:27861790-27869316	2.33	3.64	3.83	3.76	3.4	5.72
GRMZM2G040561	TSS869	chr1:27895467-27916476	9.47	10.8	12.6	11.7	9.78	14.5
GRMZM2G140991	TSS874,TSS875	chr1:28376503-28379714	5.01	5.29	5.35	5.31	6.42	5.6
GRMZM2G140549	TSS876	chr1:28382341-28386616	1.64	1.85	1.4	1.69	1.39	1.94
GRMZM2G099797	TSS877,TSS878	chr1:28417642-28422778	6.58	7.17	6.17	6.53	5.49	6.38
GRMZM2G703531	TSS879	chr1:28446320-28446616	0.935	0.472	0	1.55	1.9	0.769
GRMZM2G118485	TSS880,TSS881	chr1:28522822-28530238	10.5	10	10	7.39	5.5	9.27
GRMZM2G025123	TSS884,TSS885	chr1:28597132-28607074	21.1	17.1	19.5	23.9	14.9	18.1
GRMZM2G036257	TSS890	chr1:28765347-28767000	0.0692	0.102	0.0513	0.0519	0.595	0.0539
GRMZM2G103579	TSS891	chr1:28794213-28800513	24.1	27.1	32.1	32.8	23.3	31.4
GRMZM2G433579	TSS892	chr1:28862220-28868203	10	8.54	11.2	9.89	6.2	8.19
GRMZM2G002178	TSS893,TSS894	chr1:28926394-28928612	3.4	2.48	5.3	6.72	5.39	7.36
GRMZM2G180023	TSS896	chr1:29031994-29033938	0.407	0.433	0.617	0.423	0.515	0.702
GRMZM2G447504	TSS898	chr1:29104021-29106315	0	0	0	0	0.46	0
GRMZM2G161780	TSS899	chr1:29152677-29158359	36.2	38	48.8	33.9	31.4	46.1
GRMZM2G476914	TSS902	chr1:29197103-29200734	12.2	12.6	13.9	11.8	10.7	14.1
GRMZM2G180478	TSS904	chr1:29243932-29249613	0	0.0386	0	0	0.0642	0
GRMZM2G180458	TSS905	chr1:29255282-29257147	39.1	51.2	58.5	43.7	38	58.9
GRMZM2G180452	TSS906,TSS907,TSS908	chr1:29260544-29264281	6.19	5.06	2.7	7.96	7.45	4.44
GRMZM2G012126	TSS912	chr1:29355707-29361914	17.3	18	12.2	9.81	9.81	17.4
GRMZM2G091456	TSS913	chr1:29400630-29405496	32.7	36.7	29.6	59.6	41.3	34.6
GRMZM2G088843	TSS916,TSS917	chr1:29741772-29766129	34.7	27.7	31.8	30.3	21.8	25.6
GRMZM2G135877	TSS919,TSS920	chr1:29788921-29791801	2.77	3.28	1.5	2.87	2.39	1.57
GRMZM2G317317	TSS924,TSS925,TSS926	chr1:29968178-29973130	0.544	0.768	0.742	1.22	0.574	0.572
GRMZM5G896413	TSS931,TSS932	chr1:30044397-30045950	0.269	1.04	1.34	0.274	1.01	0.664
GRMZM2G034737	TSS933	chr1:30058328-30058915	0.101	0.248	0.162	0.306	0.631	0.185
GRMZM2G043584	TSS934	chr1:30258378-30262357	50.3	48.2	41.2	51.9	41.9	38
GRMZM2G043542	TSS935	chr1:30289547-30293419	0	0.0603	0	0	0.0957	0
GRMZM2G344996	TSS936	chr1:30295122-30295562	0.142	0	0	0	0	0.248
GRMZM2G043470	TSS937,TSS938	chr1:30299880-30304432	13.8	15.9	18.3	12.7	12.7	16.4
GRMZM2G364145	TSS939,TSS940	chr1:30348041-30350658	0.412	0.132	0.0804	0.111	0.204	0.147
GRMZM2G012758	TSS948	chr1:30748090-30758101	0.595	0.5	0.619	0.899	0.937	0.305
GRMZM2G311165	TSS949	chr1:30748090-30758101	4.13	3.73	4.26	3.88	3.81	8.5
GRMZM2G525605	TSS950,TSS951	chr1:30805893-30806515	1.85	1.18	0	1.21	1.78	2.87
GRMZM2G072041	TSS954	chr1:30891546-30895201	5.56	6.18	5.54	6.71	6.22	5.78
AC196789.3_FG001	TSS956	chr1:31053070-31054580	0.0303	0.0368	0	0	0.534	0.0531
GRMZM2G116823	TSS957	chr1:31211427-31213045	0.151	0.0751	0.096	0.128	0.182	0.336
GRMZM2G101841	TSS959	chr1:31348166-31349729	0.0532	0.083	0.0262	0.0781	0.421	0
GRMZM2G096877	TSS960	chr1:31378834-31383251	17.6	16.5	16.9	21.8	14.3	16.3
GRMZM2G167151	TSS961	chr1:31505501-31506335	0.583	0.315	0.119	0.408	0.511	0.3
GRMZM2G467695	TSS962	chr1:31539755-31540633	0	0.0463	0.0594	0	0.168	0.125
GRMZM2G147603	TSS963	chr1:31582461-31603229	7.31	6.36	7.52	8.57	7.67	8.21
GRMZM2G061096	TSS965	chr1:31743854-31748772	77.3	78.7	91.2	89.5	69.6	90.9
GRMZM2G060952	TSS966,TSS967	chr1:31749600-31752706	49.1	54.8	65.9	56.6	46.9	64.4
GRMZM2G100714	TSS968	chr1:31862164-31867684	9.04	8.52	6.66	9.56	5.98	5.87
GRMZM2G152447	TSS969	chr1:32026509-32029277	110	109	128	76.2	61.7	85.2
GRMZM2G152477	TSS970,TSS971,TSS972	chr1:32056759-32059717	62.5	59.1	69.9	60.2	43.9	63.1
GRMZM2G152549	TSS973	chr1:32086580-32092386	62.4	63.3	50.4	57.5	44.1	53.9
GRMZM2G152663	TSS974	chr1:32095595-32098966	32.6	35.5	37.8	36.5	29.4	35
GRMZM5G884325	TSS976	chr1:32313237-32333363	44.2	48.9	52.8	73.2	49	60.3
GRMZM2G104255	TSS977,TSS978	chr1:32404962-32408278	7.93	8.58	9.6	7.68	6.76	7.67
GRMZM5G868062	TSS981,TSS982,TSS983,TSS984	chr1:32529945-32537476	106	127	124	158	103	149
GRMZM5G849530	TSS986	chr1:32544753-32548532	16.8	16.7	17.7	16.8	13.6	17.2
AC231441.1_FG004	TSS988	chr1:32669495-32670907	0.177	0	0.2	0.13	0.203	0.0714
GRMZM2G165921	TSS993	chr1:32992699-32995345	1.25	0.739	0.468	0.427	1.32	0.112
GRMZM2G108138	TSS996,TSS997,TSS998	chr1:33116037-33123331	11.9	13.4	14.5	12.6	15.4	17.1
GRMZM2G108032	TSS999	chr1:33126619-33130048	163	207	212	159	172	170
GRMZM2G159110	TSS1003	chr1:33272230-33275537	52.2	54.4	75.1	80.3	56.5	68
GRMZM2G149481	TSS1004	chr1:33322464-33326460	6.01	6.4	7.38	5.5	5	6.3
GRMZM2G149647	TSS1006	chr1:33464177-33465385	3.09	4.02	2.33	5.01	6.22	2.47
GRMZM2G165944	TSS1007	chr1:33722784-33730720	48.8	58.2	66.2	98.6	76.5	78.2
GRMZM2G110004	TSS1008	chr1:33836634-33839062	9.11	8.92	10.7	7.44	7.36	8.69
GRMZM2G035552	TSS1009	chr1:33883352-33886303	2.67	2.43	3.17	3.57	2.68	3.08
GRMZM2G703543	TSS1010	chr1:34110676-34110994	0	0	0	0	0.674	0
AC212209.2_FG010	TSS1011	chr1:34118907-34119834	0	0.104	0	0	0.388	0
GRMZM2G019689	TSS1012	chr1:34158015-34160374	2.18	2.14	1.87	2.15	2.19	1.8
GRMZM2G179907	TSS1013	chr1:34207898-34209708	11.4	7.07	4.91	12.8	6.86	7.84
GRMZM2G170532	TSS1014	chr1:34210240-34214291	7.42	8.18	5.6	8.1	5.81	5.7
GRMZM2G170382	TSS1015,TSS1016	chr1:34257651-34261716	21.3	26	23.7	27.6	17.6	23.2
GRMZM2G170336	TSS1017	chr1:34316746-34327192	40.7	38.1	35.2	54.5	33.1	39
GRMZM2G358899	TSS1019	chr1:34374318-34375019	21.5	21.8	18.9	21	18.1	20.4
GRMZM2G171736	TSS1021,TSS1022	chr1:34626396-34629631	20.6	17.2	22.3	15.5	18.2	22.5
GRMZM2G058910	TSS1023	chr1:34658308-34668545	42.2	41.7	38.5	42.1	38.5	38.5
GRMZM2G058870	TSS1024	chr1:34669229-34678054	30.6	35	31.3	34.1	28.6	31.2
GRMZM2G355450	TSS1025	chr1:34720229-34722477	16.4	13.5	12.8	13.9	13	14
GRMZM2G019567	TSS1026	chr1:34960608-34962573	4.59	4.37	4.34	4.07	3.57	3.96
GRMZM2G332705	TSS1028	chr1:35153247-35154441	0	0.0285	0	0	0	0
GRMZM2G030223	TSS1029	chr1:35218966-35221406	41.4	39.7	38.2	38	26.2	30.5
GRMZM2G127213	TSS1033	chr1:35579369-35580747	0.523	0.246	0.153	0.0711	0.202	0.173
GRMZM2G001663	TSS1035	chr1:35738668-35743639	0.312	0.459	0.52	0.178	0.241	0.209
GRMZM2G341309	TSS1036	chr1:35772931-35776252	0.0281	0.132	0.169	0.125	0.243	0
GRMZM5G815823	TSS1037	chr1:35813007-35818652	0.0147	0.0735	0	0.0217	0.0306	0
AC177941.3_FG006	TSS1038	chr1:35852657-35853471	0.459	0.322	0.0708	0	0.289	0.0765
AC177941.3_FG001	TSS1040,TSS1041	chr1:35964410-35968237	0.754	0.317	0.53	0.621	0.813	0.443
GRMZM2G338691	TSS1046	chr1:36157491-36159765	0.662	0.802	0.96	0.844	0.622	0.999
AC214040.3_FG009	TSS1047,TSS1048	chr1:36160001-36165969	1.32	1.1	0.906	0.785	1.97	1.3
GRMZM2G360429	TSS1050	chr1:36218224-36218774	20.4	19.8	20.2	25.8	23.9	22.6
GRMZM2G063733	TSS1052	chr1:36350189-36352587	1.58	1.37	1.83	3.17	2.15	2.09
GRMZM2G352678	TSS1053	chr1:36424036-36425124	1.96	1.73	0.949	1.92	0.908	1.27
GRMZM2G052728	TSS1054	chr1:36438986-36448576	0.0245	0	0	0.144	0	0.103
GRMZM2G372398	TSS1055,TSS1056,TSS1057	chr1:36501577-36519227	13.9	16	12.1	16.2	11.4	14
AC209675.3_FG001	TSS1058	chr1:36698220-36698475	0	1.52	0	0	0	1.27
GRMZM2G150827	TSS1059	chr1:36804467-36806793	0.11	0.266	0.132	0.144	0.385	0.0624
GRMZM2G072492	TSS1060	chr1:36835336-36837386	0	0.0491	0	0	0.229	0.0927
GRMZM2G072456	TSS1061	chr1:36855791-36858109	0	0	0	0	0.0641	0
GRMZM2G372502	TSS1062	chr1:36896609-36899146	10.8	13.4	13.8	16.8	12	21.9
GRMZM2G072342	TSS1063,TSS1064	chr1:36921142-36923685	3.79	3.03	5.54	4.39	4.27	4.31
GRMZM2G105362	TSS1065	chr1:36977517-36979496	5.01	4.5	7.25	6.51	5.15	5.32
GRMZM2G703555	TSS1067	chr1:37111621-37116833	11.5	12.9	14.9	14.4	12	10
GRMZM2G073591	TSS1068	chr1:37319404-37323563	4.39	3.51	2.97	4.57	3.32	2.68
GRMZM2G143655	TSS1069	chr1:37411967-37417051	15.7	17.1	15	19.5	14	17
GRMZM2G015281	TSS1071	chr1:37721438-37722170	9.98	5.92	8.07	15.1	7.98	5.1
GRMZM2G055263	TSS1073	chr1:37809277-37810975	0.478	0.339	0.336	1.69	1.21	1.04
GRMZM2G118208	TSS1074	chr1:37846458-37854879	11.1	11.2	10.8	12.7	10.1	11.2
GRMZM2G151582	TSS1076	chr1:37947271-37950859	10.6	12.1	12.6	14.1	11.5	10.4
GRMZM2G151576	TSS1077	chr1:38002162-38012355	21.9	23.2	29.8	28.4	21.1	28.7
GRMZM2G151564	TSS1078	chr1:38013054-38016228	15	16.1	13.7	16.9	13.7	14.6
GRMZM2G151521	TSS1081	chr1:38058480-38065941	1.07	0.596	0.45	0.77	0.545	0.82
GRMZM2G151521	TSS1082	chr1:38058480-38065941	0.771	0.838	0.774	0.814	0.27	2.54
GRMZM2G161452	TSS1083	chr1:38124783-38128764	7.62	9.21	9.73	11.5	9.89	9.54
GRMZM2G049190	TSS1084,TSS1085	chr1:38248081-38257177	12.1	12	13.5	11.9	11.2	12.2
GRMZM2G540403	TSS1086,TSS1087	chr1:38315933-38327847	28.8	30.9	33.9	30.4	25.1	31.8
GRMZM2G079112	TSS1088,TSS1089	chr1:38448092-38451303	15.8	19.1	15.8	15.7	13.5	14.4
GRMZM2G012319	TSS1090,TSS1091	chr1:38540862-38555256	35.9	40.1	39	39.9	35.2	37.5
AC217897.3_FG010	TSS1092	chr1:38540862-38555256	6.05	5.47	3.29	3.57	3.02	5.18
GRMZM2G128444	TSS1093,TSS1094	chr1:38614085-38618342	8.44	9.59	8.98	11.6	8.84	10.9
GRMZM2G128206	TSS1095,TSS1096	chr1:38621378-38628799	47.6	55.5	71.5	61.3	46.2	68.5
GRMZM2G128156	TSS1097,TSS1098	chr1:38629919-38632624	3.06	2.2	2.64	3.84	3.41	2.81
AC208204.3_FG006	TSS1100	chr1:38641586-38642063	346	376	183	617	528	213
GRMZM2G046382	TSS1101,TSS1102,TSS1103	chr1:38722890-38725514	254	280	116	396	347	149
GRMZM2G046274	TSS1104,TSS1105,TSS1106,TSS1107	chr1:38730100-38744310	18.6	15.7	17.6	17.7	16.9	16.9
GRMZM5G886952	TSS1108,TSS1109	chr1:38791067-38799875	32.2	29.9	30.3	27.8	23.2	25.4
GRMZM2G306679	TSS1110	chr1:38851740-38852691	6.25	5.19	0.365	8.82	8.26	1.15
GRMZM2G007055	TSS1111,TSS1112	chr1:38874009-38877166	2.67	1.84	2.77	2.73	2.46	2.02
GRMZM2G160237	TSS1113,TSS1114	chr1:39047899-39055823	95.3	114	120	103	83.3	120
GRMZM2G061202	TSS1117	chr1:39247775-39253303	10.9	10.2	14	11.5	8.81	11.5
GRMZM2G119168	TSS1118	chr1:39336870-39338503	4.31	2.03	4.29	9.38	4.37	3.63
GRMZM2G441511	TSS1120	chr1:39447876-39455788	2.14	2.81	2.35	2.77	1.7	2.57
GRMZM2G001918	TSS1122,TSS1123	chr1:39736459-39741619	9.2	11.9	10.9	13.5	12.6	11.8
GRMZM5G836424	TSS1124	chr1:39742559-39748016	1.44	0.926	1.55	1.93	0.882	2.19
GRMZM5G828820	TSS1125	chr1:39752194-39753541	23.8	22.8	24.6	23.7	17.2	25
GRMZM2G026911	TSS1126	chr1:39761367-39763047	7.13	7.35	8.58	7.48	6.81	8.8
GRMZM2G026959	TSS1127	chr1:39789956-39791049	0	0.0578	0	0	0	0
GRMZM2G337425	TSS1128,TSS1129	chr1:39807015-39813081	25.8	25.8	28.6	27.2	20.9	24.7
GRMZM2G109831	TSS1130	chr1:39848085-39849398	13.6	15.5	18.9	16.7	11.5	18.3
GRMZM2G109885	TSS1131	chr1:39852700-39860136	24.9	22	19.3	28.2	18.4	23.2
GRMZM2G408887	TSS1132	chr1:39877357-39878626	0	0.0447	0.0559	0	0.0792	0
GRMZM2G110413	TSS1133	chr1:39895402-39897771	16.4	7.58	12.4	13.2	20.3	8.9
GRMZM2G179432	TSS1137	chr1:40062760-40065030	54.5	44.7	50.4	112	55.4	74.2
GRMZM2G350001	TSS1140	chr1:40192429-40198757	0	0.114	0	0.0622	0.0903	0.0863
GRMZM2G174644	TSS1141,TSS1142	chr1:40226664-40231221	72.2	64.7	69.1	94.3	70.2	64.4
GRMZM2G110309	TSS1143	chr1:40356718-40362217	13.2	10.7	12.7	13.9	13.1	11.9
GRMZM2G087600	TSS1146	chr1:40419691-40426040	38.9	52.1	48.7	45.4	35.6	51
GRMZM2G112925	TSS1147	chr1:40516160-40519325	0.567	0.435	0.269	0.529	0.557	0.475
GRMZM2G043030	TSS1150,TSS1151,TSS1152	chr1:40649115-40654273	10.6	8.67	12.2	15.1	12.8	11.8
GRMZM5G891990	TSS1153	chr1:40812729-40817561	31.9	36.8	44.2	38	30.8	39.6
GRMZM5G894709	TSS1154	chr1:40968235-40971651	0	0.083	0	0	0	0
GRMZM2G428391	TSS1156,TSS1157	chr1:41105575-41111313	3.22	1.34	2.62	3.6	1.85	1.35
GRMZM2G048482	TSS1159,TSS1160	chr1:41280142-41283344	35.9	37.8	40	36.4	29.2	41.1
GRMZM2G043857	TSS1162	chr1:41432454-41435979	2.47	2.48	3.38	4.13	3.36	3.3
GRMZM2G044027	TSS1164	chr1:41473410-41478103	64.7	66.2	79.6	89.6	53.6	74.6
GRMZM2G044281	TSS1165	chr1:41484791-41488458	3.23	2.74	6.4	10.4	5.92	6.12
GRMZM2G077797	TSS1168	chr1:41855353-41857263	22.4	21.2	21.1	26.8	18.3	26.6
GRMZM2G171232	TSS1170	chr1:42169052-42171446	21.4	23.6	23.3	23.9	21.5	23.4
GRMZM2G471904	TSS1171,TSS1172	chr1:42174184-42190383	5.39	6.54	7.04	5.88	5.51	5.64
GRMZM2G401769	TSS1173	chr1:42191143-42198070	1.14	1.38	1.12	1.13	0.787	2.33
GRMZM2G026910	TSS1175,TSS1176	chr1:42480937-42482483	36.9	39.6	66	29.2	28	53.4
GRMZM2G026654	TSS1177,TSS1178	chr1:42492002-42496626	10.8	8.15	14.1	14.7	10.8	11.6
GRMZM2G338333	TSS1179	chr1:42519102-42522384	41.3	39.6	55	55.6	38.5	52.4
GRMZM2G042107	TSS1180,TSS1181	chr1:42524030-42527134	1.37	1.07	1.8	1.67	1.26	1.78
GRMZM2G703561	TSS1182	chr1:42754168-42755293	0.0545	0	0	0	0	0
GRMZM2G442277	TSS1183,TSS1184	chr1:42849861-42855504	9	3.14	4.41	20	5.77	4.39
AC202101.3_FG002	TSS1185	chr1:42876845-42877784	0.0258	0.0895	0	0	0.274	0.0413
GRMZM2G054332	TSS1186	chr1:43059303-43062422	0.121	0.213	0.0766	0.0891	0.431	0.0134
GRMZM2G042032	TSS1187	chr1:43137808-43141198	43.3	50.3	49	46.5	35.6	45
GRMZM2G154883	TSS1188,TSS1189,TSS1190,TSS1191	chr1:43348406-43363510	7.84	5.91	7.15	6.84	7	6.92
GRMZM2G052479	TSS1192	chr1:43497770-43508787	5.31	5.77	6.35	6.81	4.85	6.36
GRMZM2G052581	TSS1193,TSS1194	chr1:43509810-43513460	6.8	5.15	4.56	6.07	4.22	3.88
GRMZM2G030880	TSS1195,TSS1196	chr1:43551663-43559569	2.5	2.31	2.24	2.64	3.06	2.57
GRMZM2G137839	TSS1199	chr1:43682817-43686019	571	645	571	701	477	592
GRMZM5G876973	TSS1200	chr1:43686573-43688714	0.49	0.604	0.287	0.14	0	0.305
GRMZM2G141273	TSS1201	chr1:43754903-43762703	14.8	15.5	17.8	21.2	16	20.1
GRMZM2G443265	TSS1202,TSS1203	chr1:43765357-43768680	15.9	9.62	12.8	22.7	14	12.2
GRMZM2G179411	TSS1204	chr1:43975542-43979461	12.2	12.4	14	13.3	11.3	19.6
GRMZM2G001079	TSS1205,TSS1206,TSS1207	chr1:44180950-44184916	5.26	3.56	5.1	6.62	3.45	4.11
GRMZM2G443655	TSS1208	chr1:44191310-44191866	0.115	0	0	0.17	0.467	0.218
GRMZM2G158197	TSS1209	chr1:44331243-44336515	14.9	16.9	20.4	15.8	13.9	19.6
GRMZM2G065552	TSS1210,TSS1211,TSS1212	chr1:44339651-44353961	44.9	49.3	51.3	45	41.1	61.2
GRMZM2G107867	TSS1215,TSS1216,TSS1217	chr1:44371886-44378439	9.76	12.9	10.4	10.5	9.2	10.5
GRMZM2G173251	TSS1219	chr1:44533348-44534414	0	0.342	0.0714	0.0637	0.93	0.0858
GRMZM2G024159	TSS1220	chr1:44535919-44547250	27.1	27.1	21.5	18.7	9.36	23.3
GRMZM2G380955	TSS1225	chr1:45094542-45097600	0	0.0391	0	0.0474	0	0
AC208436.3_FG007	TSS1226,TSS1227	chr1:45103329-45114197	3.6	3.92	3.55	3.4	2.74	3.19
AC208201.3_FG003	TSS1228,TSS1229	chr1:45342143-45345225	0.749	0.59	0.918	0.815	1.18	0.846
AC208201.3_FG002	TSS1230	chr1:45370668-45372107	70.6	26.5	41.6	89.9	31.2	28
AC208201.3_FG001	TSS1231,TSS1232	chr1:45404541-45407165	9.17	6.88	7.35	11.1	6.97	8.24
GRMZM2G459824	TSS1233	chr1:45429614-45431087	0.0483	0.019	0.0709	0.0729	0.322	0
GRMZM2G087079	TSS1234,TSS1235	chr1:45509663-45514848	6.46	5.96	6.23	6.84	4.57	6.92
GRMZM2G385021	TSS1236	chr1:45515511-45516271	0.41	0.0733	0.0899	0.173	0.381	0.201
GRMZM5G824405	TSS1237,TSS1238	chr1:45637546-45669297	5.36	6.47	7.13	6.29	6.19	6.81
GRMZM2G313272	TSS1239	chr1:45698315-45704016	0.0252	0.0153	0.0195	0.13	0.163	0.0425
AC196161.3_FG002	TSS1241	chr1:45744655-45745231	0.166	0.308	0.17	0.17	0.485	0.172
GRMZM2G452695	TSS1242,TSS1243	chr1:45746047-45747945	2.94	2.68	2.59	2.9	2.86	2.22
GRMZM2G135456	TSS1244	chr1:45772413-45776131	0.144	0.163	0.0682	0.618	0.591	0.329
GRMZM2G006085	TSS1245	chr1:45909820-45923443	45.8	51.1	60	58.4	46.5	56.8
GRMZM2G006981	TSS1246	chr1:45945728-45947469	0.861	0.317	1.3	3.18	2.36	1.28
GRMZM2G058138	TSS1247	chr1:46066289-46070815	9.64	10.5	10.8	15	9.64	10.9
GRMZM2G110000	TSS1248,TSS1249	chr1:46077916-46084100	2.31	1.9	3.39	2.42	2.16	2.41
GRMZM2G032182	TSS1250,TSS1251	chr1:46124116-46127464	11.7	9.81	7.91	11.4	7.75	9.08
GRMZM2G030016	TSS1252	chr1:46131118-46133970	194	220	182	317	179	230
GRMZM2G066274	TSS1255	chr1:46410398-46413363	5.44	5.23	5.46	7.61	5.34	6.35
GRMZM5G814718	TSS1256	chr1:46415922-46418936	0.863	0.526	0.817	0.652	0.694	0.608
GRMZM2G365240	TSS1257	chr1:46422556-46423123	0.197	0	0	0.0987	0.14	0
GRMZM2G417082	TSS1258,TSS1259	chr1:46460391-46463086	19.9	19.6	23.3	19.5	13	9.89
GRMZM2G104373	TSS1260	chr1:46547468-46551053	50.6	51.2	58	62.3	44.9	59.8
GRMZM2G153531	TSS1262	chr1:46636274-46639751	0	0.0459	0.0587	0	0.295	0.0649
GRMZM2G455809	TSS1263	chr1:46683463-46684885	1.4	0.591	0.676	2.91	1.17	0.796
GRMZM2G313934	TSS1264	chr1:46845007-46848535	2.88	2.48	3.13	2.96	2.77	3.25
GRMZM2G010328	TSS1266	chr1:46857179-46866458	21.6	20.5	20.7	31.1	18.3	24.6
GRMZM2G095043	TSS1268	chr1:47135043-47140259	13	12.8	10.8	14.5	10.1	11.4
GRMZM2G112538	TSS1269	chr1:47153842-47154857	0.11	0.0906	0.0562	0.647	0.796	0.487
GRMZM2G112524	TSS1270	chr1:47176576-47177681	0	0.0819	0	0	0.0704	0
GRMZM2G112488	TSS1271	chr1:47182427-47183304	0	0.049	0	0	0.525	0.0675
GRMZM2G321753	TSS1273,TSS1274,TSS1275	chr1:47295038-47325642	10.2	10.3	10.3	11.3	11.7	11
GRMZM2G300692	TSS1276,TSS1277	chr1:47459121-47461861	7.44	5.98	9.46	9.56	7.03	8.47
GRMZM2G000632	TSS1278	chr1:47479166-47484562	6.67	5.92	3.82	6.87	4.57	4.24
GRMZM2G377215	TSS1279	chr1:47509016-47511525	73.2	27.2	40.6	101	40.5	32.8
GRMZM2G076537	TSS1280,TSS1281	chr1:47513770-47521724	10.4	8.31	7.8	9.16	10.3	5.55
GRMZM2G427438	TSS1282	chr1:47597557-47599537	0.0887	0.077	0	0.0657	0.469	0.0348
GRMZM2G427418	TSS1283	chr1:47601780-47605387	3.3	3.4	3.64	3.37	3.07	3.93
GRMZM2G036086	TSS1284	chr1:47814838-47815941	4.73	4.97	5.31	5.58	3.49	5.08
GRMZM5G807260	TSS1285	chr1:47832361-47833468	3.61	3.95	4.43	3.06	4.57	5.64
GRMZM2G162356	TSS1286,TSS1287	chr1:47903487-47905748	32.9	34.6	36.5	42.8	25.6	21
GRMZM5G819965	TSS1288	chr1:47910537-47911634	94.7	24.4	34.9	111	31.9	21.7
GRMZM2G017536	TSS1289	chr1:47993856-47998056	7.98	8.77	12.2	15.3	12.2	12.4
GRMZM2G017400	TSS1290	chr1:47998385-47999859	47.2	41.5	38.1	43.3	34.2	41.3
GRMZM2G022945	TSS1295,TSS1296	chr1:48523656-48531058	3.87	4	2.97	4.19	4.03	4.03
GRMZM2G084389	TSS1300	chr1:48873109-48874611	1.83	2.2	4.19	3.53	3.61	4.53
GRMZM2G439819	TSS1302	chr1:49061598-49072080	0	0	0.0365	0	0.073	0.062
GRMZM2G038015	TSS1303	chr1:49087359-49088276	0.0409	0.0478	0	0	0.515	0
GRMZM2G301823	TSS1304	chr1:49126949-49127718	13.9	13.1	11.8	12	9.43	11
GRMZM2G179155	TSS1306	chr1:49189222-49192345	11.5	16.1	20.9	15.1	12.7	20.6
GRMZM2G140432	TSS1308	chr1:49204322-49213247	7.91	9.33	9.02	8.12	8.06	8.52
GRMZM2G440330	TSS1309	chr1:49220364-49221045	0	0.213	0	0.0688	1.23	0.07
GRMZM5G807294	TSS1310	chr1:49275363-49275981	0	0.427	0	0	0.163	0.125
GRMZM2G030036	TSS1311	chr1:49283724-49286176	0.0115	0.0677	0	0.017	0.295	0
GRMZM2G092442	TSS1312	chr1:49389259-49391362	11.5	11.8	10.4	9.85	7.8	8.19
GRMZM5G824629	TSS1316	chr1:49611700-49614713	61.5	72	77.8	73.3	54	75.2
GRMZM2G121871	TSS1317,TSS1318	chr1:49719856-49725147	12.4	13	13.9	13.5	10.6	12.1
GRMZM2G422295	TSS1319	chr1:49733734-49734512	0.765	0.613	0.517	0.616	0.879	0.978
GRMZM2G121957	TSS1320	chr1:49736756-49738619	0.0597	0.0934	0.0601	0.0896	0.346	0
AC225345.3_FG009	TSS1322,TSS1323	chr1:49794093-49796948	0.845	0.306	0.224	0.611	0.749	0.621
GRMZM2G124532	TSS1329,TSS1330,TSS1331,TSS1332	chr1:50022837-50034523	19.7	23.3	24.2	17.8	20.5	20.5
GRMZM2G394203	TSS1334,TSS1335	chr1:50085403-50087258	0.163	0.136	0.707	0.196	1.06	0.29
GRMZM2G394237	TSS1336	chr1:50103381-50104947	0.3	0.417	0.394	0.268	0.729	0.514
GRMZM2G033491	TSS1339	chr1:50250499-50252812	19.6	26.4	31.8	26.5	21.4	34.5
GRMZM2G135968	TSS1341	chr1:50326209-50338228	6.08	6.2	7.02	8.34	6.81	5.99
GRMZM5G878582	TSS1342	chr1:50435040-50437009	5.16	5.71	2.12	3.23	2.84	2.6
GRMZM2G329040	TSS1345	chr1:50625950-50650898	14.9	10.9	11.7	9.93	9.86	10.6
GRMZM2G703565	TSS1347,TSS1348,TSS1349,TSS1350	chr1:50659050-50667491	1.43	0.912	1.1	0.984	2.12	1.4
GRMZM2G008490	TSS1351,TSS1352	chr1:50673362-50691081	1.27	0.973	0.823	0.755	1.43	0.925
GRMZM2G008490	TSS1355	chr1:50673362-50691081	11.3	13.5	17.4	15.9	17.6	19
AC208571.4_FG001	TSS1358,TSS1359	chr1:50697892-50709957	3.07	3.78	3.01	1.51	2.39	2.01
GRMZM5G851485	TSS1362	chr1:50861708-50863021	31.4	27.1	19.8	23.3	16.7	16.8
GRMZM2G550861	TSS1363	chr1:51007763-51008516	2.24	1.59	0.759	1	1.24	0.845
GRMZM2G018941	TSS1364,TSS1365	chr1:51011367-51013407	229	263	278	293	231	312
GRMZM5G895991	TSS1368	chr1:51154525-51159060	10.9	12.3	14.4	17.3	14.5	17
GRMZM2G385931	TSS1372	chr1:51283058-51287439	20.4	19.5	23.4	24.3	19.9	24.7
GRMZM2G084783	TSS1373	chr1:51288713-51290044	20.1	17.9	19	25.6	17.4	24
GRMZM2G084821	TSS1374,TSS1375	chr1:51290810-51292486	31	25.2	14.4	20.5	18.3	19.7
GRMZM2G165919	TSS1378	chr1:51531587-51533796	0.92	0.873	0.552	5.7	2.96	3.04
GRMZM2G476593	TSS1379,TSS1380	chr1:51748740-51752943	2.36	1.98	2.87	2.13	2.16	2.65
GRMZM2G318652	TSS1381	chr1:51892299-51893431	0	0.13	0	0	0.584	0
GRMZM2G327206	TSS1382	chr1:51995462-51996320	0.121	0.601	0.269	0.0904	1.22	0.888
GRMZM2G138814	TSS1383,TSS1384	chr1:52072965-52083007	16.6	21.2	20	18.5	15	19.8
GRMZM2G160466	TSS1385	chr1:52087814-52090111	20.6	19.4	16.6	23.2	16.7	15.4
GRMZM2G152891	TSS1386	chr1:52092837-52096639	95.4	94.7	71.3	141	65.5	80
GRMZM2G175019	TSS1387	chr1:52192493-52193418	1.72	0.991	0.563	0.811	0.684	1.14
GRMZM2G314064	TSS1391	chr1:52343962-52347384	0.0197	0.0468	0	0	0.256	0.0304
GRMZM2G009060	TSS1392,TSS1393	chr1:52391246-52397688	13.6	8.61	9.08	8.5	12.5	12.3
GRMZM2G309363	TSS1395	chr1:52453197-52454095	0	0	0.108	0	0.137	0.129
GRMZM2G009253	TSS1396	chr1:52454643-52460973	22.3	25.5	24.8	26	19.5	26.7
GRMZM2G421779	TSS1397	chr1:52514067-52519487	0.0436	0.0575	0	0	0.179	0.0862
GRMZM2G033519	TSS1398	chr1:52527411-52539244	3.85	2.58	3.49	3.77	2.83	2.98
GRMZM2G144997	TSS1402	chr1:52759071-52760172	48.7	16.3	25	48.9	18.3	14.4
GRMZM2G145065	TSS1403,TSS1404,TSS1405	chr1:52776934-52780818	1.98	2.07	3.03	1.98	1.67	0.754
GRMZM2G010149	TSS1413	chr1:53711120-53712576	1.08	1.53	0.674	2.94	1.87	1.19
GRMZM2G010657	TSS1414,TSS1415,TSS1416	chr1:53820155-53848283	53.3	56.8	57	65.8	65.6	69.5
GRMZM2G473036	TSS1418	chr1:53895991-53905129	10.4	6.92	11.2	11.8	23.4	15.9
GRMZM2G473036	TSS1419,TSS1420	chr1:53895991-53905129	6.03	4.78	10.3	11	20.5	16.3
GRMZM2G003424	TSS1422,TSS1423,TSS1424	chr1:54122511-54126795	79	67	68.3	79.1	57	68.3
GRMZM2G023884	TSS1426	chr1:54266095-54269761	6.48	5.18	5.11	5.8	5.51	4.51
GRMZM2G006477	TSS1429	chr1:54344215-54350977	6.99	8.01	7.53	6.87	6.42	6.07
AC204931.3_FG002	TSS1430	chr1:54456546-54457274	0.131	0.153	0	0	0	0
GRMZM2G050077	TSS1431	chr1:54534091-54536951	3.19	2.14	1.51	3.09	3.44	1.65
GRMZM2G141094	TSS1432,TSS1433	chr1:54567191-54573604	0	0.0592	0.0795	0	0.324	0.0877
GRMZM2G010196	TSS1434	chr1:54599335-54602391	5.52	5.27	4.04	4.96	4.83	5.44
GRMZM2G106283	TSS1439,TSS1440	chr1:54729221-54730675	13.4	13.2	14.9	21.8	14.1	14
GRMZM2G317033	TSS1441	chr1:54820874-54821525	0	0.0485	0	0	0	0
AC209460.3_FG002	TSS1442,TSS1443	chr1:54821924-54831215	20.8	19.8	25.9	19.8	21.9	22.3
GRMZM2G032936	TSS1444	chr1:54843626-54851715	4.88	6.37	7.36	6.89	6.18	5.16
GRMZM2G032912	TSS1445	chr1:54925827-54933001	2.81	2.06	1.66	9.32	4.39	4.25
GRMZM2G016480	TSS1446,TSS1447	chr1:55080809-55087098	63.8	51.7	55.3	45.9	34.2	40.9
GRMZM2G369884	TSS1449,TSS1450,TSS1451	chr1:55159818-55167592	10.9	6.98	4.15	4.92	7.88	7.03
GRMZM2G369884	TSS1452	chr1:55159818-55167592	1.29	1.12	0.977	0.662	1.77	0.472
AC211001.3_FG002	TSS1453	chr1:55172328-55172784	0	0.0973	0	0	0.709	0.135
GRMZM2G109121	TSS1454	chr1:55290260-55298644	26.9	29.6	30.3	28.8	24.3	28
GRMZM2G399320	TSS1455,TSS1456	chr1:55379529-55387708	14.9	16.3	15.8	15.9	13.7	15.6
GRMZM2G100288	TSS1457	chr1:55389693-55393061	77.3	62.6	57.8	80.9	51.7	48.1
GRMZM2G056462	TSS1458	chr1:55444070-55454067	38.6	38.8	36.6	53.2	31	39.8
GRMZM2G056424	TSS1459	chr1:55455966-55456837	6.45	6.79	9.95	10.4	8.98	12.9
GRMZM2G075262	TSS1461	chr1:55502657-55506277	3.69	3.05	3.46	4.9	2.92	2.56
GRMZM2G049211	TSS1464,TSS1465	chr1:56021909-56034144	15.2	15	20.8	18.9	20.3	20.5
GRMZM2G119850	TSS1466,TSS1467	chr1:56075005-56079122	45.2	45.5	40.1	37.7	31	34.4
GRMZM2G353195	TSS1468	chr1:56160412-56162547	14.3	12.8	14.3	13.4	11	11.8
GRMZM2G062391	TSS1469	chr1:56217913-56223418	21.3	17.7	18	21.3	15.3	14.1
GRMZM2G062425	TSS1470,TSS1471	chr1:56225496-56227995	109	138	147	130	93.4	141
GRMZM2G063657	TSS1472,TSS1473	chr1:56284706-56292221	34.3	28.2	34.1	36.7	36.7	36.4
GRMZM2G315279	TSS1476	chr1:56317961-56318866	0	0	0	0	0.427	0.217
GRMZM2G413154	TSS1477	chr1:56353930-56354369	0.0868	0	0	0.13	0.774	0
GRMZM2G173387	TSS1480,TSS1481,TSS1482,TSS1483	chr1:56441475-56448176	90.2	88.7	98.4	97	87.6	102
GRMZM2G044074	TSS1484	chr1:56560158-56564777	17.4	17.1	19.8	20.4	14.6	21.2
GRMZM2G044038	TSS1485	chr1:56566371-56569105	24.9	26.3	29.1	26.5	17.7	34
GRMZM2G043948	TSS1486	chr1:56570924-56575589	11	10.6	10.7	11.1	9.93	12.4
GRMZM2G030571	TSS1488	chr1:56676073-56678959	0.0838	0.0466	0.0209	0.124	0.289	0.128
GRMZM2G010823	TSS1489	chr1:56748448-56754530	39.5	44.8	43	47.8	38.2	44.1
GRMZM2G011025	TSS1490	chr1:56755087-56756979	0.39	0	0.154	0	0	0
AC204306.3_FG007	TSS1491	chr1:56758336-56763169	0.171	0	0	0.129	0.546	0
GRMZM2G013299	TSS1492	chr1:56783466-56784859	0	0	0.304	0	0	0.0827
GRMZM2G318767	TSS1493	chr1:56786077-56786981	0.173	0.0808	0	0.0516	0.3	0.161
GRMZM2G069618	TSS1494	chr1:56894718-56897083	24.1	20.8	17.3	18.2	13.1	16.3
GRMZM2G353147	TSS1499	chr1:56946948-56985741	7.05	7.61	7.08	6.19	6.7	6.99
GRMZM2G013588	TSS1504	chr1:57095700-57104749	0.305	0.555	0.177	0.222	0.75	0.196
GRMZM2G107597	TSS1505	chr1:57248462-57251591	0.891	0.0904	1.03	0.951	0.908	1.18
GRMZM2G158676	TSS1507,TSS1508,TSS1509	chr1:57460380-57465588	12.8	12.7	9.92	13.7	12.8	11.8
GRMZM2G158662	TSS1510	chr1:57481232-57485126	21.1	20.2	18.9	21.8	20.3	19.9
GRMZM2G018229	TSS1511,TSS1512,TSS1513,TSS1514	chr1:57555311-57561325	16.4	17.5	15.7	19.6	14.8	16.1
GRMZM2G322917	TSS1515	chr1:57563554-57564311	44.3	48.5	47.5	53.2	31.7	46.8
GRMZM2G019027	TSS1516	chr1:57569237-57570270	0	0	0	0	0.122	0
GRMZM2G552469	TSS1519	chr1:57682954-57684223	0	0.104	0	0.113	0	0
GRMZM2G439988	TSS1522	chr1:57743775-57745508	0	0.0451	0	0	0.272	0
GRMZM2G421429	TSS1523	chr1:57834892-57835930	0	0.0335	0	0	0.416	0
GRMZM2G064814	TSS1524	chr1:57893888-57894769	0	0	0.0562	0	0.637	0
GRMZM2G134109	TSS1529	chr1:58370400-58372702	143	108	114	216	92.4	135
AC209438.4_FG002	TSS1535	chr1:58612001-58612578	0	0.671	0	0	0	0
GRMZM5G893926	TSS1536	chr1:58648156-58649456	0	0.0569	0.0722	0.0683	0	0.164
GRMZM2G177532	TSS1537,TSS1538,TSS1539	chr1:58708412-58722793	17.9	17.7	24.2	15.1	16.4	21.7
GRMZM2G083689	TSS1540	chr1:59063063-59089085	32.6	25.7	28.9	27.8	30.8	30.8
AC205888.4_FG004	TSS1543	chr1:59139736-59143162	7.49	3.74	4.1	3.95	7.94	4.53
GRMZM5G896731	TSS1544	chr1:59464237-59471796	4.85	4.84	6.59	3.75	4.43	4.25
GRMZM2G425079	TSS1545	chr1:59677792-59725414	0.0872	0	0.0684	0	0.0929	0
GRMZM2G134671	TSS1546	chr1:59766714-59771616	9.43	8.51	6.82	8.02	5.25	6.41
GRMZM5G801330	TSS1548	chr1:59867147-59867604	3.5	1.53	1.73	1.69	1.83	1.82
GRMZM2G038598	TSS1549,TSS1550,TSS1551,TSS1552	chr1:59958602-59963511	16.6	10.1	21.1	24.7	13.9	25.1
GRMZM2G392172	TSS1553	chr1:60008394-60015638	0.0495	0.0877	0	0	0.137	0
GRMZM2G347708	TSS1554	chr1:60025059-60026913	6.79	8.02	9.05	5.6	4.56	5.36
GRMZM2G082034	TSS1556	chr1:60090242-60092250	19.9	22.3	30.3	17.2	16	21.2
GRMZM2G169890	TSS1557	chr1:60147419-60151012	329	361	390	396	308	389
GRMZM2G467072	TSS1558	chr1:60156028-60156770	0.086	0.1	0.0854	0.174	0.419	0.138
GRMZM2G000923	TSS1559	chr1:60165433-60167726	105	112	112	139	90.8	126
GRMZM2G144868	TSS1560	chr1:60263341-60268067	85.5	108	105	96.2	85.9	100
GRMZM2G469162	TSS1564,TSS1565	chr1:60397586-60408673	9.25	9.8	7.91	6.87	7.88	8.05
GRMZM2G009232	TSS1569	chr1:60678271-60680833	0.0643	0.28	0.0256	0.133	0.563	0.116
GRMZM2G308666	TSS1571	chr1:60702278-60704479	0.208	0.46	0.149	0.0204	0.971	0.0931
GRMZM2G090733	TSS1574	chr1:60808225-60832906	12.4	11.1	10.5	34.5	20.2	22.2
GRMZM2G101689	TSS1575	chr1:60863877-60868246	8.53	6.85	9.07	8.88	8.03	8.77
GRMZM2G038153	TSS1576	chr1:61014838-61021281	0.0324	0.104	0.183	0.0713	0.238	0.0307
GRMZM5G842103	TSS1579	chr1:61031783-61034429	0.284	0.409	0.221	0.211	0.228	0.353
GRMZM2G102497	TSS1581,TSS1582,TSS1583	chr1:61138599-61142287	25.1	19.2	25.7	32.5	19	23.5
GRMZM2G362281	TSS1588	chr1:61449999-61451979	5.97	6.56	5.6	5.31	5.39	6.24
GRMZM5G841053	TSS1589	chr1:61531163-61531448	0.947	0	0	0.77	0	0
AC204530.4_FG002	TSS1590,TSS1591	chr1:61615222-61625100	12.6	10	13.5	15.8	12.6	14.3
GRMZM5G898740	TSS1592	chr1:61625871-61633762	19.1	18.4	18.6	18	15.2	16.9
AC204530.4_FG006	TSS1593	chr1:61669367-61671845	4.16	2.81	2.46	4.47	3.38	2.97
GRMZM5G831486	TSS1594,TSS1595	chr1:61671988-61673773	2.67	2.43	2.94	3.4	2.31	1.46
GRMZM2G116010	TSS1596	chr1:61697605-61700868	1.02	1.13	1.23	1.25	1.34	1.27
GRMZM2G081322	TSS1597	chr1:61934247-61949774	8.62	10.5	10	5.92	8.58	11.1
AC204659.3_FG005	TSS1602	chr1:62234049-62246938	0.418	0.677	0.365	0.628	2.24	0.745
GRMZM2G108523	TSS1606	chr1:62493046-62493811	31.8	31.2	39	27.8	20.6	28.9
GRMZM5G871471	TSS1607,TSS1608	chr1:62526411-62533094	0.0399	0.138	0	0	0.444	0
GRMZM2G577677	TSS1609	chr1:62533591-62536117	133	157	171	162	119	158
GRMZM5G822100	TSS1612	chr1:62561368-62563878	1.49	2.21	2.4	1.41	1.82	2.38
GRMZM2G168665	TSS1614	chr1:62678622-62679874	4.97	7.02	5.74	4.59	4.69	6.96
GRMZM2G140915	TSS1615	chr1:62702868-62705077	0.0136	0.0966	0	0	0.442	0
GRMZM2G442387	TSS1616	chr1:62711845-62717631	0.0568	0.0765	0.106	0.116	0.24	0.0561
GRMZM2G140989	TSS1617	chr1:62719233-62722200	0.00849	0.103	0.0516	0.088	0.364	0.182
AC213099.3_FG002	TSS1620	chr1:62890896-62893713	14.8	16	18.7	17.8	13.6	16.9
AC213099.3_FG001	TSS1621	chr1:62921410-62922558	13	11.8	14.2	15.2	14.4	13.4
GRMZM5G862071	TSS1622	chr1:62922765-62928389	0.769	0.669	0.69	0.564	1.43	1.02
GRMZM2G109271	TSS1623	chr1:62981704-63006205	4.59	2.64	4.12	2.76	2.29	4.55
AC226368.2_FG006	TSS1625,TSS1626	chr1:63042943-63050440	11.4	11.4	12.2	9.11	10.7	11.3
GRMZM2G109126	TSS1627,TSS1628	chr1:63091700-63094611	1.38	1.98	2.27	1	1.87	1.87
GRMZM2G046297	TSS1629	chr1:63101463-63103658	1.38	1.15	1.67	1.95	1.22	1.59
GRMZM2G043346	TSS1630	chr1:63153535-63160734	18.3	21.3	12.1	13.5	9.5	9.68
GRMZM2G040954	TSS1631	chr1:63356570-63364853	18.4	16.7	15	18.5	15.7	16.7
GRMZM5G808350	TSS1633	chr1:63501483-63504623	4.88	4.94	6	5.74	3.66	4.78
AC216247.3_FG005	TSS1635,TSS1636	chr1:63576882-63583555	6.64	4.28	6.38	7.47	9.15	7.69
GRMZM2G040453	TSS1642	chr1:63612948-63614479	6.5	6.15	6.87	6.97	6.03	6.29
GRMZM2G040515	TSS1643	chr1:63614859-63617873	0.917	0.981	1.12	0.866	0.928	1.33
GRMZM2G040638	TSS1644	chr1:63648607-63650100	0.0225	0.367	0.0344	0	1.16	0.107
GRMZM2G004984	TSS1645	chr1:63679642-63681218	0	0	0	0.0341	0.0494	0
GRMZM2G305640	TSS1646	chr1:63686034-63688154	0	0.0859	0	0	0.162	0
GRMZM2G168073	TSS1647	chr1:63747175-63748153	0	0.0694	0	0	0.282	0
GRMZM2G024234	TSS1649	chr1:63850431-63851590	0	0.0703	0	0.0979	0.646	0
AC197387.3_FG004	TSS1654,TSS1655	chr1:63917149-63923315	1.48	3.35	5.23	0.739	5.42	6.66
GRMZM2G107196	TSS1656	chr1:64007985-64013684	7.79	8.92	7.46	6.88	4.78	6.71
GRMZM6G451610	TSS1657	chr1:64016375-64017199	4.52	3.21	4.44	5.12	3.91	4.71
GRMZM2G326248	TSS1658	chr1:64018120-64020675	1.16	1.18	0.795	0.814	0.83	1.64
GRMZM2G026322	TSS1659	chr1:64024022-64026654	0.15	0.287	0.401	0.219	0.315	0.212
GRMZM2G459563	TSS1661	chr1:64085712-64088363	0.434	0.389	0.51	0.466	0.809	0.479
GRMZM2G084407	TSS1662	chr1:64153929-64156410	1.68	2.63	3.47	1.93	2.39	5.05
GRMZM2G092888	TSS1664	chr1:64395601-64403535	11.5	12.4	13.3	11.5	11.8	12.2
GRMZM2G063498	TSS1665	chr1:64546535-64550629	0	0.153	0.0326	0	0.548	0.0379
GRMZM2G016281	TSS1666	chr1:64609446-64611434	9.44	9.62	5.82	14	9.36	6.27
GRMZM2G301294	TSS1667	chr1:64666814-64668687	0.468	0.606	0.294	0.136	0.19	0.0901
GRMZM2G001288	TSS1668,TSS1669	chr1:64716645-64728609	4.57	6.2	8.71	4.39	4.04	7.67
GRMZM2G127181	TSS1672,TSS1673	chr1:64980404-64984672	0.176	0.184	0.21	0.232	0.515	0.128
AC191317.3_FG009	TSS1675	chr1:64989862-64990393	1.28	1.44	0.9	0.562	0.933	1.31
GRMZM2G042662	TSS1677	chr1:65098755-65099405	0	0	0	0	0.469	0
GRMZM5G846185	TSS1678	chr1:65103427-65106178	0.0421	0.0514	0	0	0	0
GRMZM5G883601	TSS1683,TSS1684	chr1:65346967-65353472	27	26	27.7	24.8	21.5	30.5
GRMZM2G049762	TSS1685	chr1:65354280-65355562	0.0789	0.177	0.114	0.358	0.528	0
GRMZM2G056944	TSS1686,TSS1687	chr1:65355893-65359669	4.67	2.72	3.54	4.51	3.77	4.1
GRMZM5G815369	TSS1688,TSS1689,TSS1690,TSS1691	chr1:65423141-65441749	6.57	4.13	4.92	4.91	6.07	5.29
GRMZM2G434380	TSS1693	chr1:65487445-65490358	0.55	0.513	0.432	0.408	0.425	1.21
GRMZM2G121996	TSS1694	chr1:65490375-65494596	6.78	6.75	9.15	8.39	6.81	6.46
GRMZM2G121990	TSS1695	chr1:65495778-65496452	3.79	11.4	2.36	0.119	0	0.414
GRMZM2G012355	TSS1696	chr1:65592088-65595335	0.805	0.292	0	0.34	0.237	0.218
GRMZM2G115025	TSS1697	chr1:65596222-65596961	0	0.243	0.0642	0.0641	0.476	0.0665
GRMZM2G097426	TSS1698,TSS1699,TSS1700	chr1:65623458-65627202	6.39	5.95	7.11	5.98	3.82	5.66
GRMZM2G350312	TSS1701,TSS1702	chr1:65662827-65666055	12.4	10.9	11.6	13.7	10.1	12.8
GRMZM2G051836	TSS1703	chr1:65685516-65687853	0.908	0.588	0.0841	0.0793	0	0.0945
GRMZM2G100497	TSS1704,TSS1705,TSS1706	chr1:65735117-65747705	8.99	12	10.8	9.47	8.32	10.6
GRMZM2G353718	TSS1707	chr1:65751219-65752206	53.7	58	53.5	55.6	39.4	54.3
GRMZM2G143086	TSS1711,TSS1712	chr1:66175720-66182042	24.6	22.5	17.8	23.4	18.3	16.1
GRMZM2G311036	TSS1713	chr1:66310636-66312743	0.0712	0.0291	0	0.0351	0.611	0.0409
GRMZM2G336824	TSS1714,TSS1715	chr1:66393408-66395849	0	0	0.0383	0	0.933	0
GRMZM2G023325	TSS1717	chr1:66506456-66507471	0.254	0.171	0.112	0.7	0.684	0.12
GRMZM2G101745	TSS1718	chr1:66520141-66520996	0	0.0738	0	0	0.135	0
GRMZM2G113139	TSS1719,TSS1720	chr1:66581658-66587096	23.8	18.7	23.5	20.5	16.8	26.7
GRMZM2G017670	TSS1723	chr1:66775694-66776958	2.28	2.21	3.5	2.88	2.51	3.29
GRMZM2G120069	TSS1728	chr1:67061316-67063237	3.57	4.39	6.89	3.17	4.6	6.16
GRMZM2G120079	TSS1729	chr1:67083207-67085025	6.48	18.1	41.6	8.4	16.8	29.1
GRMZM2G125314	TSS1730	chr1:67134760-67136668	0.248	0.879	1.66	0.393	0.992	1.02
GRMZM2G370510	TSS1731	chr1:67185432-67187923	0.127	0.0769	0.246	0.233	0.14	0.0535
AC199198.3_FG003	TSS1732	chr1:67192437-67192791	0	0.109	0	0	0.691	0
AC199198.3_FG002	TSS1733	chr1:67202295-67202649	0	0	0	0.157	0.233	0
GRMZM2G104353	TSS1734	chr1:67254187-67258645	37.7	36.4	36.7	45	28.7	36.8
GRMZM2G703625	TSS1735	chr1:67366378-67366744	0	0.342	0.462	0	1.16	0
GRMZM2G051879	TSS1738,TSS1739	chr1:67652508-67655143	801	917	960	840	578	933
GRMZM2G056151	TSS1740	chr1:67656251-67657403	0.234	0.16	0.0339	0.142	0.526	0.101
GRMZM2G090018	TSS1741	chr1:67733474-67736094	0.908	0.834	1.16	1.63	1.32	0.623
GRMZM2G179792	TSS1743	chr1:67777684-67781676	2.26	2.63	3.63	1.94	2.6	3.17
GRMZM2G106834	TSS1744	chr1:67862728-67868573	0	0	0	0	0.0683	0
GRMZM2G082836	TSS1749	chr1:68115328-68118712	4.61	4.78	5.19	7.38	4.24	4.67
GRMZM2G471240	TSS1750	chr1:68248584-68250379	0.0186	0.0218	0.0277	0	0.187	0.0297
GRMZM2G062320	TSS1751	chr1:68326620-68329132	0.173	0.174	0	0	0	0
GRMZM5G866758	TSS1754	chr1:68438376-68447720	36.5	37.6	34.5	42.2	30.2	33.9
GRMZM2G077960	TSS1757,TSS1758	chr1:68562489-68566905	8.44	7.61	8.9	9.35	8.12	7.64
GRMZM2G173030	TSS1759,TSS1760,TSS1761	chr1:68667628-68679225	35.4	40.5	36	38.8	36.3	37.7
GRMZM2G022061	TSS1769	chr1:68883867-68889949	18.4	13.6	14.2	14.3	19.9	15.5
GRMZM2G340286	TSS1770	chr1:68935935-68937323	1.09	1.33	1.49	1.25	1.74	0.905
GRMZM2G347808	TSS1771,TSS1772,TSS1773	chr1:69012436-69020492	8.22	9.33	8.54	8.67	9.54	12.3
GRMZM2G046480	TSS1774	chr1:69027512-69033095	3.4	3.17	3.1	4.08	2.35	3.24
GRMZM2G085825	TSS1775	chr1:69094296-69098621	5.86	6.18	6.65	4.63	4.44	7.28
GRMZM2G049070	TSS1778	chr1:69295676-69297058	13.8	25.2	17.6	11.2	10.4	20.1
GRMZM2G062996	TSS1779	chr1:69407932-69410069	1.11	1.28	1.43	1.16	1.2	0.997
GRMZM2G095384	TSS1781	chr1:69598499-69599424	0	0	0	0.151	0.217	0
GRMZM2G416156	TSS1785	chr1:69888411-69889546	60.4	57.9	50.6	44.8	39.3	63.7
GRMZM2G009435	TSS1787	chr1:70049054-70072045	1.18	0.852	0.102	0.422	0.763	0.0889
GRMZM2G149224	TSS1788	chr1:70163154-70171689	18.7	19	19.3	24.5	22.1	21.7
GRMZM2G117222	TSS1789,TSS1790,TSS1791	chr1:70254817-70262426	17.7	19.5	22.4	21.5	20.1	23.1
GRMZM2G048324	TSS1792	chr1:70432376-70436980	6.06	8.41	8.22	7.08	6.27	7.29
GRMZM2G123872	TSS1793	chr1:70510934-70511445	0	0	0	0	1.35	0
GRMZM2G123776	TSS1794	chr1:70523796-70527295	0.129	0.117	0.18	0.135	0.156	0.0699
GRMZM5G828488	TSS1795	chr1:70571847-70573126	83.2	70.2	109	66	38.7	69.4
GRMZM2G071688	TSS1796,TSS1797	chr1:70582354-70585521	5.36	5.7	6.71	5.4	4.64	5.93
GRMZM2G352708	TSS1801	chr1:71008548-71009471	0.833	0.717	0.53	0.688	1.1	0.775
GRMZM2G110076	TSS1802	chr1:71022432-71028479	31.4	36.4	39.1	32.1	26.8	34.4
GRMZM2G083642	TSS1805	chr1:71340258-71347874	57.9	69	65.1	84.2	64.1	90
GRMZM2G004736	TSS1808	chr1:71541322-71549019	5.28	4.45	7.17	7.33	7.59	6.87
GRMZM2G037630	TSS1809,TSS1810	chr1:71582883-71595809	1.41	0.934	1.11	1.13	1.23	0.818
GRMZM2G313009	TSS1811,TSS1812,TSS1813	chr1:72006343-72022381	59.9	57.1	80.7	67.2	50.5	70.5
GRMZM2G179521	TSS1814	chr1:72102453-72121802	0.0645	0.107	0.0778	0.0379	0.107	0.0845
GRMZM2G135834	TSS1815,TSS1816	chr1:72232276-72255227	8.45	9.94	7.82	7.66	5.46	7.74
GRMZM2G060589	TSS1819	chr1:72392919-72405727	0	0.0476	0	0	0.52	0
GRMZM2G360867	TSS1821	chr1:72420891-72423251	12.6	16.5	16.2	15.9	12.6	20.2
GRMZM2G137502	TSS1826	chr1:72625012-72627421	0.28	0.508	0.258	0.274	0.452	0.361
GRMZM2G096682	TSS1828,TSS1829,TSS1830	chr1:72710255-72713376	2.63	2.25	2.56	2.89	2.98	2.07
GRMZM2G147301	TSS1832	chr1:72776822-72778247	0.325	0.384	0	0.147	1.16	0.0527
GRMZM2G351259	TSS1833	chr1:72891988-72893894	0.333	0.28	0.0415	0.297	0.509	0.378
AC212231.3_FG002	TSS1834	chr1:73129230-73130374	0.139	0.0856	0.106	0.103	0.302	0.116
GRMZM2G117930	TSS1837	chr1:73239930-73240968	0.0746	0.0898	0.183	0.223	0.309	0.0801
GRMZM2G067371	TSS1839	chr1:73517190-73520282	24.6	36.6	54	32.3	36.2	60.5
GRMZM2G135913	TSS1850	chr1:74237871-74239870	0.0269	0.0854	0	0.0398	0.185	0
GRMZM5G867768	TSS1853	chr1:74413850-74416583	3.74	1.47	1.45	1.92	1.25	1.06
GRMZM2G019562	TSS1854,TSS1855,TSS1856	chr1:74418069-74425248	11.6	13.3	15.4	12.5	12.7	14.8
GRMZM2G464575	TSS1858,TSS1859	chr1:74488937-74496530	10.5	12.7	10.6	7.75	12.3	12.4
GRMZM2G086992	TSS1860,TSS1861	chr1:74611195-74615774	11.2	13.8	12.1	13.1	13	11.9
GRMZM2G130121	TSS1863	chr1:74636580-74639963	18.3	22.5	16.1	18.1	14.7	13.3
GRMZM2G460988	TSS1864,TSS1865	chr1:75075623-75081476	3.09	2.32	3.02	2.64	2.55	2.25
GRMZM2G042881	TSS1871,TSS1872	chr1:75150358-75154220	16.1	10.9	11.9	18.9	9.92	12.1
GRMZM2G043141	TSS1873,TSS1874	chr1:75155614-75161038	1.16	0.952	1.27	0.695	1.13	1.48
GRMZM2G072448	TSS1876	chr1:75210847-75212440	0	0.101	0.05	0	0.144	0
GRMZM2G165960	TSS1877	chr1:75324931-75327031	0.147	0.0801	0.0503	0.235	0.606	0.0177
GRMZM2G032821	TSS1878	chr1:75404186-75433185	5.37	5.12	5.49	6.54	5.36	4.52
GRMZM5G852170	TSS1879	chr1:75635867-75636020	35.7	22	0	0	52.7	0
GRMZM5G892991	TSS1880	chr1:75636093-75640439	3.33	3.53	2.57	3.37	3.37	2.94
GRMZM2G068701	TSS1881	chr1:75966666-75969342	0.381	0.289	0.0306	0.261	0.614	0.0472
GRMZM2G174708	TSS1882	chr1:76347452-76348507	0.34	0.461	0.632	19.9	9.77	9.1
GRMZM2G105935	TSS1883	chr1:76463114-76464211	0	0.142	0	0	0.402	0
GRMZM2G084063	TSS1885	chr1:76847780-76850509	135	148	161	178	146	151
GRMZM2G084587	TSS1886	chr1:76878184-76904254	3.76	4.36	4.49	4.86	2.39	2.82
AC190695.3_FG003	TSS1887	chr1:77032868-77035712	0	0.0476	0	0.0286	0.041	0
GRMZM2G157164	TSS1888	chr1:77040497-77041412	0.0641	0.0747	0.142	0.145	0.066	0
GRMZM2G020523	TSS1889	chr1:77266301-77358639	12.4	8.06	10.2	15.3	8.42	7.67
GRMZM2G703641	TSS1895	chr1:77906102-77906834	4.15	9.13	15	2.36	6.43	18.7
GRMZM5G867996	TSS1896	chr1:78007838-78008391	0	0.0982	0	0	0	0
GRMZM2G039000	TSS1897	chr1:78217326-78218938	3.57	2.19	1.25	0.794	2.2	1.24
AC199541.4_FG007	TSS1900	chr1:78371746-78373391	2.55	2.96	3.32	3.46	3.61	3.32
GRMZM2G703650	TSS1901	chr1:78373839-78374277	0	0.288	0	0.359	0	0.42
GRMZM2G703651	TSS1902	chr1:78411098-78412155	0.41	1.2	0.0865	0.0874	6.6	0.27
AC199541.4_FG001	TSS1903,TSS1904	chr1:78413771-78415634	4.68	5.27	7.15	12.6	10	8.09
GRMZM2G423142	TSS1908	chr1:78569607-78571530	0.311	0.174	0.0721	0.359	0.537	0.323
GRMZM2G060001	TSS1910	chr1:79013314-79014269	3.41	2.7	1.65	3.13	0.876	1.41
GRMZM5G826389	TSS1914	chr1:79336970-79339136	11.6	10.4	14.8	10.2	11	13.6
GRMZM2G326151	TSS1915	chr1:79398125-79401470	0	0	0.24	0	0.149	0
GRMZM2G096683	TSS1916	chr1:79423969-79425815	0.0184	0.0639	0	0.0272	0.481	0
GRMZM2G044481	TSS1921	chr1:79711198-79714961	0.0762	0.0466	0.0729	0.042	0.361	0.0982
GRMZM2G045067	TSS1922	chr1:79741563-79746728	1.01	0.403	0.374	0.955	0.861	0.396
GRMZM2G064804	TSS1923	chr1:80062335-80093376	17.3	14.6	12.8	19.3	12.9	16.9
GRMZM2G143703	TSS1924	chr1:80173132-80193162	1.07	0.643	1.05	1.46	1.09	0.778
GRMZM2G094126	TSS1925	chr1:80308379-80308810	0	0.309	0	0	0	0
GRMZM2G093962	TSS1926,TSS1927	chr1:80329645-80332141	122	24.2	44.9	189	40.9	25.2
GRMZM2G539790	TSS1928	chr1:80334453-80338612	2.29	0.982	1.46	1.25	1.33	0.925
GRMZM2G060257	TSS1929	chr1:80510209-80512782	6.57	6.82	9.26	9.05	9.32	8.67
GRMZM2G087063	TSS1930	chr1:80629932-80632693	3.49	3.92	5.35	7.12	4.31	5.06
GRMZM2G087243	TSS1931,TSS1932,TSS1933	chr1:80668735-80673879	13.5	14.2	13.2	16.7	11.3	15.5
GRMZM2G049852	TSS1935	chr1:80776365-80778118	0	0.145	0	0.123	0.737	0
GRMZM2G477287	TSS1936	chr1:80875823-80876824	1.79	1.6	2.97	4.49	2.27	2.13
GRMZM2G087878	TSS1937	chr1:80929178-80932657	3.42	1.91	2.33	3.74	2.33	1.87
GRMZM2G434514	TSS1938	chr1:80961940-80962583	0.0895	0.149	0.129	0.0661	0.1	0.0671
GRMZM2G133968	TSS1939	chr1:80970693-80972812	0	0.0674	0	0	0	0
GRMZM2G434500	TSS1940	chr1:80973412-80975997	0.393	0.275	0.278	0.711	0.54	0.406
AC212979.2_FG006	TSS1941	chr1:81103958-81108088	0	0	0	0	0.121	0
GRMZM2G137561	TSS1943	chr1:81434094-81441108	13.4	12.3	10.8	11.5	7.26	7.99
GRMZM2G025190	TSS1944	chr1:81450789-81452151	1.27	0.581	0.117	0.922	1.39	0.497
GRMZM2G041685	TSS1945	chr1:81512104-81512883	0	0	0.0935	0	0	0
GRMZM2G054653	TSS1946	chr1:81526009-81527198	0.959	0.473	0.8	0.778	0.933	1.3
GRMZM2G302373	TSS1947	chr1:81559380-81560472	0	0.139	0	0.131	0.242	0.0487
GRMZM2G480439	TSS1948	chr1:81582145-81583837	0.241	0.0961	0.0925	0.178	0.214	0.0334
GRMZM2G178079	TSS1949,TSS1950,TSS1951	chr1:81588782-81594131	3.75	4.11	4.66	7.43	6.29	7.71
GRMZM2G066369	TSS1952	chr1:81649180-81650653	7.45	7.03	9.05	7.89	6.79	6.38
GRMZM2G044383	TSS1954	chr1:81787075-81788381	0.987	0.707	0.404	1.95	1.13	0.524
AC205567.3_FG002	TSS1956	chr1:81969963-81970749	0	0.181	0	0	0.676	0
GRMZM2G703661	TSS1957	chr1:81974092-81974921	0	0.181	0	0	0.274	0
GRMZM2G030529	TSS1959	chr1:82020701-82030263	9.98	12.5	10.8	9.19	9.85	10.5
GRMZM2G039312	TSS1961	chr1:82197774-82199916	1.03	0.651	0.76	0.733	1.01	0.832
GRMZM2G418294	TSS1966	chr1:82387332-82401819	14.4	18	14.5	14.5	9.42	14
GRMZM2G125304	TSS1967,TSS1968	chr1:82498392-82505931	0.429	0.475	0.0948	0.0881	0.883	0.155
GRMZM2G125266	TSS1969	chr1:82518459-82519803	7	8.54	8.66	10.6	7.22	11.3
GRMZM2G162292	TSS1972	chr1:82584683-82587334	19.3	18.8	22.3	24.6	17.8	24.8
GRMZM2G064466	TSS1977	chr1:82921612-82926989	0.167	0.101	0.115	0.141	0.429	0.186
GRMZM5G867121	TSS1978	chr1:83019781-83022348	0.162	0.0773	0.193	0.145	0.785	0.0527
GRMZM5G845018	TSS1980	chr1:83068075-83069470	5.09	5.12	4.54	4.53	3.76	5.75
GRMZM2G099467	TSS1988	chr1:83410151-83414307	1.55	1.56	1.73	7.86	3.17	3.1
GRMZM2G097188	TSS1990	chr1:83799674-83800730	0.877	0.643	0.719	0.757	1.15	1.18
GRMZM2G003076	TSS1991	chr1:83835119-83838665	10.2	11.7	7.66	5.57	7.29	9.37
GRMZM2G040743	TSS1993,TSS1994	chr1:84303765-84309376	15.2	18.8	16.8	13.5	10.1	15
GRMZM2G052685	TSS1996	chr1:84356088-84358734	1.28	0.749	0.697	1.6	0.917	0.688
GRMZM2G083173	TSS1997	chr1:84423231-84427855	57.9	61.6	62	72.9	63.2	65
AC211996.4_FG001	TSS2001	chr1:84642922-84643631	0	0	0	0	0.48	0
GRMZM2G119766	TSS2003	chr1:84773844-84775086	10.2	7.63	7.84	15.5	9.67	8.07
GRMZM2G402564	TSS2004	chr1:84824228-84824959	34.7	10.6	34.8	50	18.6	16.9
GRMZM5G837538	TSS2005	chr1:85008701-85009400	0	0.203	0	0	0.935	0
GRMZM2G026147	TSS2006	chr1:85027908-85029809	79.7	59.6	73.5	99.6	77	64
GRMZM2G327907	TSS2007	chr1:85038716-85039775	8.65	8.49	6.96	9.11	13.6	8.98
GRMZM2G026767	TSS2008,TSS2009	chr1:85064007-85070276	10.9	9.99	7.66	10.2	7.03	8.35
GRMZM2G572198	TSS2011	chr1:85231889-85232334	0	0.384	0.472	0	2.4	0
GRMZM2G427164	TSS2013	chr1:85347223-85348096	0	0.0394	0	0	0	0
GRMZM2G103668	TSS2015	chr1:85555866-85557034	0.22	0.331	0.139	0.0929	0.601	0.343
GRMZM2G377185	TSS2016	chr1:85701859-85702721	0.0674	0	0	0.15	0.212	0
GRMZM2G474129	TSS2017	chr1:85723971-85724863	0.0964	0.19	0.145	0.143	0.745	0.0525
GRMZM2G474211	TSS2019	chr1:85734517-85743160	7.41	4.56	5.08	5.53	4.12	4.27
GRMZM2G094077	TSS2020	chr1:85952840-85954744	0.195	0.162	0.103	0.0963	0	0.119
GRMZM2G154549	TSS2021,TSS2022	chr1:85998309-86004906	2.07	2.13	1.64	2.32	1.59	1.91
GRMZM2G127067	TSS2023	chr1:86168141-86176552	69.5	79.3	86.9	87.4	56.7	84.6
GRMZM2G143025	TSS2024	chr1:86237754-86238932	0.0261	0.0899	0.0387	0	0.75	0
GRMZM2G143075	TSS2025	chr1:86251346-86251722	0	0	0	0.422	0	0
GRMZM2G113761	TSS2026	chr1:86369093-86370699	27.9	38.3	36.3	18	23.5	23.8
GRMZM5G899428	TSS2027	chr1:86440601-86441805	2.69	2.91	2.71	2.62	1.99	2.21
GRMZM2G017011	TSS2028	chr1:86506920-86507966	0.0634	0.0736	0	0.0945	0.275	0
GRMZM2G424595	TSS2029	chr1:86595275-86602503	10.3	9.8	11.2	12	9.73	11.7
GRMZM2G090100	TSS2030	chr1:86607245-86617543	11.5	10.8	11	12.3	9.43	8.2
GRMZM2G143202	TSS2031	chr1:86848121-86858517	6.79	5.78	6.7	4.49	5.3	5.55
GRMZM2G469371	TSS2032	chr1:86954823-86955639	0.0856	0.193	0.0625	0.0648	0.579	0.186
GRMZM2G177400	TSS2033,TSS2034	chr1:87165805-87172666	18	19	17.3	20.4	16.4	17
GRMZM2G046848	TSS2035	chr1:87303611-87309108	0.0172	0.0652	0.0272	0	0.0704	0.0318
GRMZM6G178175	TSS2037	chr1:87370522-87370947	11.3	11.5	7.51	7.58	8.96	6.86
GRMZM2G304132	TSS2038	chr1:87570817-87572784	1.05	1.32	1.3	1.66	1.24	1.81
GRMZM2G005480	TSS2039	chr1:87574369-87582367	1.03	1.44	0.981	0.939	2.12	1.84
GRMZM2G081808	TSS2040	chr1:87874780-87878894	0.146	0.439	0.351	0.437	0.449	0
GRMZM2G071208	TSS2041,TSS2042	chr1:87992398-87998428	10.4	10.2	14.6	23	16.5	17.3
GRMZM2G071172	TSS2043,TSS2044	chr1:88009404-88015779	5.7	6	6.78	6.26	6.74	7.26
GRMZM2G065050	TSS2046	chr1:88141090-88142472	0.0625	0.0964	0.0311	0.186	0.283	0.0944
GRMZM2G053742	TSS2047	chr1:88326899-88331762	4.52	4.97	4.62	5.52	4.51	4.9
GRMZM2G053720	TSS2048,TSS2049	chr1:88349117-88351781	6.01	3.45	2.92	8.75	5.12	4.72
GRMZM2G079487	TSS2053	chr1:88539371-88552173	10.4	11.1	14.3	16.8	11.3	12.6
GRMZM2G351505	TSS2054	chr1:88643228-88644071	0.0396	0	0	0.0587	0.345	0.0615
GRMZM2G089248	TSS2056	chr1:89004779-89006461	12.2	11.3	12.5	14	11.8	14.3
GRMZM2G114893	TSS2057	chr1:89245700-89246938	3.72	3.91	2.17	2.01	2.22	1.75
GRMZM2G061099	TSS2058,TSS2059	chr1:89294332-89301702	9.26	11.5	8.32	16	12.4	9.96
GRMZM5G813892	TSS2062	chr1:89448262-89451835	22.7	22.8	24.3	25.1	17.1	23.5
GRMZM2G428071	TSS2066	chr1:89622564-89624845	4.95	5.13	5.41	4.92	4.34	5.09
GRMZM2G013987	TSS2068	chr1:89785114-89839554	1.47	1.73	2.32	1.9	2.54	2.49
GRMZM2G154580	TSS2076	chr1:90223946-90224841	0	0.086	0	0.0368	0.653	0
GRMZM2G123585	TSS2077,TSS2078	chr1:90332251-90338675	11	9.85	7.6	16.8	13	14.1
GRMZM5G881779	TSS2079	chr1:90497859-90499934	11.7	8.33	22.5	4.27	6.69	4.2
GRMZM2G317386	TSS2082	chr1:90797896-90799084	1.25	0.997	2.23	1.09	1.55	1.91
GRMZM2G143210	TSS2084,TSS2085	chr1:90848073-90852972	0.235	0.0665	0.0362	0	0.108	0.114
GRMZM2G113098	TSS2086	chr1:90962371-90964067	10.8	9.92	6.22	8.3	7.91	7.77
AC177900.4_FG001	TSS2090	chr1:91096808-91097171	0	0	0	0	0.384	0
GRMZM2G062458	TSS2092	chr1:91197479-91198301	0.0302	0	0.0432	0.0455	0.262	0
GRMZM5G846082	TSS2093	chr1:91200490-91201803	0	0.0823	0	0	0.223	0
GRMZM2G021427	TSS2096	chr1:91469056-91470883	0.965	0.504	0.713	1.07	0.505	0.681
GRMZM5G893936	TSS2097	chr1:91559898-91561334	0.679	0.727	0.536	0.404	1.03	0.681
GRMZM2G405622	TSS2098	chr1:91654126-91655494	0	0	0.0391	0	0.455	0
GRMZM2G082916	TSS2099	chr1:91776841-91782024	20.5	17.5	22.7	24.9	21.5	21.5
AC202989.3_FG007	TSS2102	chr1:91805757-91814616	0	0.101	0	0	0.256	0
AC204821.3_FG004	TSS2104	chr1:92034651-92035398	0	0.107	0	0	0.465	0
GRMZM2G114772	TSS2107	chr1:92247877-92253250	2.23	1.51	1.42	2.94	1.86	1.38
GRMZM2G154290	TSS2108	chr1:92267890-92268415	9.27	10.8	11.2	11.3	7.2	9.89
GRMZM2G425719	TSS2109,TSS2110	chr1:92352006-92354472	5.43	5.02	4.92	4.54	3.71	4.46
GRMZM2G165867	TSS2111	chr1:92440364-92441592	1.34	1.22	0.661	0.585	0.646	1.17
GRMZM2G094639	TSS2112	chr1:92473687-92474836	0.131	0.397	0.2	0.292	0.352	0.283
GRMZM2G423886	TSS2113	chr1:92520760-92524341	7.28	7.95	8.74	8.55	9.67	9.27
GRMZM2G148074	TSS2115	chr1:93082038-93083670	27.5	19.3	28.2	27.8	18.3	25.1
GRMZM2G365134	TSS2116	chr1:93276602-93278331	6.99	8.8	10.3	6.1	8.51	8.83
GRMZM2G079031	TSS2117	chr1:93500209-93515085	37.1	38.8	42	44.1	42.8	43.3
GRMZM2G163189	TSS2121	chr1:93806036-93810579	19.2	18.4	18.8	20.2	15.1	17.2
GRMZM2G392524	TSS2122	chr1:93916175-93920413	20.9	31.4	26.8	16.1	18.7	22.6
GRMZM2G092590	TSS2123	chr1:93977617-93980433	15.6	18.3	21.6	15.7	12.3	15.6
GRMZM2G067257	TSS2126	chr1:94266779-94272958	0.311	0.65	0.512	1	0.529	0.366
GRMZM2G088524	TSS2127	chr1:94375920-94377959	81.5	91.6	118	96	72.4	104
GRMZM2G022822	TSS2131	chr1:94432266-94434872	0.164	0.0712	0	0.0799	0.11	0.161
GRMZM2G052666	TSS2134	chr1:94495827-94498454	14	13.1	15.1	10.5	8.33	13.2
GRMZM2G076468	TSS2137	chr1:94827882-94830005	14.2	14.2	11	11.8	8.34	8.62
GRMZM2G180909	TSS2138	chr1:94881327-94884787	35.7	36.8	39	36.8	28.9	32.7
GRMZM2G481163	TSS2139	chr1:94888972-94890564	48	38.2	50.1	50.6	30.4	40.5
GRMZM2G107575	TSS2143	chr1:94993981-94998653	16.9	18.1	18.6	16.6	15.4	16.4
GRMZM2G098208	TSS2145	chr1:95094429-95100116	53.1	62.4	86.3	66.9	68.2	83.8
GRMZM2G399484	TSS2146	chr1:95105576-95109983	9.62	10.5	8.94	7.57	8.2	8.2
GRMZM2G155422	TSS2147	chr1:95114192-95120754	16.9	19.7	23.2	19.3	17.4	23
GRMZM5G815736	TSS2149	chr1:95487982-95489619	0	0	0.0872	0	0.392	0.442
GRMZM2G042538	TSS2157,TSS2158	chr1:96078992-96081749	7.99	7.71	7.39	5.84	6.3	6.09
GRMZM2G050961	TSS2159	chr1:96123216-96125688	0	0	0	0.135	0.118	0
GRMZM2G444715	TSS2160	chr1:96134647-96138348	0	0	0	0	0.127	0
GRMZM2G127945	TSS2163	chr1:96248666-96251011	0.0232	0.109	0.0349	0.103	0.151	0
GRMZM2G349185	TSS2165	chr1:96631165-96633911	0.564	0.563	0.589	0.272	0.558	0.534
GRMZM2G086750	TSS2166	chr1:96697309-96699887	15.4	18	18.4	21.1	12.3	18.5
AC211390.3_FG001	TSS2167,TSS2168	chr1:97042657-97048251	2.58	2.99	3.01	2.78	2.89	3.71
GRMZM2G049422	TSS2169	chr1:97157919-97161418	29.7	31.2	43	55.7	50.4	47.2
GRMZM2G512258	TSS2170	chr1:97244362-97244787	0.186	0.22	0	0.287	0	0
GRMZM2G077937	TSS2171,TSS2172	chr1:97509079-97513828	1.7	2.39	1.93	1.25	1.77	1.62
GRMZM2G034096	TSS2174	chr1:97677241-97681520	22.7	27.6	26	31.6	29.7	28
GRMZM2G033526	TSS2175	chr1:97682228-97687870	68.4	89.3	103	83.5	73.6	86.5
GRMZM2G169080	TSS2176	chr1:97826179-97831305	43	39.1	35.9	42.9	38.8	36.6
GRMZM2G082709	TSS2178,TSS2179	chr1:98104252-98106475	4.94	2.74	3.93	4.92	2.49	2.05
GRMZM2G367023	TSS2181,TSS2182	chr1:98326985-98335355	28.1	27.7	30.2	27.1	16.4	34.6
GRMZM2G001895	TSS2185	chr1:98344348-98360337	13.2	16.2	16.8	14.3	16.6	15.6
GRMZM2G094390	TSS2189	chr1:98551627-98556746	22.7	29.9	34.4	22.6	22.7	30.3
GRMZM2G094168	TSS2193,TSS2194	chr1:98770497-98772402	9.54	12	14.8	12.1	14.5	18.5
GRMZM5G881568	TSS2195,TSS2196	chr1:98860752-98862962	16.6	18.5	29.5	18.9	20.4	15.3
GRMZM2G361855	TSS2198	chr1:99049014-99052948	0.359	0.305	0.453	0.392	0.436	0.392
GRMZM2G361917	TSS2199	chr1:99055183-99056433	0.338	0.202	0.107	0.398	0.509	0.265
GRMZM2G169931	TSS2200	chr1:99137238-99139706	4.88	5.12	4.74	4.89	4	4.7
GRMZM2G024823	TSS2201,TSS2202	chr1:99180326-99184416	12.7	13.4	11.8	12.5	8.83	12.3
AC186602.4_FG003	TSS2203	chr1:99672340-99673380	0	0.0791	0	0	0	0
GRMZM2G033876	TSS2204,TSS2205	chr1:99852913-99859707	23.6	29	32	26	25.9	31.6
GRMZM2G072117	TSS2206,TSS2207	chr1:99997695-100002128	78.2	75.7	78.6	76.5	48.7	78.2
GRMZM2G072371	TSS2208	chr1:100013181-100013552	0	0.179	0.259	0	1.06	0.264
GRMZM5G862565	TSS2213	chr1:100344410-100358175	6.48	7.05	6.51	5.48	5.38	5.7
GRMZM2G370529	TSS2217	chr1:100715185-100719170	0	0.0601	0	0	0	0.0925
GRMZM2G026641	TSS2218	chr1:100780187-100804342	0.21	1.26	0.199	0.307	2.24	0.232
GRMZM2G703697	TSS2219	chr1:100832228-100834442	0	0.0245	0	0.0305	0.132	0.0346
AC205513.3_FG003	TSS2222,TSS2223	chr1:100999825-101002489	0.86	1.65	1.78	0.956	1.19	2.33
GRMZM2G003318	TSS2229	chr1:101275700-101279519	7.71	9.11	7.47	8.42	6.45	8.52
GRMZM2G168987	TSS2230	chr1:101568180-101569339	0	0.0459	0	0.0553	0.414	0
GRMZM2G456603	TSS2234	chr1:101786275-101789467	17.2	25.6	28.8	21.2	23.3	36.2
GRMZM2G068917	TSS2239,TSS2240,TSS2241,TSS2242,TSS2243	chr1:102253326-102257123	7.38	7.7	7.64	9.07	7.77	10.7
GRMZM2G090500	TSS2245	chr1:102589779-102593584	22.7	26.5	29	27.6	22.8	28.3
GRMZM2G437683	TSS2246	chr1:102900079-102903089	0.0145	0.0268	0	0.0322	0.313	0
GRMZM5G855014	TSS2247,TSS2248	chr1:103401301-103402883	9.35	7.51	11.1	7.4	6.65	10.3
GRMZM2G147937	TSS2249	chr1:103541516-103543135	0	0.0455	0	0	0	0
GRMZM2G057466	TSS2252,TSS2253	chr1:103624146-103630846	10.4	9.47	9.91	11	8.23	9.56
GRMZM2G089147	TSS2258	chr1:103831976-103834692	5.79	5.65	7.03	5.16	4.53	7.19
GRMZM2G098331	TSS2268,TSS2269	chr1:104477514-104491515	3.82	3.93	3.38	3.62	1.81	3
GRMZM2G436299	TSS2272	chr1:104617334-104621459	0.0359	0.164	0.0549	0.559	0.659	0.251
GRMZM2G132898	TSS2279	chr1:105679393-105683456	4.16	2.39	2.99	2.31	0.975	5.33
GRMZM2G433624	TSS2280	chr1:105685642-105694698	50.2	46	51.4	51	45.6	60.6
GRMZM2G041028	TSS2282	chr1:105824332-105841732	26.6	27.7	40.7	44.6	34.4	39.9
GRMZM2G481222	TSS2288	chr1:105905738-105906546	0.366	0.482	0.247	0.533	0.475	0.297
GRMZM2G383594	TSS2290	chr1:105958945-105960357	0.199	0.162	0.0298	0.118	0.428	0.124
GRMZM2G430710	TSS2291	chr1:106067567-106071501	3.63	3.96	3.59	4.08	2.92	3.67
AC209213.4_FG002	TSS2293	chr1:106129194-106133249	5.37	3.48	3.57	2.87	4.2	3.91
GRMZM2G394410	TSS2294	chr1:106163514-106175546	12.7	11.7	11.6	16.4	9.85	10.4
GRMZM2G513273	TSS2295	chr1:106459830-106460261	0.115	0	0	0.175	0	0.193
GRMZM2G306079	TSS2296	chr1:106503645-106506894	15.7	18.3	17.8	16.7	15.3	18.4
GRMZM2G174819	TSS2297	chr1:106614935-106615880	0.059	0.203	0.182	0.0882	1.03	0.0927
AC205500.3_FG002	TSS2298	chr1:106675735-106682313	0.256	0.0754	0.559	0.327	0.151	0.624
GRMZM2G012434	TSS2302	chr1:106850779-106854665	60.2	65	59.3	64.9	46	59.2
GRMZM2G012306	TSS2303	chr1:106903362-106906245	11.7	7.66	7.85	15	8.11	7.93
GRMZM2G011518	TSS2304	chr1:106910715-106914134	35.2	36.8	36.5	35.4	27.2	35.7
GRMZM2G166979	TSS2306,TSS2307	chr1:107016149-107019388	3.29	2.76	2.96	3.72	3.05	2.79
GRMZM2G144155	TSS2311,TSS2312	chr1:107193081-107196179	32.2	25.7	31.6	53	25.1	30.2
GRMZM2G380777	TSS2313,TSS2314	chr1:107294376-107297887	44.4	35.7	37.3	35.5	34.2	42.2
GRMZM2G469795	TSS2317	chr1:107311670-107319953	15.7	14.6	15.4	14.2	13.3	13.7
GRMZM2G143625	TSS2318,TSS2319	chr1:107371615-107373355	8.19	7.26	4.27	12.9	7.5	10.4
GRMZM2G304897	TSS2320	chr1:107799134-107801899	3.02	4.48	6.45	5.18	5.35	7.8
GRMZM2G058630	TSS2321	chr1:108021156-108022516	0.508	0.159	0.174	0.348	0.551	0.299
GRMZM2G377373	TSS2323	chr1:108130494-108131751	0	0.0868	0	0	0.673	0.0592
GRMZM2G079774	TSS2324	chr1:108666656-108672742	0.0162	0.0215	0.0526	0	0.0986	0.0328
GRMZM2G041613	TSS2325,TSS2326	chr1:109394549-109444450	13.3	13.2	18.7	13.1	11.6	15.1
GRMZM2G088765	TSS2329	chr1:110499017-110501408	0	0.0436	0.028	0.0273	0.237	0
GRMZM2G333641	TSS2330	chr1:110644723-110647283	4.92	5.83	4.56	4.55	4.42	4.21
GRMZM2G368632	TSS2331	chr1:110921053-110923633	0.0409	0.0256	0	0	0.43	0
GRMZM2G084825	TSS2332	chr1:110955449-110958921	0.0529	0.129	0.0547	0.0781	0.402	0.243
GRMZM2G154216	TSS2333	chr1:110981684-110983586	0	0.0746	0	0.0225	0.194	0.0258
GRMZM2G435244	TSS2334	chr1:111134939-111139069	16.4	18.5	12.5	12.4	11	14.7
GRMZM2G343916	TSS2335	chr1:111208793-111231121	11.7	13.5	13.3	13.9	14.7	12.8
GRMZM2G172081	TSS2336	chr1:111279176-111282013	0	0.0149	0	0.0186	0.162	0
GRMZM2G474602	TSS2341	chr1:111575950-111576932	0.404	0.696	0.759	0.118	0.502	0.591
GRMZM2G033930	TSS2344	chr1:111596645-111598756	19	21.2	20.6	22.3	18.6	20.8
GRMZM2G097454	TSS2352	chr1:111991422-111992321	0.171	0.196	0.129	0.0628	0.446	0.0685
GRMZM2G034372	TSS2353,TSS2354	chr1:112335296-112344832	24.4	26.9	29.3	25.9	21.5	27.5
GRMZM5G826416	TSS2355	chr1:112598589-112600658	0.0745	0.0927	0.0298	0.083	0.162	0.0978
GRMZM2G363319	TSS2359	chr1:113011442-113012754	3.68	2.55	2.74	3.35	3.85	2.25
GRMZM2G091782	TSS2361	chr1:113164357-113165896	0.0667	0.134	0.0338	0.0984	0.289	0
GRMZM2G117940	TSS2365	chr1:113743015-113743825	0.222	0.263	0.362	0.693	1.33	0.394
GRMZM2G090887	TSS2366	chr1:113883584-113889261	7.86	11.1	12.6	10.5	12.6	11.6
GRMZM2G042361	TSS2369,TSS2370	chr1:113931325-113937423	0	0	0	0	1.05	0
GRMZM2G063759	TSS2371	chr1:114809856-114811845	0.395	0.449	0.0513	0	0.478	0.169
GRMZM2G069098	TSS2372	chr1:115188098-115191305	0.744	0.691	0.508	0.822	0.893	0.831
GRMZM2G069070	TSS2373	chr1:115225675-115227156	0	0.19	0	0.0306	0.258	0.0637
GRMZM2G110198	TSS2376	chr1:115412521-115416244	15.3	18.1	17.9	15.9	13.9	16.1
AC177905.2_FG003	TSS2377	chr1:115623998-115624783	2.3	2.14	2.95	2.32	2.78	4.35
GRMZM2G466982	TSS2378	chr1:115653427-115654009	0.318	0.0623	0.329	0.0795	0.208	0.184
GRMZM2G300424	TSS2379	chr1:115768428-115770454	0.351	0.381	0.0496	0.143	0.555	0.21
GRMZM2G326643	TSS2381,TSS2382	chr1:116022446-116097635	51	33.5	42.1	57.7	55.9	44.6
GRMZM5G835985	TSS2384	chr1:116587734-116588867	1.05	0.9	0.659	0.603	1.14	0.715
GRMZM2G311378	TSS2390	chr1:116807229-116810889	0.0987	0.0575	0	0	0	0
GRMZM2G357317	TSS2396	chr1:118477987-118483149	0	0.0423	0	0	0.448	0.0603
GRMZM2G352248	TSS2397	chr1:118888902-118900898	6.5	4.57	3.74	5.42	5.16	5
GRMZM2G032171	TSS2398	chr1:119006831-119031391	12.2	13.4	15.7	13.7	15.6	13.7
GRMZM2G477139	TSS2399	chr1:119383835-119386152	33.7	11.1	18.6	53.1	15.9	13.1
GRMZM2G003909	TSS2400	chr1:119419555-119420951	0.374	0.313	0.0887	0.126	0.308	0.339
GRMZM2G163751	TSS2402	chr1:119557075-119561247	8.97	7.88	7.73	8.65	6.76	7.37
GRMZM5G845677	TSS2404	chr1:120050935-120100054	0.0582	0.0698	0	0.258	0.24	0.099
GRMZM2G009465	TSS2407	chr1:120200388-120202682	0.421	1.27	1.45	0.917	1.13	1.28
GRMZM2G110574	TSS2413	chr1:121035333-121039208	2.37	2.71	1.48	1.75	2.64	1.64
GRMZM2G368482	TSS2415	chr1:121376215-121385489	0	0.0803	0	0	0.284	0
GRMZM5G835671	TSS2421	chr1:121774838-121775021	0	0	0	0	10.8	0
AC210517.3_FG003	TSS2425	chr1:122044278-122045463	16	19.5	22.8	15	12.4	18.7
AC202185.4_FG004	TSS2429	chr1:122169769-122170960	24.4	30.5	30.6	27.7	21.8	28.6
GRMZM2G022804	TSS2436,TSS2437	chr1:123262019-123263713	0	0.0994	0	0.0613	0.117	0
GRMZM2G009624	TSS2440,TSS2441	chr1:123781644-123784934	0	0	0.102	0.187	0	0.121
GRMZM2G030850	TSS2443	chr1:124133867-124136208	16.4	16.6	15.9	37.1	21.4	19.2
GRMZM2G076327	TSS2445	chr1:124634055-124634920	0	0.156	0	0	0.585	0
AC207225.3_FG003	TSS2453	chr1:124674595-124677280	0.945	0.539	0.564	0.573	1.14	0.54
GRMZM2G359822	TSS2456	chr1:124766496-124772314	0.446	0.52	0	1.04	0	3.22
GRMZM2G377889	TSS2459	chr1:125212286-125215162	0	0	0	0	0.0772	0
GRMZM5G851394	TSS2462	chr1:125650012-125653152	0	0.109	0.142	0.272	0.388	0.156
GRMZM2G172581	TSS2466	chr1:125810790-125819962	1.43	0.696	0.519	0.758	0.581	1.12
AC211467.4_FG002	TSS2470	chr1:126123793-126124207	3.17	3.82	5.44	6.5	3.43	3.88
GRMZM2G575323	TSS2471	chr1:126277411-126278288	0	0	0	0	0.235	0
GRMZM2G046622	TSS2472	chr1:126344604-126345414	0	0.131	0.0869	0	0.348	0
AC214146.3_FG007	TSS2474	chr1:126581758-126582010	0	0.492	0	0	0.911	0
GRMZM2G397391	TSS2476	chr1:126661917-126664770	0.0594	0.141	0	0	0.294	0
GRMZM2G342281	TSS2480	chr1:127101817-127105304	0.0176	0.043	0	0	0.15	0.0948
GRMZM2G159228	TSS2485	chr1:127566068-127568450	0.0576	0.0691	0	0	0.24	0
GRMZM2G331539	TSS2486	chr1:127982579-127983523	0	0.221	0.141	0	0.287	0.0793
GRMZM2G087016	TSS2492	chr1:128499718-128501413	0.515	0.615	0.242	0.391	0.834	1.01
AC203790.3_FG004	TSS2493	chr1:128506086-128506398	0.403	0.634	0	0.321	0.419	0
GRMZM5G804216	TSS2494	chr1:128811433-128811820	0	0.102	0.272	0.549	0.579	0.732
GRMZM2G126913	TSS2498	chr1:128989688-128996905	0.0313	0.0625	0.0513	0.0691	0.13	0.0314
GRMZM2G345619	TSS2501	chr1:129040791-129046421	0	0	0	0	0.0521	0
GRMZM2G168479	TSS2505,TSS2506	chr1:129265451-129267171	1.81	2.84	3.55	2.57	2.08	3.23
AC195402.3_FG001	TSS2515	chr1:130823899-130824373	0	0	0	0	0.676	0.083
GRMZM2G178176	TSS2516	chr1:130942226-130942725	0.17	0.865	0.556	0	1.03	0
GRMZM2G703746	TSS2519	chr1:131096725-131097619	0.689	2.63	4.52	5.93	4.15	0
GRMZM2G413972	TSS2520	chr1:131341412-131343664	0	0.0448	0.0534	0	0.0693	0
GRMZM2G063824	TSS2528	chr1:132177476-132179215	3.53	2.06	2.45	2.38	2.31	3.94
GRMZM2G170839	TSS2531	chr1:132575708-132578475	0.013	0.0782	0	0.038	0.273	0
GRMZM2G019673	TSS2536,TSS2537	chr1:132817354-132863383	24.5	25.1	25.4	25.6	24.5	28.8
GRMZM2G029514	TSS2543	chr1:134184861-134186482	0.698	0.797	0.647	1.17	0.673	0.555
GRMZM2G417382	TSS2558	chr1:135792093-135794072	1.84	1.84	3.44	9.06	4.4	9.69
GRMZM2G072415	TSS2565	chr1:136512234-136520963	34.5	36.2	30.2	47.7	27	32.4
GRMZM5G891425	TSS2566	chr1:136808040-136809704	0.152	0.148	0.139	0.18	1.04	0.453
GRMZM2G041497	TSS2574	chr1:137797438-137799488	0.0166	0.123	0.0257	0.0246	0.467	0.0602
GRMZM2G177461	TSS2575	chr1:137828270-137832006	0.303	0.356	0.343	0.192	0.248	0.208
GRMZM2G703749	TSS2577	chr1:138022107-138030200	8.69	8.29	7.82	11.3	8.19	8.54
GRMZM2G165506	TSS2578	chr1:138145057-138156744	241	265	315	331	261	329
GRMZM2G093524	TSS2582	chr1:138377813-138378882	0.369	0.285	0.159	0.104	0.697	0.555
GRMZM2G039870	TSS2583	chr1:138460612-138461461	0	0.0837	0	0	0.715	0.165
GRMZM2G379375	TSS2585	chr1:138621117-138623370	3.56	3.05	4.17	3.53	2.8	5.04
GRMZM5G853202	TSS2588	chr1:138807939-138808542	0.0368	0.13	0.0575	0	0.987	0
GRMZM2G080530	TSS2596,TSS2597	chr1:139470288-139474062	78.7	84.1	95.2	95.4	73.6	86.2
GRMZM2G014872	TSS2598,TSS2599	chr1:139605446-139608355	15.1	13.1	14.4	21.7	14.1	16.7
GRMZM2G167584	TSS2600	chr1:139799204-139827677	0.0384	0	0.178	0	0.244	0.0651
GRMZM2G119999	TSS2601,TSS2602	chr1:139960480-139962631	0.483	0.592	0.633	1.15	1.33	1.19
GRMZM2G703751	TSS2605	chr1:140658309-140658607	0.641	0	0.497	0	0.688	0
GRMZM2G162158	TSS2609	chr1:140927752-140929602	0.109	0.172	0.262	0.121	0.29	0.353
GRMZM2G157127	TSS2610	chr1:140969720-140971208	0.567	0.802	0.858	0.562	0.551	0.67
GRMZM2G576641	TSS2612	chr1:141088837-141109019	0	0.0522	0	0	0.191	0
GRMZM2G303909	TSS2613	chr1:141429094-141431500	0.0356	0.0695	0.0585	0.0523	0.337	0.105
GRMZM5G811095	TSS2614	chr1:141541610-141543989	0.903	0.959	0.607	0.534	0.642	0.847
GRMZM5G828630	TSS2617,TSS2618	chr1:141745663-141750838	38.6	49.4	46.7	54.8	41.5	49.6
GRMZM5G890938	TSS2620	chr1:141767268-141768526	0.819	0.763	0.416	0.632	0.792	0.818
GRMZM2G028114	TSS2627	chr1:141976722-142098860	0	0	0.031	0	0	0
GRMZM2G043477	TSS2628	chr1:142383226-142384156	0	0.168	0	0	0.429	0
GRMZM2G093020	TSS2632,TSS2633,TSS2634	chr1:143352238-143354301	1.57	1.84	1.79	1.99	2.37	1.61
GRMZM2G152526	TSS2640	chr1:143634137-143638506	39.4	42.1	41.7	55.7	48.4	53.5
GRMZM2G100381	TSS2644	chr1:143803606-143804196	0.344	0.548	0.74	0.347	0.5	0.195
GRMZM5G817651	TSS2648	chr1:144243096-144244661	3.19	2.34	2.9	4.56	3.86	3.44
GRMZM5G881798	TSS2649	chr1:144246731-144251004	1.35	0.761	0.569	0.947	1.68	1.32
GRMZM2G139391	TSS2652	chr1:144572189-144573030	0.561	0.51	0.355	0.489	1.01	0.272
GRMZM2G125052	TSS2658	chr1:144824215-144827586	0.0937	0	0	0	0.101	0
GRMZM2G077757	TSS2659,TSS2660	chr1:144967721-144983399	15.1	20.9	23.4	19.6	20.9	21.2
GRMZM2G043503	TSS2661	chr1:145060533-145062927	0.086	0.138	0.0516	0	0.849	0
GRMZM2G118743	TSS2665,TSS2666,TSS2667	chr1:145298478-145324380	21.9	24.6	26.4	24.5	21.1	29.4
GRMZM2G017008	TSS2674	chr1:146169792-146171214	4.22	3.15	2.54	2.64	3.04	2.63
AC205417.3_FG003	TSS2675	chr1:146405232-146405751	0	0.132	0	0	0.252	0.189
GRMZM2G077708	TSS2679,TSS2680	chr1:146791057-146792025	10.6	12.1	12.7	7.31	9.68	13
GRMZM2G158911	TSS2681,TSS2682	chr1:146834082-146836823	15.1	15.6	18.9	13.7	17.1	17.8
GRMZM2G065205	TSS2683	chr1:147093792-147098733	3.46	2.4	1.77	5.69	3.13	3.02
GRMZM2G479885	TSS2685	chr1:147170751-147172309	72.7	74.2	78.4	75.7	61.3	63.4
GRMZM2G432850	TSS2689,TSS2690	chr1:147903465-147908025	4.9	5.36	5.33	5.48	5.17	5.82
GRMZM2G110572	TSS2691,TSS2692	chr1:147990543-148002097	15.5	17.5	21.5	20.8	19	21.4
GRMZM2G361783	TSS2693	chr1:148046267-148046459	0	1.56	0	0	0	0
GRMZM2G099909	TSS2694	chr1:148068679-148077614	10.6	11.9	11.7	14.9	9.37	12
AC194905.2_FG001	TSS2696	chr1:148239636-148240755	0.0288	0.067	0	0	0.358	0.0479
AC194905.2_FG003	TSS2697	chr1:148324926-148326847	0	0.209	0.0537	0	0.505	0.0608
GRMZM2G135045	TSS2698,TSS2699	chr1:148459824-148468017	7.47	6.05	6.66	8.67	8	7.36
AC203262.3_FG002	TSS2700	chr1:148522633-148525034	0	0	0	0	0.288	0
GRMZM2G093449	TSS2704	chr1:149287761-149288249	0.49	0.999	0	1.12	1.32	1.69
GRMZM2G166159	TSS2705,TSS2706	chr1:149321817-149326540	113	131	136	129	108	144
GRMZM2G424181	TSS2709,TSS2710	chr1:149554549-149563220	47.2	53.1	57.8	52.3	58.2	57.2
GRMZM2G081977	TSS2712,TSS2713	chr1:149718071-149724624	1.19	0.791	0.973	1.09	0.755	0.688
GRMZM2G030408	TSS2714	chr1:149968358-149978577	41.1	48.3	45.4	47.9	33.3	41
GRMZM2G322024	TSS2715,TSS2716	chr1:150113965-150122553	13.1	12.4	14.4	12.8	14.8	13.6
GRMZM2G376927	TSS2717	chr1:150190827-150191445	0.0933	0.164	0.464	0.208	1.4	0.135
GRMZM2G130332	TSS2722	chr1:150678990-150692114	40.4	47.2	46.4	45.6	31.8	54.2
AC186284.3_FG007	TSS2723	chr1:150695365-150698076	2.43	1.42	0.981	1.57	2.31	0.916
GRMZM2G171713	TSS2728	chr1:150906705-150908992	6.09	5.88	5.75	6.9	5.55	7.11
GRMZM2G119249	TSS2729	chr1:151032330-151036077	12.2	16.2	12.7	12.7	11.3	12.4
GRMZM2G176713	TSS2730	chr1:151107659-151108200	133	120	149	168	150	120
GRMZM2G376727	TSS2731	chr1:151267164-151270721	65.5	74.8	77.3	102	86.6	90
GRMZM2G077851	TSS2732,TSS2733	chr1:151365763-151367902	57.8	54.6	69.7	92.6	70.3	77.2
GRMZM6G924006	TSS2739,TSS2740	chr1:151734050-151736151	2.41	2.79	2.45	4.44	3.77	3.25
GRMZM2G138419	TSS2741,TSS2742	chr1:151744494-151751055	37.1	41.2	44.1	40.3	28.2	38.1
GRMZM2G132077	TSS2743,TSS2744	chr1:152175788-152176887	371	311	151	271	231	175
GRMZM2G104070	TSS2753,TSS2754,TSS2755	chr1:152517226-152523399	15.5	13.8	16.5	17.2	12.4	12.8
GRMZM5G848520	TSS2757	chr1:152601484-152601940	0	0	0	0	0.737	0
GRMZM2G321795	TSS2765	chr1:153118156-153126780	0	0	0.0839	0	0	0
GRMZM2G422631	TSS2767	chr1:153364252-153366211	0	0	0	0.139	0.0967	0.0828
AC212576.4_FG001	TSS2774	chr1:153500238-153500853	0	0.271	0	0	0.302	0
GRMZM2G300600	TSS2782	chr1:153899031-153900372	0	0.127	0	0	0.489	0
GRMZM2G056039	TSS2786	chr1:154092555-154096679	857	820	714	859	482	807
GRMZM2G123900	TSS2787	chr1:154329457-154331722	22.4	24.6	24.5	16.8	16.8	21.2
GRMZM2G324511	TSS2788	chr1:154504633-154506785	0.0351	0.0503	0	0	0.0714	0
GRMZM2G446047	TSS2791,TSS2792	chr1:154796143-154804143	2.6	2.83	1.91	2.06	1.7	2.23
GRMZM5G816127	TSS2793	chr1:154892505-154893255	4.67	4.46	5.99	2.67	2.5	3.72
GRMZM2G369993	TSS2794	chr1:155061844-155063380	0	0.0314	0	0	0	0
GRMZM2G311233	TSS2796,TSS2797	chr1:155439968-155445227	8.4	8.67	8.82	10.2	5.87	8.35
GRMZM2G179281	TSS2798,TSS2799,TSS2800	chr1:155622207-155642346	7.71	7.87	5.5	6.81	4.52	5.8
GRMZM2G179317	TSS2801	chr1:155651347-155653849	0	0.0482	0	0	0	0
GRMZM2G179325	TSS2802	chr1:155690713-155694188	15.6	15.6	16.6	13.7	10.8	15.4
AC210816.3_FG006	TSS2803	chr1:156171956-156172331	7.94	8.3	6.53	7.62	3.57	10.8
GRMZM2G321747	TSS2804	chr1:156232099-156233000	12.7	14.5	27	10.9	10.8	17.1
GRMZM2G153426	TSS2805	chr1:156394371-156399865	2.02	1.03	2.88	3.49	4.93	9.75
GRMZM2G153426	TSS2806	chr1:156394371-156399865	0.0194	0.0708	0.028	0.0282	0.441	0
GRMZM2G315862	TSS2811	chr1:157076046-157079048	1.14	3.55	1.1	1.01	7.54	1.92
GRMZM2G315848	TSS2812,TSS2813	chr1:157080213-157084090	17	14.8	19.9	26.1	16.5	24.2
GRMZM2G077024	TSS2814	chr1:157143685-157148363	7.1	8.12	6.25	5.86	5.53	5.57
GRMZM2G429139	TSS2815,TSS2816	chr1:157193299-157196190	0.468	0.502	0.527	0.791	0.569	0.514
GRMZM2G086887	TSS2818,TSS2819,TSS2820	chr1:157239061-157254106	43.8	48.2	50.6	48.4	41.3	53.6
GRMZM2G087069	TSS2822	chr1:157265893-157267721	1.67	1.15	0.972	1.05	0.921	1.13
GRMZM2G052621	TSS2823	chr1:157305394-157309034	0	0.137	0	0	0.47	0
GRMZM2G091634	TSS2827	chr1:157410860-157412249	1.05	0.791	0.908	0.446	1.07	0.361
GRMZM2G091616	TSS2828	chr1:157417778-157419164	0.104	0.0384	0.0522	0	0.743	0.107
GRMZM2G417451	TSS2831	chr1:157535399-157544417	0.243	0.164	0.177	0.267	0.393	0.227
GRMZM2G060943	TSS2835,TSS2836	chr1:157923430-157928269	1.25	1.06	0.756	1.24	1.06	0.671
GRMZM2G090657	TSS2837	chr1:157976424-157977271	5.75	1.8	1.81	2.18	4	0.907
GRMZM2G062788	TSS2840	chr1:158329235-158340592	6.28	7.17	6.19	4.43	4.07	5.45
GRMZM5G832908	TSS2841,TSS2842	chr1:158489114-158493965	17.2	10.9	13.3	17.4	9.69	14.4
GRMZM2G179138	TSS2849	chr1:158933075-158934128	0	0.121	0.0807	0.0782	1.26	0
GRMZM2G150532	TSS2855	chr1:159451123-159452077	0.359	0.135	0.558	2.33	1.05	0.588
GRMZM5G873675	TSS2856	chr1:159453523-159454502	0.518	0.791	0.435	0.647	0.886	0.349
GRMZM2G333377	TSS2860	chr1:160072931-160078557	0	0.122	0.0254	0.0689	0.191	0.183
GRMZM2G081151	TSS2863	chr1:160303287-160473130	0.423	0.323	0.107	0.441	0.141	0.474
GRMZM2G331902	TSS2866	chr1:160824655-160826714	28.1	27.8	29.1	25.6	20.3	27.1
GRMZM2G139328	TSS2867,TSS2868	chr1:160833203-160835539	1.98	2.14	2.14	2.36	2.82	2.32
GRMZM2G139324	TSS2869	chr1:160873442-160874934	0.89	1.28	0.405	0.3	0.373	0.294
GRMZM2G048140	TSS2870,TSS2871	chr1:161041165-161044283	6.53	6.51	5.35	5.38	4.34	4.62
GRMZM2G348780	TSS2872	chr1:161047324-161049647	0	0.0365	0.0473	0	0	0.052
GRMZM2G304926	TSS2873	chr1:161242968-161244594	7.65	6.8	5.08	5.85	5.31	3.51
GRMZM2G028036	TSS2875	chr1:161471766-161476070	4.96	4.47	5.62	5.83	4.91	4.74
GRMZM2G130755	TSS2876	chr1:161549944-161551740	0.0448	0.107	0.0226	0.0442	0.418	0.0722
GRMZM2G075631	TSS2877	chr1:161636900-161638031	0.0189	0.137	0.0845	0.0283	0.388	0.064
GRMZM2G426125	TSS2878	chr1:161698211-161698820	2.37	2.33	2.19	1.71	2.65	1.74
AF546187.1_FG001	TSS2879	chr1:161790709-161791432	0	0	0	0.15	0.41	0
GRMZM2G703783	TSS2880	chr1:161925332-161927948	0.273	0.216	0.355	0.528	0.959	0.496
AF546187.1_FG007	TSS2881	chr1:162006910-162007636	0	0	0	0	0.209	0
AF546187.1_FG009	TSS2882	chr1:162047478-162097052	0.0894	0.119	0.149	0.396	0	0
AF546187.1_FG012	TSS2883	chr1:162175696-162176529	0.682	0.439	0.182	0.386	0.466	0.371
GRMZM2G039238	TSS2884	chr1:162282128-162287578	28	27.9	30.7	31.9	23.5	32.7
GRMZM2G039186	TSS2885	chr1:162423718-162438475	10.2	11.5	15.9	10.2	11.9	16.4
GRMZM2G039112	TSS2886	chr1:162442364-162449007	0.0145	0	0	0	0	0
GRMZM2G041554	TSS2888	chr1:162600678-162601399	0	0.0991	0	0	0	0
GRMZM2G041050	TSS2889,TSS2890,TSS2891,TSS2892,TSS2893	chr1:162601607-162610432	42.8	40.6	39.8	55.6	39.3	44.5
GRMZM5G826984	TSS2894	chr1:162626684-162631395	2.57	3.47	2.88	3.01	4.19	2.56
GRMZM2G011622	TSS2895	chr1:162753619-162754388	9.02	8.55	8.07	10.1	16.9	11.1
GRMZM2G443525	TSS2906,TSS2907,TSS2908	chr1:164102839-164108542	34.2	39.2	41.9	52.3	52.4	55.8
AC234520.1_FG003	TSS2918	chr1:164384692-164387418	3.59	5.93	4.58	3.3	2.16	12.9
AC234520.1_FG005	TSS2920,TSS2921	chr1:164506312-164510406	11.4	12	13.3	10.5	11.6	13.6
GRMZM5G836886	TSS2922,TSS2923,TSS2924	chr1:164519561-164525776	45.2	40.2	47.3	63.5	44.1	40.7
GRMZM2G131897	TSS2926	chr1:164644880-164645955	0.592	0.29	0.0826	1.23	1.33	0.25
GRMZM2G131907	TSS2927	chr1:164655681-164658524	80.4	85.6	90.1	107	76.8	90.6
GRMZM2G034690	TSS2931	chr1:164967274-164970900	7.97	7.91	8.2	9.89	9.49	9.33
GRMZM2G065496	TSS2932	chr1:165085206-165088108	17.5	16.1	13.7	10.6	9.92	12.6
GRMZM2G065478	TSS2933,TSS2934	chr1:165089890-165092452	0.59	0.152	0.0631	0.445	0.175	0.068
GRMZM2G522066	TSS2935	chr1:165099881-165101147	0.606	0.853	0.444	0.469	0.224	0.584
GRMZM2G034563	TSS2937	chr1:165151518-165153474	0.275	0.361	0.414	0.56	0.529	0.365
GRMZM2G428216	TSS2938	chr1:165420889-165421476	120	53.6	120	142	52	72.4
AC199487.4_FG002	TSS2944	chr1:165764524-165773996	14.3	7.71	5.56	10.2	20	13.1
GRMZM2G003595	TSS2947,TSS2948,TSS2949	chr1:165828987-165981783	12.9	11.3	10.3	9.12	13.1	11
GRMZM2G003631	TSS2950	chr1:165985300-165988521	21.6	24.1	36.9	31.8	23.9	32.9
GRMZM2G088613	TSS2953	chr1:166076723-166081866	29.9	10.3	27.1	26.9	10.6	12.3
GRMZM2G360626	TSS2955,TSS2956,TSS2957	chr1:166334069-166341699	13.2	8.79	8.77	9.9	12.1	9.48
AC205730.3_FG002	TSS2958,TSS2959	chr1:166342688-166360072	4	1.68	2.06	2.35	2.29	1.98
AC205730.3_FG001	TSS2963	chr1:166379183-166383981	1.74	1.71	1.65	2.31	2	1.01
AC205730.3_FG001	TSS2965	chr1:166379183-166383981	4.01	1.23	1.77	1.75	2.21	1.93
GRMZM2G158446	TSS2967	chr1:166396921-166401552	13.9	12.3	12.7	14.3	13.6	11.9
GRMZM2G012932	TSS2968	chr1:166686841-166689588	7.88	9.48	7.97	5.15	5.89	7.28
GRMZM2G142649	TSS2969	chr1:166727531-166729399	21.5	27.5	26	20	19.2	20.6
GRMZM2G443345	TSS2970	chr1:166730540-166731137	0.196	0	0.192	0	0.443	0.308
GRMZM2G038855	TSS2971,TSS2972	chr1:166784833-166789349	13.1	13.4	16.2	14.8	10.8	14.9
GRMZM2G038893	TSS2973,TSS2974	chr1:166818059-166824936	1.48	1.17	1.54	2.05	1.9	1.57
GRMZM2G124423	TSS2975	chr1:166881062-166882800	16.4	12.5	8.04	14.5	9.51	9.86
GRMZM2G017584	TSS2976	chr1:166937949-166941515	6.58	9.05	10.3	6.27	6.39	10.7
GRMZM2G017486	TSS2977	chr1:166943259-166945377	5.54	5.22	5.45	5.22	3.96	5.54
GRMZM2G099328	TSS2978,TSS2979,TSS2980	chr1:167019235-167024935	4.81	4.37	3.21	3.24	2.94	3.15
GRMZM2G167728	TSS2981,TSS2982	chr1:167047883-167051306	5.25	5.37	5.45	4.66	5.02	6.26
GRMZM2G007555	TSS2983	chr1:167215862-167225574	28.9	25.5	35.7	32.8	24.6	29.3
GRMZM2G069500	TSS2984	chr1:167227136-167227699	3.81	1.7	2.74	3.58	1.6	1.8
GRMZM2G069454	TSS2985	chr1:167246975-167251628	0.28	0.692	0.338	0.139	0.988	0.705
GRMZM2G039094	TSS2986	chr1:167346348-167352916	1.64	1.99	2.32	2.31	1.8	1.87
GRMZM2G012156	TSS2988,TSS2989	chr1:167533021-167538168	22.9	23.3	24.2	23.6	20.3	23.4
GRMZM2G012064	TSS2990	chr1:167539631-167540907	0.694	0.319	1.01	0.58	0.861	0.604
GRMZM2G130095	TSS3000	chr1:167883377-167889702	86.4	96.3	84.7	84.3	67.1	91.6
GRMZM2G018472	TSS3007	chr1:168430588-168435266	0	0.0563	0	0	0.297	0.0393
GRMZM2G165090	TSS3008	chr1:168447177-168451942	0.0248	0	0	0	0.156	0
AC186603.6_FG003	TSS3014	chr1:168711955-168713762	1.09	3.59	1.42	2.04	0.908	0.779
GRMZM2G069317	TSS3017	chr1:169450318-169452615	2.32	1.35	1.53	2.64	3.37	1.53
GRMZM2G350793	TSS3023	chr1:169756324-169759774	0.0732	0.368	0.0969	0.0613	0.816	0.107
GRMZM2G155314	TSS3029,TSS3030	chr1:170003121-170007861	9.21	8.26	8.99	9.61	6.68	9.3
GRMZM2G398107	TSS3031	chr1:170294752-170296363	0	0	0	0	0.213	0.167
GRMZM2G100121	TSS3032,TSS3033	chr1:170491368-170495919	22.4	24.1	22.7	28.3	22.3	29.1
GRMZM2G079957	TSS3034	chr1:170553926-170555938	4.55	3.81	3.05	4.71	3.72	3.04
GRMZM2G073427	TSS3036	chr1:170592732-170597708	6	7.52	6.43	5.22	7.07	8.09
GRMZM2G052619	TSS3038,TSS3039,TSS3040	chr1:170826420-170865946	10.8	9.24	12.3	11.2	9.06	9.75
GRMZM2G015097	TSS3042	chr1:171249153-171254764	47	62.6	65.2	42.9	34.2	63.5
GRMZM2G019926	TSS3052,TSS3053	chr1:171508695-171515133	13.4	12.8	16.5	15.4	14.7	18.8
GRMZM2G019434	TSS3054	chr1:171553381-171558256	46.6	48.7	48.8	45.1	32.2	50.4
GRMZM2G072939	TSS3056	chr1:171759407-171873814	0.102	0.0187	0.0916	0.171	0.0911	0.0544
GRMZM2G117240	TSS3057	chr1:172037384-172041208	37.2	47.4	35.2	36.4	29.3	34.9
GRMZM2G332821	TSS3058	chr1:172138836-172147289	0.364	0.314	0.24	0.248	0.679	0.302
GRMZM2G480705	TSS3059	chr1:172247935-172254767	0.223	0.206	0.113	0.133	0.17	0.0753
GRMZM2G049201	TSS3067	chr1:172834710-172841332	20.6	20.5	18.7	24.6	19	21.6
GRMZM2G409589	TSS3070	chr1:172963522-172964372	0.478	0.158	0	0	0	0
GRMZM5G841841	TSS3074	chr1:173163068-173163452	0.277	0	0	0	0	0
GRMZM2G003656	TSS3075	chr1:173231275-173236827	22.4	26.3	29.9	22.8	20.8	29.3
GRMZM2G136237	TSS3076	chr1:173331730-173333482	35.1	39.9	48.8	38.8	30.2	47.1
GRMZM2G119339	TSS3080	chr1:173673221-173679057	9.19	9.8	10.2	10.2	10	9.34
GRMZM2G171822	TSS3081	chr1:173865553-173867297	1.43	1.03	0.875	1.53	1.37	0.928
AC207389.3_FG004	TSS3082	chr1:173907954-173908248	0	0	0	0	0.625	0
GRMZM2G047835	TSS3088	chr1:174235537-174238791	0.118	0.113	0.0289	0.146	0.664	0.132
GRMZM2G047875	TSS3089	chr1:174243711-174248511	0.0739	0.049	0.0471	0.0157	0.443	0
GRMZM2G118646	TSS3090	chr1:174298947-174303607	8.49	7.09	7.4	7.07	5.37	6.67
GRMZM2G088375	TSS3091	chr1:174319587-174326026	0	0	0	0	0.0353	0
GRMZM2G088565	TSS3092,TSS3093	chr1:174332070-174336252	87.9	93.1	92.9	112	79.6	101
GRMZM6G247892	TSS3094,TSS3095	chr1:174371270-174378479	22.7	18.8	17	12.4	8.35	11.6
GRMZM2G407181	TSS3096	chr1:174550906-174553815	0.438	0.252	0.345	0.85	0.56	0.585
AC217286.3_FG004	TSS3097	chr1:174561045-174561486	0	0.231	0	0	0.898	0
GRMZM2G164672	TSS3098,TSS3099	chr1:174591261-174593117	6.16	6.23	4.66	3.52	6.03	6.63
GRMZM2G008250	TSS3100	chr1:174871998-174875364	1.4	1.21	1.53	1.15	1.21	1.09
GRMZM5G853836	TSS3101,TSS3102	chr1:174875433-174876987	1.29	1.63	2.11	0.991	2.24	2.06
GRMZM2G090379	TSS3103	chr1:174958197-174959111	0	0.041	0	0	0	0.0532
GRMZM6G397851	TSS3105	chr1:175117606-175118330	0.121	0.232	0.413	0	0.535	0.183
GRMZM2G023068	TSS3106,TSS3107	chr1:175318555-175320971	0.861	1.04	1.04	1	0.777	1.01
AC212976.3_FG003	TSS3108	chr1:175322303-175330120	0.669	0.367	0	0.256	1.46	0.518
GRMZM2G168314	TSS3109	chr1:175458110-175459190	0	0	0	0	0	0.816
GRMZM2G024927	TSS3110	chr1:175520586-175521707	0	0.047	0	0	0	0
GRMZM2G172086	TSS3114	chr1:175593141-175595377	0.525	0.334	0.311	0.236	0.222	0.115
GRMZM2G141955	TSS3115,TSS3116	chr1:175665422-175671657	41.5	33.5	36.6	31	28.9	32.5
GRMZM2G479539	TSS3119	chr1:175895178-175895783	0	0.057	0.0718	0	0.32	0
GRMZM2G300788	TSS3120,TSS3121,TSS3122	chr1:176075757-176082237	13.9	12.5	22.6	48.1	36.9	31.4
GRMZM2G300786	TSS3123	chr1:176082856-176086840	0.409	0.5	0.331	0.701	0.856	0.449
GRMZM2G095389	TSS3124	chr1:176437061-176446437	0.796	0.917	0.975	0.374	0.622	0.294
GRMZM2G095469	TSS3125	chr1:176446651-176447880	0	0.0589	0.0733	0	0.286	0
GRMZM2G703821	TSS3129	chr1:176783378-176783978	0.21	0.124	0	0	0.439	0
GRMZM2G149751	TSS3130,TSS3131,TSS3132,TSS3133	chr1:176865316-176872994	316	323	299	342	263	350
GRMZM2G168097	TSS3134	chr1:176963298-176964040	0	0	0	0.161	0	0
GRMZM2G005887	TSS3138,TSS3139	chr1:177054677-177059679	98.1	120	129	131	112	139
GRMZM5G860569	TSS3142	chr1:177450136-177450757	0	0.341	0	0	0	0.255
GRMZM2G518381	TSS3143	chr1:177532096-177533598	0	0.0972	0	0	0	0.142
GRMZM2G443308	TSS3145	chr1:177793603-177794391	0	0.0971	0.0627	0	0.0901	0.195
GRMZM2G108859	TSS3147	chr1:178019267-178023712	0.0136	0	0	0	0	0
GRMZM2G073764	TSS3150	chr1:178315457-178316775	0.108	0.131	0	0.0809	0.373	0.151
GRMZM2G499601	TSS3154	chr1:178718294-178719013	0.117	0	0	0	0.236	0
GRMZM2G428201	TSS3156,TSS3157	chr1:178786147-178798667	2.1	1.81	2.5	1.79	2.06	2.2
GRMZM2G136277	TSS3160	chr1:178988085-178988921	0	0.102	0	0	0.16	0.147
GRMZM2G131245	TSS3165	chr1:179367644-179371815	25.4	27.5	23.6	24.7	21	24.5
GRMZM2G478599	TSS3166	chr1:179397345-179399333	0	0.0248	0.0965	0	0.0932	0.0331
GRMZM2G099319	TSS3167,TSS3168	chr1:179614144-179619187	2.59	2.16	2.93	3	2.38	2.61
GRMZM2G358924	TSS3170	chr1:179751145-179751567	0.397	0.435	0.608	0.824	2.33	1.44
GRMZM2G370026	TSS3171	chr1:179860587-179861190	0.166	0.125	0.161	0.251	0.116	0.248
AC212323.4_FG007	TSS3172	chr1:179895948-179896878	0	0.172	0	0.0457	0.845	0.0919
AC212323.4_FG005	TSS3173	chr1:179912976-179913393	0.507	0.338	0.157	0.783	0	0.489
GRMZM2G051168	TSS3174,TSS3175	chr1:179949800-179950512	0.0947	0.471	0	0	3.77	0.0761
GRMZM2G093828	TSS3176	chr1:179989439-179992713	16.3	19.2	19.1	20.2	16.9	19.5
AC212323.4_FG010	TSS3177	chr1:180015324-180021625	0.0629	0.0725	0.191	0	0	0
GRMZM2G392791	TSS3178	chr1:180015324-180021625	2.28	3.84	3.47	4.45	2.16	5.24
GRMZM2G161335	TSS3180	chr1:180333581-180335486	38.2	39	50.8	64.8	47.9	54.8
GRMZM2G461269	TSS3181	chr1:180359580-180365880	12.9	13.8	11.9	10.1	9.9	10.6
GRMZM2G085411	TSS3182,TSS3183	chr1:180424718-180433544	0.686	0.751	1.18	0.978	1.21	1.07
GRMZM5G802704	TSS3184	chr1:180480867-180485560	0.868	0.653	0.417	0.648	0.728	0.16
GRMZM2G174554	TSS3185	chr1:180539570-180551307	4.6	4.08	5.38	4.53	3.06	4.37
GRMZM2G423476	TSS3186	chr1:180715228-180718717	22.1	26	22.8	19.3	16.9	21.3
GRMZM2G423472	TSS3187,TSS3188	chr1:180718979-180720314	0.558	0.622	0.17	0.659	0.622	0.571
GRMZM2G169451	TSS3189	chr1:180743249-180744404	35.5	39.3	40.3	33.3	32	34.1
GRMZM2G169535	TSS3190	chr1:180755653-180756260	0	0.0845	0.341	0	0	0
GRMZM2G071413	TSS3193	chr1:180839138-180839887	6.34	5.45	8.7	4.39	5.13	6.57
GRMZM2G399359	TSS3194	chr1:180981068-180982873	0	0.486	0	0	0.9	0
AC186524.3_FG006	TSS3195	chr1:180989989-180990466	0.133	0.151	0.0975	0	2.96	0.209
GRMZM2G180879	TSS3206,TSS3207	chr1:181647503-181658611	0.627	1.33	0.551	0.0404	1.55	0.727
GRMZM2G481353	TSS3208	chr1:181668065-181670238	0	0.12	0	0	0.0699	0
GRMZM2G086285	TSS3209	chr1:181910925-181913783	1.81	0.745	0.658	0.94	1.13	0.497
GRMZM2G086365	TSS3210	chr1:181915869-181916601	14.2	10.4	10.2	8.76	15	10.1
GRMZM2G023906	TSS3212,TSS3213	chr1:182102048-182120905	8.56	9.03	8.7	8.01	6.9	8.48
GRMZM2G467187	TSS3214	chr1:182195668-182197052	1.28	1.26	1.02	1.87	1.56	1.3
GRMZM2G136366	TSS3215	chr1:182310010-182317581	5.7	4.41	3.98	3.86	5.79	4.48
GRMZM2G379179	TSS3216	chr1:182381757-182383378	16.7	18.6	20.3	18.6	12.5	19.2
GRMZM2G048616	TSS3218	chr1:182418107-182420563	14.8	18.8	23.7	18.3	15.4	21.6
GRMZM2G301098	TSS3221,TSS3222	chr1:182446628-182451070	9.95	11	10.5	10.4	11.5	10.3
GRMZM2G175574	TSS3223	chr1:182649513-182653274	11.5	12.3	14.5	9.66	10.9	10.2
GRMZM2G169449	TSS3224	chr1:182682258-182683703	18.6	16.6	19.5	18.5	13.6	18.4
GRMZM2G164062	TSS3226	chr1:182823054-182825404	0	0.0715	0	0.0292	0.329	0
GRMZM2G176962	TSS3227	chr1:182873054-182880378	10.8	12.3	11.9	11	10.4	9.53
GRMZM2G459540	TSS3229	chr1:182898924-182899698	0.0826	0.141	0	0	0.457	0
GRMZM2G107162	TSS3230	chr1:182930812-182932054	0	0.0292	0	0	0.109	0
GRMZM2G408822	TSS3231	chr1:182937366-182937971	0	0.107	0	0	0	0
GRMZM2G321978	TSS3233	chr1:183021927-183022146	1.66	2.75	0	0	3.06	0
GRMZM2G363008	TSS3234	chr1:183109838-183110803	7.1	7.99	8.37	7.56	3.73	5.45
GRMZM2G152555	TSS3235	chr1:183123256-183125969	3.64	3.61	2.45	2.85	2.55	1.98
GRMZM2G562000	TSS3236	chr1:183301243-183302490	0.148	0	0	0	0.605	0
GRMZM2G179351	TSS3238,TSS3239	chr1:183321576-183335218	12.7	8.99	9.09	13.2	12.1	9.44
GRMZM2G042371	TSS3247	chr1:183474568-183479197	11.2	13.3	12.6	13.2	10.9	11.3
GRMZM2G037215	TSS3248	chr1:183559990-183560623	0.0504	0.292	0.077	0.0755	0.454	0
GRMZM2G337581	TSS3249	chr1:183567451-183568701	0	0.0525	0	0.0355	0.263	0.0331
GRMZM2G037265	TSS3250	chr1:183584751-183588867	8.34	6.66	6.58	14.3	8.67	8.63
GRMZM2G037615	TSS3251	chr1:183590740-183591641	0.199	0.49	0.0794	0.295	0.55	0.175
GRMZM2G037639	TSS3252	chr1:183619156-183620127	0.0661	0	0	0	0.277	0
GRMZM2G050177	TSS3256,TSS3257,TSS3258	chr1:183697083-183707449	3.7	2.73	3.73	5.43	3.28	3.33
GRMZM2G351599	TSS3259	chr1:183709820-183734179	0.0269	0.171	0	0	0	0
GRMZM6G274034	TSS3263	chr1:183801910-183803760	36.5	42.6	37.8	34.6	30.1	38.7
GRMZM2G113127	TSS3264	chr1:183805912-183807419	9.25	9.23	8.38	9.43	8.11	7.11
GRMZM2G113229	TSS3265	chr1:183811716-183813882	0.772	0.855	0.675	0.608	0.495	0.501
GRMZM2G113899	TSS3267,TSS3268	chr1:183871961-183874974	23.4	29.9	31.1	31.7	25.1	28.6
GRMZM2G113911	TSS3269,TSS3270	chr1:183875655-183883053	17.3	18.8	18.3	17.7	13.7	20.4
GRMZM2G326627	TSS3271,TSS3272	chr1:183921629-183924607	3.85	3.55	2.91	4.6	3.57	3.77
GRMZM2G080775	TSS3276,TSS3277	chr1:184015845-184036754	12.6	15.2	15.3	14.7	12.2	15.3
GRMZM2G481567	TSS3282	chr1:184476358-184485896	0.0266	0	0	0	0	0
GRMZM2G115981	TSS3285	chr1:184600900-184602544	18.7	20.9	19.9	25.2	20.6	16
GRMZM6G907181	TSS3287	chr1:184603432-184605089	9.24	6.36	7.35	10.1	5.91	5.11
GRMZM2G419473	TSS3288	chr1:184645432-184645882	0	0	0	0	0.445	0
GRMZM2G118919	TSS3289	chr1:184646456-184657794	0.222	0.253	0.225	0.153	0.318	0.177
GRMZM2G017629	TSS3292	chr1:184813330-184814965	0.0592	0.0761	0.0487	0.175	0	0.0566
GRMZM2G438824	TSS3293	chr1:184896240-184897605	0	0.0479	0	0	0.16	0
GRMZM2G565600	TSS3295	chr1:184936557-184937962	0	0.463	0	0	0.389	0
GRMZM2G137868	TSS3296	chr1:184941357-184944047	0.142	0.099	0.249	0.342	0.35	0.287
GRMZM2G050481	TSS3303	chr1:185331192-185333708	0.0567	0	0.255	0.0844	0.183	0.0894
GRMZM2G134205	TSS3306,TSS3307	chr1:185501583-185506038	0.308	0.153	0.285	0.169	0.0808	0.117
GRMZM2G119511	TSS3310	chr1:185769463-185772088	0.125	0.0902	0.113	0.111	0.106	0.224
GRMZM2G037493	TSS3314	chr1:186502388-186506512	1.68	1.25	0.575	0.537	0.585	0.405
GRMZM2G308597	TSS3315	chr1:186673671-186674255	0	0	0	0	0.112	0
GRMZM2G391281	TSS3316	chr1:186707824-186708746	0	0	0	0	0.13	0
GRMZM2G061791	TSS3319	chr1:187029275-187032569	2.76	2.42	1.72	2.1	2.66	2.22
GRMZM2G359559	TSS3320	chr1:187035637-187037628	0.117	0.208	0.343	0.248	0.383	0.902
GRMZM2G059129	TSS3323,TSS3324	chr1:187125119-187128858	1.2	0.966	1.45	1.18	1.33	1.02
GRMZM2G419267	TSS3325,TSS3326,TSS3327	chr1:187224124-187227767	5.18	5.04	5.45	5.91	4.02	4.54
GRMZM2G445684	TSS3328	chr1:187302642-187305442	0.084	0.138	0.0752	0.025	0.471	0
GRMZM2G083755	TSS3329,TSS3330	chr1:187375278-187378752	12.9	11.2	9.66	9.94	8.83	10.7
GRMZM2G142507	TSS3331	chr1:187414030-187418217	5.57	5.22	5.93	4.65	5.97	4.19
GRMZM2G142597	TSS3332,TSS3333	chr1:187420785-187430945	16.5	14	17.4	15	15.9	16.9
GRMZM2G441903	TSS3334	chr1:187432433-187434251	7.56	5.48	7.45	8.2	6.37	6.33
AC212463.3_FG009	TSS3335	chr1:187468939-187469734	0	0	0	0	0.352	0
GRMZM2G132748	TSS3338	chr1:187660051-187660708	19.8	18.6	18.7	20.6	12.2	13.9
GRMZM2G132704	TSS3339	chr1:187668761-187674033	12.5	11.8	10.9	9.85	8.93	9.14
GRMZM2G580853	TSS3341	chr1:187876154-187876615	0	0.202	0	0	0.336	0
GRMZM5G839014	TSS3342,TSS3343	chr1:188007635-188010869	31.2	35.5	21.1	24	26.7	22
GRMZM5G836190	TSS3344	chr1:188011519-188014028	52	48.6	30.6	42.4	29.2	35.5
GRMZM5G879527	TSS3345,TSS3346	chr1:188065071-188068113	2.37	2.84	2.97	2.47	2.55	2.86
AC234203.1_FG009	TSS3347	chr1:188093334-188096755	6.62	5.28	5.52	4.34	2.8	7.36
AC234203.1_FG011	TSS3348,TSS3349	chr1:188104177-188107161	14	15.2	11.4	14.1	11.6	13.5
GRMZM5G822593	TSS3350	chr1:188148387-188153483	0.0677	0.0698	0.0764	0.0887	0.416	0.0571
GRMZM2G161004	TSS3351	chr1:188202886-188206425	1.24	1.25	1.82	1.77	2.6	1.92
GRMZM2G403664	TSS3354	chr1:188634598-188636320	0	0.131	0	0	0.797	0
GRMZM2G007681	TSS3355,TSS3356	chr1:188750517-188845235	29.5	24.8	27.1	23.1	28.1	28.5
GRMZM2G430455	TSS3357	chr1:188889359-188892915	0.0357	0.0458	0.0574	0.0522	0.0736	0.135
GRMZM2G130659	TSS3358	chr1:188913538-188919527	0.0208	0	0	0	0	0
GRMZM2G467263	TSS3359	chr1:188960908-188961705	1.88	0.851	1.71	4.24	3.23	1.88
GRMZM2G168669	TSS3360	chr1:188961962-188963050	2.36	3.01	1.58	3.17	2.52	2.29
GRMZM2G357919	TSS3362	chr1:189111305-189112410	0	0	0	0	0	0.138
GRMZM2G009009	TSS3363,TSS3364,TSS3365	chr1:189221815-189223986	4.11	2.19	1.95	3.96	4.02	1.95
GRMZM2G009117	TSS3366	chr1:189225032-189226544	8.16	11.4	13.9	9.44	9.13	13.4
GRMZM2G124557	TSS3370,TSS3371	chr1:189385189-189393810	19.9	21	20.8	22.3	15.6	24.8
AC186691.4_FG006	TSS3372,TSS3373	chr1:189400884-189402218	0.367	0.427	0.401	4.16	0.957	1.06
GRMZM2G172723	TSS3374	chr1:189434017-189436595	1.95	1.33	1.13	2.74	1.67	1.9
GRMZM2G068193	TSS3375	chr1:189437530-189439951	85.2	86.1	94.8	108	66.2	110
GRMZM2G004582	TSS3378,TSS3379	chr1:189507618-189515251	3.15	2.96	3.26	3.96	2.17	3.19
GRMZM2G169270	TSS3382,TSS3383,TSS3384	chr1:189617105-189625583	84.5	86.1	88.7	87.6	80.3	82.7
GRMZM2G047968	TSS3385,TSS3386	chr1:189719491-189721351	0.348	0.655	0	0	0.231	0.18
GRMZM2G083128	TSS3387	chr1:189721648-189722834	0.268	0.347	0.171	0.157	0.114	0
GRMZM2G016088	TSS3389	chr1:189804900-189806671	4.61	5.28	6.89	5.56	4.79	6.65
GRMZM2G151216	TSS3390	chr1:190127789-190130328	0	0.0474	0.0755	0.122	0.267	0.0468
GRMZM2G157307	TSS3393	chr1:190211140-190211513	0	0.153	0	0	1.79	0
GRMZM2G123969	TSS3394	chr1:190292397-190294907	0.0711	0.0905	0.116	0.414	0.154	0.13
GRMZM2G046443	TSS3395	chr1:190346918-190348170	0	0.0268	0.0345	0.034	0.245	0
GRMZM2G351239	TSS3396	chr1:190428419-190429824	0.177	0.368	0.204	0.107	1.01	0.162
GRMZM2G070163	TSS3397	chr1:190522031-190525710	29.4	32.3	30.8	30.1	19.3	28.4
GRMZM2G169820	TSS3398,TSS3399	chr1:190579882-190595543	54.2	61.9	74.9	51.1	57.8	69.5
GRMZM2G329750	TSS3400	chr1:190634257-190636702	3.27	3.11	2.93	3.51	2.75	3.25
GRMZM2G166355	TSS3401	chr1:190728884-190734308	48.5	60.4	57	47	41.4	59.8
GRMZM2G166407	TSS3402	chr1:190734661-190736024	3.07	3.61	2.98	3.28	2.67	2.29
GRMZM2G149480	TSS3403	chr1:190777423-190781979	14.1	16.5	18	19.5	15.8	18.2
GRMZM2G149474	TSS3404	chr1:190782653-190784841	0.171	0.164	0.11	0.112	0.389	0.0656
GRMZM2G084149	TSS3407,TSS3408	chr1:191031428-191038440	16	19.9	21.3	18	13.8	22.4
GRMZM2G061542	TSS3410	chr1:191096211-191098816	10.7	10.5	9.91	11.8	9.19	9.78
GRMZM2G076257	TSS3413	chr1:191232417-191236493	4.47	5.7	4.57	5.39	4.75	4.54
GRMZM2G074270	TSS3415	chr1:191475412-191478860	17.2	22.3	25.2	23.8	22.3	26.4
GRMZM2G074114	TSS3416	chr1:191480085-191483144	11.4	11.1	11.7	12.9	7.51	15.1
GRMZM2G132780	TSS3417	chr1:191533885-191547255	18.5	19.4	22.3	22.5	24	26.4
GRMZM2G132712	TSS3418,TSS3419,TSS3420	chr1:191548448-191561220	25.2	35.3	26.8	30.1	31.6	28.4
GRMZM2G337190	TSS3421	chr1:191618227-191619085	9.86	11.2	11	8.24	5.58	8.23
GRMZM2G329909	TSS3422,TSS3423,TSS3424	chr1:191885170-191892243	18	19.5	16.9	19.3	21.2	23.1
GRMZM2G427451	TSS3425	chr1:191926608-191928004	97.1	77.5	72.4	138	73.9	73.7
AC197246.3_FG003	TSS3427,TSS3428	chr1:192020656-192023914	64.4	51.8	43.4	87.7	39.9	61.7
GRMZM5G828396	TSS3430	chr1:192065331-192068037	25.2	22.6	29.6	22.9	15.9	24.5
GRMZM2G032531	TSS3436	chr1:192298866-192301201	0.0147	0.09	0.0227	0.022	0.43	0.0508
GRMZM2G032597	TSS3437	chr1:192308177-192311040	3.83	2.49	3.14	3.62	3.22	2.7
GRMZM2G703856	TSS3438	chr1:192315710-192336259	1.41	0.59	0.862	1.03	1.96	1.27
GRMZM2G008789	TSS3440	chr1:192350077-192352929	0.0813	0.0479	0	0	0.991	0.0651
GRMZM2G096585	TSS3442	chr1:192433084-192436994	81.5	92.2	57	140	96.7	68.9
AC207619.3_FG001	TSS3447	chr1:192886113-192887373	0	0	0	0	0.463	0
GRMZM2G012123	TSS3451	chr1:193065554-193074458	10.2	9.24	10.7	10.3	7.83	8.49
GRMZM2G012453	TSS3452	chr1:193074563-193078345	14.7	16.6	17.8	17.1	13.9	15.8
GRMZM5G842214	TSS3456	chr1:193179819-193181595	0	0.0424	0	0	0.208	0
GRMZM5G855396	TSS3458	chr1:193279322-193279924	3.31	0.384	0.568	2.55	1.35	0.599
GRMZM2G424241	TSS3460	chr1:193349657-193355990	47.5	53.4	55.6	54	45	54.4
GRMZM2G383817	TSS3461	chr1:193519622-193521732	0.0492	0	0	0	0	0
GRMZM2G124357	TSS3462,TSS3463,TSS3464	chr1:193549027-193551756	2.02	1.28	0.378	0	0	0
GRMZM2G124417	TSS3465	chr1:193552661-193555243	0.42	0.237	0.223	0.964	0.692	0.261
GRMZM2G142357	TSS3467	chr1:193622662-193624694	0.587	0.42	1.79	0.942	0.389	0.387
GRMZM2G142383	TSS3468	chr1:193633768-193641047	6.17	6.04	8.16	7.56	4.78	8.73
GRMZM2G421579	TSS3470	chr1:193801318-193808660	0.734	1.33	1.28	0.585	0.797	0.934
GRMZM2G165301	TSS3471	chr1:193861643-193863978	0.216	0.216	0.166	0.153	0.622	0.296
GRMZM2G114739	TSS3473	chr1:193898437-193903583	16.4	22.3	26.1	20.4	17.4	21.6
GRMZM2G114841	TSS3474	chr1:193906278-194029941	7.56	7.01	8.12	5.26	4.57	6.55
GRMZM2G159397	TSS3475,TSS3476	chr1:194046501-194054589	669	783	856	749	556	829
GRMZM2G171111	TSS3479	chr1:194243570-194252745	30.8	31.5	32.2	34.8	25.4	38
GRMZM2G025302	TSS3483,TSS3484	chr1:194555648-194566071	0	0	0	0	0	0.0577
GRMZM2G041262	TSS3485	chr1:194591310-194592852	19.1	15.5	20.3	22.3	14.7	21.4
GRMZM2G083538	TSS3489	chr1:194707357-194710996	1.18	0.599	0.524	2.94	1.48	0.94
GRMZM2G135617	TSS3490	chr1:194761998-194771939	6.99	9.17	13.7	7.62	9.84	15.6
GRMZM2G436319	TSS3491,TSS3492,TSS3493	chr1:194761998-194771939	8.15	8.12	8.58	7.4	7.05	9.28
GRMZM5G886044	TSS3494	chr1:194789366-194798364	8.78	7.85	7.82	8.8	5.38	8.97
GRMZM2G075042	TSS3496	chr1:194835058-194835865	0	0.0604	0.0796	0	0.222	0
AC209698.3_FG004	TSS3499	chr1:195177969-195178371	0	0	0	0	0.195	0
GRMZM2G064962	TSS3500,TSS3501	chr1:195179415-195184434	16.3	20.8	36.8	21	20.3	34.9
GRMZM2G054252	TSS3502	chr1:195218119-195221530	3.49	2.95	4.38	3.45	2.94	3.58
GRMZM2G043198	TSS3503,TSS3504	chr1:195433119-195449499	35.6	37.8	41.7	47.3	35.3	40.3
GRMZM2G138425	TSS3505,TSS3506,TSS3507,TSS3508,TSS3509	chr1:195516802-195525243	10.5	10.7	11.5	11.8	11.1	10.2
AC194272.3_FG003	TSS3510	chr1:195589977-195594661	0	0	0	0	0.298	0
GRMZM2G080565	TSS3512,TSS3513	chr1:195808553-195812965	17.6	22.5	20.7	17	18	20.6
GRMZM2G309731	TSS3515,TSS3516	chr1:195910553-195911769	2.74	2.77	4.77	3.77	3.83	6.66
GRMZM2G041797	TSS3517,TSS3518	chr1:195918888-195923409	13.2	13.3	12.4	14.3	11.8	11.7
GRMZM2G317770	TSS3519,TSS3520	chr1:195942959-195956222	19.8	11.8	17.9	20.3	15.6	17.9
GRMZM2G048129	TSS3523	chr1:196085034-196086934	1.27	1.15	1.87	1.36	1.43	2.11
GRMZM2G353483	TSS3525	chr1:196226470-196228833	0.122	0.149	0.125	0.199	0.489	0.206
GRMZM2G353485	TSS3526	chr1:196233549-196234185	0.0946	0.161	0.0695	0.288	0.83	0.425
GRMZM2G053027	TSS3527,TSS3528	chr1:196236197-196247302	38.1	45.1	40.7	34.4	34	39.9
GRMZM2G053117	TSS3529,TSS3530,TSS3531,TSS3532,TSS3533	chr1:196248865-196264133	18	13.4	13.7	12.2	22.2	14.5
GRMZM2G153823	TSS3536	chr1:196277683-196281261	28.9	31	31	38	28.1	28.7
GRMZM2G153945	TSS3537,TSS3538,TSS3539	chr1:196283237-196287954	4.19	4.98	4.47	4.33	3.65	4.24
GRMZM2G452523	TSS3540	chr1:196296454-196300452	8.56	8.83	9.22	12	9.97	11.8
GRMZM2G143644	TSS3543	chr1:196334803-196338719	25.7	31.4	34.3	25.7	29.8	34.3
AC206989.4_FG002	TSS3544,TSS3545	chr1:196339272-196340314	43	55.9	49.8	48.9	44.3	50.3
GRMZM2G107336	TSS3548,TSS3549	chr1:196567542-196569643	68.4	76.7	79.2	85.9	62.3	84.8
GRMZM2G045135	TSS3551	chr1:196619127-196623386	141	181	171	146	115	162
GRMZM2G045401	TSS3552,TSS3553,TSS3554	chr1:196627002-196630224	1.96	1.81	1.57	1.84	1.05	1.51
GRMZM2G045503	TSS3555	chr1:196671755-196675994	8.43	7.82	7.64	8.95	8.02	7.81
GRMZM2G325786	TSS3557	chr1:196795504-196804746	0.187	0.219	0.079	0.125	0.534	0.594
GRMZM2G175280	TSS3560	chr1:197089133-197092935	30.2	33.3	28.6	33.8	23.4	30.4
GRMZM2G477872	TSS3561,TSS3562	chr1:197104209-197113406	1.89	1.56	1.54	1.15	2.06	2.37
GRMZM2G175423	TSS3565	chr1:197301248-197304338	16.5	16	21.5	20.6	17.8	26.3
GRMZM2G159581	TSS3567,TSS3568	chr1:197419113-197421526	0.583	0.579	0.511	0.705	1.16	0.729
GRMZM2G379773	TSS3570	chr1:197644340-197648863	8.39	6.14	6.19	4.86	6.17	8.75
GRMZM2G000435	TSS3571	chr1:197825557-197827506	15.8	15.9	20.2	23	15.7	17.6
GRMZM2G021687	TSS3572	chr1:197879674-197881628	10.3	12.3	11.1	8.71	10	11.2
GRMZM2G049346	TSS3575	chr1:197997122-198001284	30.5	31.4	36.7	29.3	18.5	34.4
GRMZM2G177862	TSS3576	chr1:198146904-198149301	0.384	0.16	0	0.194	0	0
GRMZM2G318475	TSS3577	chr1:198252758-198255980	155	182	218	221	148	228
GRMZM2G154267	TSS3578	chr1:198284493-198289201	2.37	1.57	0.99	4.12	3.25	2.02
GRMZM2G123094	TSS3579,TSS3580,TSS3581	chr1:198504830-198508567	15.2	13	10	11.9	9.04	10.5
GRMZM2G050556	TSS3582	chr1:198574488-198576697	2.25	1.82	1.96	2.49	1.94	1.61
GRMZM2G055968	TSS3583	chr1:198766599-198768550	3.67	2.72	2.48	3.91	3.42	2.48
GRMZM2G134735	TSS3585	chr1:199103559-199104328	0.0798	0.0918	0.177	0.417	0.257	0
GRMZM2G113165	TSS3586	chr1:199139160-199142195	0	0.0515	0.0216	0.0215	0.519	0
GRMZM2G113191	TSS3587	chr1:199145283-199147447	1.83	1.75	2.35	1.55	1.08	1.92
GRMZM2G412846	TSS3588	chr1:199149432-199188650	1.58	1.27	1.28	3.06	0.789	3.26
GRMZM2G030594	TSS3589,TSS3590	chr1:199302858-199310553	3.38	3.43	3.34	3.55	2.8	3.53
GRMZM2G117189	TSS3591,TSS3592,TSS3593	chr1:199329607-199335876	6.69	4.2	4.99	5.4	7.02	5
GRMZM2G415781	TSS3594	chr1:199438859-199440077	0.479	0.24	0.159	0.147	0.39	0.189
GRMZM2G415785	TSS3595,TSS3596	chr1:199441571-199446191	0.293	0.307	0.582	0.516	0.43	0.518
GRMZM2G478417	TSS3597,TSS3598	chr1:199519464-199525696	16.1	20.5	44.3	27.7	35.9	42.1
GRMZM2G178239	TSS3599	chr1:199530580-199532084	0	0.0981	0	0	0.0828	0
GRMZM2G386463	TSS3600,TSS3601	chr1:199647314-199660273	8.44	6.89	7.86	6.52	5.67	8.63
GRMZM2G070172	TSS3602	chr1:199664721-199666709	0.0973	0.278	0.453	0.165	0.478	0.303
GRMZM2G369472	TSS3603	chr1:199674462-199675600	9.21	2.04	5.41	24.5	2.23	1.32
GRMZM2G031468	TSS3604	chr1:199761515-199762374	1	0.931	0.561	1.53	2.99	0.488
AC206031.3_FG007	TSS3605	chr1:199773262-199774102	5.39	5.27	5.42	6.94	6.15	6.56
GRMZM5G881887	TSS3606	chr1:199788940-199790860	13	12.9	13.8	13.6	9.39	14.9
GRMZM2G104938	TSS3607	chr1:199871055-199872351	6.63	6.32	6.16	9.59	7.43	6.56
AC218900.3_FG001	TSS3608	chr1:199904499-199905483	12.9	11.1	17.3	14.7	13.3	14.4
GRMZM2G141019	TSS3609	chr1:199908376-199909081	2.93	4.07	5.95	4.79	4.71	4.53
GRMZM2G007969	TSS3610	chr1:199936744-199937443	2.05	3.64	1.71	1.46	1.89	1.7
GRMZM2G442763	TSS3611	chr1:200035402-200041694	8.3	4.81	4.25	5.25	3.82	4.29
GRMZM2G141607	TSS3612	chr1:200043436-200046740	30.5	32.6	52.9	60.2	40.5	76.8
GRMZM2G117347	TSS3613	chr1:200105897-200106785	3.08	3.98	3.25	2.76	2.61	2.87
GRMZM5G865811	TSS3614	chr1:200282364-200284945	0.0214	0.0249	0	0.0626	0.136	0
GRMZM5G814389	TSS3615	chr1:200301408-200304562	0.434	0.407	0.522	0.371	0.144	0.569
GRMZM2G082640	TSS3617,TSS3618	chr1:200434654-200444930	75.9	0	69.4	67	49.3	66.1
GRMZM2G082630	TSS3619	chr1:200448169-200449019	0.323	0.339	0.462	0.611	0.389	0
GRMZM2G457309	TSS3620	chr1:200504390-200505200	2.03	1.1	1.32	1.72	1.6	1.07
GRMZM5G829831	TSS3622,TSS3623	chr1:200718341-200730230	5.28	27.5	3.8	5.61	91.7	5.43
GRMZM2G133413	TSS3624,TSS3625	chr1:200759098-200762378	0.881	0.552	0.296	0.792	0.515	0.372
GRMZM2G416069	TSS3626,TSS3627	chr1:201502302-201520692	38.2	45.9	58.2	51.7	53.1	56.4
GRMZM2G318794	TSS3628	chr1:201668882-201669657	101	98	87	134	84.8	97.5
GRMZM2G016210	TSS3629,TSS3630	chr1:201673512-201678322	9.35	7.46	6.16	9.73	5.97	9.06
GRMZM2G148896	TSS3631	chr1:201771741-201782559	10.1	10.5	8.05	8.72	8.25	7.24
GRMZM2G165011	TSS3634	chr1:201882382-201884831	5.16	4.63	4.85	5.56	3.99	4.81
GRMZM2G056686	TSS3635	chr1:201904942-201909743	8.18	8.01	8.08	6.74	7.06	7.27
GRMZM2G028386	TSS3636	chr1:201993809-201995393	0.017	0.02	0	0	0.258	0
GRMZM2G493946	TSS3637	chr1:202004349-202007593	7.83	12.1	8.79	11.4	10.2	8.77
GRMZM5G852533	TSS3638,TSS3639	chr1:202012857-202023904	21.1	19.9	25.4	22	19.7	22.5
GRMZM5G833477	TSS3641,TSS3642	chr1:202027703-202031821	19.3	22.1	21.5	18.9	17.5	20.4
GRMZM2G123016	TSS3645	chr1:202203640-202206938	0.0603	0.0904	0.0827	0.0791	0.292	0.0577
GRMZM2G309269	TSS3646	chr1:202263046-202264154	0.169	0.295	0.134	0	0	0
GRMZM2G315375	TSS3647,TSS3648	chr1:202334823-202342008	33.3	29.8	34.4	40	30.5	32
AC198871.3_FG002	TSS3649	chr1:202446841-202449709	0	0.0155	0	0	0	0.0221
AC192608.3_FG004	TSS3652	chr1:202565559-202565989	1.36	0.703	0.947	1.2	0.614	2.26
GRMZM2G412598	TSS3654	chr1:202640068-202640618	0	0.242	0.233	0.115	1.04	0
AC186231.4_FG002	TSS3655	chr1:202661440-202662280	8.89	5	10.9	8.35	9.69	8.22
GRMZM2G092268	TSS3657,TSS3658	chr1:202682921-202685041	0.494	0.391	0.25	0.373	0.439	0.386
GRMZM2G389233	TSS3660	chr1:202789095-202801071	51.5	71.6	63	63.9	45.2	66.7
GRMZM2G090177	TSS3661	chr1:202802223-202803499	10.5	11.1	9.08	7.99	7.38	5.65
GRMZM2G179703	TSS3662	chr1:202955871-202958418	37	29.1	19.1	40.5	21.7	28.1
GRMZM2G109977	TSS3663,TSS3664	chr1:203029904-203033579	24.5	27.7	29.3	26.8	19.9	29.4
GRMZM2G139683	TSS3673	chr1:203369934-203378011	23.8	23.3	26.5	24.7	21.9	27.1
GRMZM2G139695	TSS3674	chr1:203379451-203380643	0.0201	0.0721	0	0	0.525	0
GRMZM2G030511	TSS3676	chr1:203480251-203481086	0.366	0	0	0.18	0	0.468
GRMZM2G030531	TSS3677	chr1:203482242-203484003	0	0.0835	0	0	0.22	0.0859
GRMZM2G106899	TSS3679	chr1:203606182-203607300	0	0.101	0	0	0.0899	0
GRMZM2G086123	TSS3681,TSS3682,TSS3683	chr1:203755725-203759735	24.4	20.2	16.4	19.4	13.7	17.6
GRMZM2G448151	TSS3687	chr1:203941311-203965581	27	27.7	25	26.4	23.5	19.5
GRMZM2G448161	TSS3688	chr1:203941311-203965581	24.5	26.6	22.8	26.5	28.3	22.6
GRMZM2G448389	TSS3689	chr1:203965683-203971162	3.88	4.37	4.6	4.03	4.38	3.17
AC192204.3_FG005	TSS3690	chr1:204114530-204116230	0	0.0525	0	0	0.313	0
GRMZM2G052461	TSS3691	chr1:204147974-204150353	0.0193	0.0681	0	0	0.388	0
AC234528.1_FG004	TSS3692	chr1:204297393-204298442	1.06	2.01	0.409	1.11	0.397	1.43
GRMZM2G358274	TSS3694	chr1:204433422-204435932	0	0.0808	0.0985	0	0	0
GRMZM2G103258	TSS3695,TSS3696	chr1:204475037-204480056	13.4	10.4	11.9	8.52	8.42	11.2
GRMZM6G829919	TSS3697	chr1:204630295-204631694	35.6	33.8	44.7	50.5	36.8	83.2
GRMZM2G167548	TSS3702	chr1:204799201-204802905	20.6	24.7	24.9	24.4	19.9	24.7
GRMZM2G167836	TSS3703	chr1:204845613-204848541	45.4	49.5	48.9	51	38.8	52.5
GRMZM2G320689	TSS3704,TSS3705	chr1:204903789-204910966	6.49	6.87	6.66	9.69	7.7	9.46
GRMZM2G023059	TSS3706,TSS3707	chr1:204915089-204918804	4.68	6.52	4.77	6.39	4.6	5.07
GRMZM2G144387	TSS3713	chr1:205135013-205138721	667	799	694	747	541	670
GRMZM2G472547	TSS3715	chr1:205190477-205193318	0.316	0.371	0.241	0.274	0.231	0.479
GRMZM2G015344	TSS3717	chr1:205230310-205234454	5.38	5.37	4.55	4.55	3.51	4.23
AC212244.4_FG004	TSS3718	chr1:205285687-205292112	0.247	0.281	0.212	0.186	0.27	0.143
GRMZM2G158462	TSS3719	chr1:205454826-205457228	7.97	7.65	6.24	7.79	4.83	6.52
AC194264.3_FG006	TSS3721,TSS3722,TSS3723,TSS3724	chr1:205545854-205563157	16.7	17.2	15.7	16	12.6	20.5
GRMZM2G449177	TSS3727	chr1:205572879-205574420	13.5	14.4	13.5	15	13.8	14.1
GRMZM2G025488	TSS3729,TSS3730,TSS3731	chr1:205727885-205738069	10.7	10.8	11.9	10.1	11.8	12
GRMZM2G104516	TSS3732	chr1:205876428-205876972	1.42	2.52	2.03	2.81	3.22	2.36
GRMZM2G179677	TSS3735,TSS3736	chr1:206161655-206168807	4.35	3.96	2.48	2.98	2.07	1.75
GRMZM2G095579	TSS3737	chr1:206241876-206246212	19.6	20.6	19.2	17.1	12.9	19.2
GRMZM2G143917	TSS3739	chr1:206303884-206310775	5.02	5.03	7.28	5.45	4.7	5.56
AC202011.3_FG010	TSS3745	chr1:206385255-206385972	0.833	1.07	0.378	0.687	0.458	0.445
GRMZM2G112617	TSS3746	chr1:206507474-206509065	0.0249	0.0577	0	0.0748	0	0.112
GRMZM2G119761	TSS3747,TSS3748	chr1:206554965-206558522	56	58.7	56.4	59.9	43.8	55.1
GRMZM2G175818	TSS3753	chr1:206784774-206787442	120	102	85.2	167	90.7	115
AC185611.3_FG001	TSS3754	chr1:206839157-206839481	0	0.108	0	0.153	0.474	0
GRMZM2G084583	TSS3755	chr1:206902672-206903955	0.188	0.218	0.476	0.351	0.476	0.599
GRMZM2G112056	TSS3756	chr1:206964024-206964623	0.0695	0	0	0	0	0
GRMZM2G037650	TSS3758	chr1:207220914-207226619	3.23	3.21	3.21	2.29	3.71	3.73
GRMZM2G037648	TSS3759,TSS3760	chr1:207227501-207229073	16.2	11.2	13.2	8.25	13.7	14
GRMZM2G089528	TSS3761	chr1:207318412-207320890	1.32	1.1	1.9	1.49	1.31	1.79
GRMZM2G460383	TSS3762	chr1:207364506-207366640	2.33	3.08	1.75	5.83	5.1	3.58
AC186619.3_FG001	TSS3763	chr1:207378626-207379900	0	0.0562	0	0	0	0
GRMZM2G042407	TSS3764,TSS3765	chr1:207433915-207443393	2.22	0.884	0.804	0.657	0.935	0.795
GRMZM2G092823	TSS3767	chr1:207572005-207574422	7.02	10.7	11.7	7.58	13.4	16.2
GRMZM2G348452	TSS3770,TSS3771,TSS3772	chr1:207753173-207757725	47.1	27.9	40.5	58.4	38.4	45.5
AC195794.3_FG002	TSS3774	chr1:207936194-207936893	0.0657	0.0745	0	0	0.722	0
GRMZM2G088980	TSS3776,TSS3777	chr1:208019906-208026404	0.0811	0.098	0.028	0.0139	0.645	0.0217
GRMZM2G388140	TSS3778	chr1:208035555-208037012	0	0.129	0	0	0.295	0
GRMZM2G388134	TSS3779	chr1:208039759-208040866	0	0.0578	0.0379	0	0.56	0.0406
GRMZM2G178924	TSS3780	chr1:208065990-208073633	0.647	0.606	0.419	0.757	0.819	0.576
GRMZM2G479318	TSS3783,TSS3784	chr1:208141891-208146464	0.907	0.685	0.357	0.668	0.654	0.412
GRMZM2G061833	TSS3785,TSS3786	chr1:208239949-208247663	5.76	7.2	4.49	4.91	8.94	3.14
GRMZM2G101245	TSS3787	chr1:208322939-208325510	27.5	9.15	17.8	46.1	13.2	15.1
GRMZM2G401147	TSS3788	chr1:208340473-208341797	610	548	492	749	486	692
GRMZM2G448258	TSS3791	chr1:208843553-208867886	6.14	5.88	6.48	6.58	7.06	6.05
GRMZM2G125557	TSS3793	chr1:209011005-209013986	4.26	5.12	6.48	4.32	3.18	5.31
GRMZM2G059465	TSS3794	chr1:209166428-209167941	0	0.105	0.0326	0.0312	0.181	0
GRMZM2G307892	TSS3795	chr1:209219324-209219843	3.63	4.25	0.14	0.411	0.737	0.29
GRMZM2G460861	TSS3796	chr1:209227594-209228606	0.929	0.87	0.278	2.02	0.834	0.148
GRMZM2G053037	TSS3797	chr1:209267172-209269792	0	0	0	0	0.227	0
GRMZM2G110306	TSS3800,TSS3801,TSS3802	chr1:209569387-209585639	20.7	18.5	20.3	19.8	23.3	25.8
GRMZM2G043415	TSS3805	chr1:209836297-209872612	0.0709	0.0561	0	0	0.27	0.0192
GRMZM2G048522	TSS3806	chr1:210142895-210145204	0.0719	0.0503	0.0641	0.0853	0.125	0.0444
GRMZM2G048276	TSS3807	chr1:210266116-210271149	10.4	11.1	9.79	11.6	11.7	12.7
GRMZM5G820727	TSS3809	chr1:210406809-210415107	4.63	3.97	4.09	5.26	3.65	3.49
GRMZM2G073988	TSS3810	chr1:210444101-210455500	11.5	12.7	13.5	11.6	9.09	14.2
GRMZM2G073814	TSS3811	chr1:210510120-210514607	62.9	57.3	67.1	83.8	61.1	69.7
GRMZM2G128605	TSS3814	chr1:210687034-210692797	1.16	0.615	0.399	0.805	1.79	0.442
GRMZM2G059397	TSS3816	chr1:210787421-210788637	62.1	10.9	25.3	148	29.5	16.4
GRMZM2G155753	TSS3817,TSS3818,TSS3819	chr1:210888610-210894279	4.94	4.2	5.34	4.28	2.35	3.72
GRMZM2G055143	TSS3820	chr1:210950163-210952072	0.898	1.55	1.7	1.35	0.683	0.391
GRMZM2G108003	TSS3821	chr1:211246762-211247955	0.276	0.428	0.628	0.583	0.916	0.599
GRMZM2G151955	TSS3822	chr1:211306398-211312057	22.5	18.5	21.3	19.1	16.2	18
GRMZM2G146971	TSS3824	chr1:211448661-211450560	0	0.0425	0	0	0	0
GRMZM2G131165	TSS3825	chr1:211484864-211490236	5.93	5.62	7.22	7.17	6.66	7.9
AC186322.4_FG003	TSS3826	chr1:211505519-211506681	0	0.0596	0	0	0.356	0
GRMZM2G131205	TSS3827,TSS3828,TSS3829	chr1:211567136-211573211	21.2	19.5	23.1	18.9	16.1	17.9
GRMZM2G078569	TSS3830,TSS3831,TSS3832	chr1:211664343-211671998	45.8	44.8	38.9	59.7	34.7	44
GRMZM2G047238	TSS3833	chr1:211717413-211721835	13.1	12.9	11.2	12.5	11.3	9.8
GRMZM2G043819	TSS3836,TSS3837	chr1:211926290-211943269	33	35.8	37	36.7	31.8	35.6
GRMZM2G556078	TSS3839	chr1:212087793-212089411	0.0161	0.038	0	0	0.593	0.0251
GRMZM2G422720	TSS3840	chr1:212243903-212259026	0	0.0399	0	0	0	0
GRMZM2G139360	TSS3846,TSS3847,TSS3848	chr1:212531790-212536578	13.9	14.6	15.1	15	12.7	11.9
GRMZM2G438438	TSS3849,TSS3850	chr1:212577816-212579728	48.3	46.2	67.9	56.6	35.9	61
GRMZM2G024468	TSS3853	chr1:212890591-212892164	0.0182	0.0663	0.0837	0.218	0.236	0.03
GRMZM2G152552	TSS3855	chr1:212996322-212998478	28	27.2	28	42.1	27	36.2
GRMZM2G161368	TSS3856	chr1:213136621-213138903	2.09	2.52	2.15	2.31	2.41	2.2
GRMZM2G161274	TSS3857	chr1:213142272-213143773	0.953	0.977	1.78	1.35	2.21	2.02
GRMZM2G466460	TSS3858	chr1:213178955-213180497	0.678	3.09	0.14	0.089	4.4	0.321
GRMZM2G031677	TSS3859,TSS3860	chr1:213356382-213361624	1.06	1.42	1	0.649	0.427	0.2
GRMZM2G428555	TSS3865	chr1:213582733-213586180	39.5	39.9	35.6	44.4	35.4	35.9
GRMZM2G575445	TSS3868	chr1:213681137-213684090	0	0	0	0	0.262	0
GRMZM2G082257	TSS3869	chr1:213784002-213785627	39	41.3	55.6	40.4	34.1	43.5
GRMZM2G069656	TSS3875	chr1:213942261-213943408	1.76	1.92	2.21	2.8	3.34	3.83
GRMZM5G842990	TSS3878,TSS3879	chr1:214149150-214155872	0	0.139	0	0	0.111	0.0392
GRMZM2G160560	TSS3880	chr1:214158449-214163990	6.91	6.82	6.26	8.4	6.04	7.75
GRMZM2G107276	TSS3883	chr1:214199437-214202187	0.563	0.831	1.17	0.676	0.917	1.11
GRMZM2G127429	TSS3884	chr1:214244773-214248553	0.288	0.399	0.0747	0.0305	0.361	0.117
GRMZM2G459391	TSS3886	chr1:214284588-214291336	20.1	21.3	26.4	23.5	19.8	27.7
GRMZM2G390041	TSS3887	chr1:214346307-214348412	0	0	0	0	0.199	0.173
GRMZM2G052045	TSS3891	chr1:214460901-214461626	0	0	0	0	0.778	0.329
GRMZM6G914387	TSS3899	chr1:214679503-214680330	62.4	56.7	64.7	40.3	35.9	44.7
GRMZM2G373124	TSS3900	chr1:214699083-214701360	0.903	0.899	1.13	0.672	0.967	0.621
GRMZM2G058702	TSS3902	chr1:214769981-214776519	12.8	12.1	10.6	15.1	10.6	12.3
AC217050.4_FG001	TSS3903,TSS3904	chr1:214892372-214897002	18.3	18.4	22.8	23.7	18.7	19.9
AC217376.3_FG004	TSS3906	chr1:215066512-215066830	0	0	0	0	0.405	0.974
AC217376.3_FG001	TSS3907	chr1:215111687-215111954	0	0.917	0	0	0	0
GRMZM2G092595	TSS3909,TSS3910	chr1:215252042-215259644	5.67	6.45	5.68	5.26	5.24	5.67
GRMZM2G106133	TSS3912	chr1:215379972-215381486	350	369	296	362	275	279
GRMZM2G395348	TSS3913	chr1:215491947-215494092	0.0506	0.0295	0.0184	0.0568	0.409	0
AC199826.4_FG003	TSS3918	chr1:215569732-215582173	3.41	2.48	1.64	2.31	3.27	3.36
GRMZM2G135949	TSS3919,TSS3920	chr1:215813241-215816095	26	21.6	26.7	20.7	20	24.3
GRMZM2G101052	TSS3921	chr1:215855827-215857141	0.0343	0.0834	0	0	0	0.06
GRMZM2G101000	TSS3922	chr1:215958210-215960443	11.1	12	15.5	9.11	8.96	11.1
GRMZM2G079785	TSS3923	chr1:216201416-216202055	0.776	1.21	0.78	0.771	1.81	0.817
GRMZM2G079805	TSS3924,TSS3925	chr1:216205048-216215587	37.8	23	5.14	23.7	18.3	12.1
GRMZM2G116831	TSS3927	chr1:216352272-216354730	1.15	1.3	1.22	0.997	1.04	1.2
GRMZM2G119357	TSS3928	chr1:216523957-216535371	50.2	54.2	58.3	62.7	44.4	51.5
GRMZM2G324999	TSS3929	chr1:216633235-216641786	3.16	1.47	1.99	7.93	1.91	1.23
GRMZM2G116971	TSS3930	chr1:216692452-216700788	9.43	7.93	10.1	9.86	8.12	8.6
GRMZM2G106703	TSS3931,TSS3932	chr1:216720973-216731731	10.1	10.4	10.8	11.1	9.59	10.5
GRMZM2G167651	TSS3933	chr1:216734843-216741515	10.6	11.9	10.6	10.8	7.11	9.8
GRMZM2G167669	TSS3934	chr1:216744898-216750378	0.641	2.69	5.26	1.81	5.32	1.51
GRMZM2G169227	TSS3935	chr1:216821876-216825122	3.23	3.99	3.15	2.66	2.31	3.08
GRMZM2G142249	TSS3936	chr1:216924063-216931010	3.26	2.54	3.06	4.59	2.67	3.29
GRMZM2G090542	TSS3937	chr1:217073962-217111687	18.9	18.2	21.1	25.3	19.1	22.5
GRMZM2G166186	TSS3938	chr1:217167158-217167946	0	0.0982	0.257	0	0.687	0
GRMZM2G440313	TSS3939	chr1:217230608-217234929	3.44	3.9	4.04	4.68	3.43	4.37
AC217910.3_FG006	TSS3940	chr1:217326066-217327326	0	0.0607	0.0386	0	0.212	0
AC217910.3_FG004	TSS3941	chr1:217332159-217332942	0	0	0.23	0.115	0.157	0.182
GRMZM2G144547	TSS3942	chr1:217573155-217584873	57.8	70	65.6	63	50.6	68.6
GRMZM2G061487	TSS3943	chr1:217638399-217639968	261	108	176	248	113	122
GRMZM2G347280	TSS3945	chr1:217833920-217836445	19.3	16.6	20.7	21.6	18.5	23.2
GRMZM2G149511	TSS3946	chr1:217928659-217929798	0.171	0.196	0.162	0.42	0.648	0.255
GRMZM2G149553	TSS3947	chr1:217948500-217950855	9.03	9.61	13.1	17.9	15.5	15.1
GRMZM2G085249	TSS3948	chr1:218147402-218155498	21.4	20.6	25.6	20.6	17.6	26.8
GRMZM2G152408	TSS3949,TSS3950	chr1:218248124-218253368	9.38	8.38	8.18	9.45	6.51	7.59
GRMZM2G059985	TSS3953	chr1:218293790-218298181	1.12	1.06	0.607	0.882	0.713	0.408
GRMZM2G138475	TSS3955	chr1:218407215-218410472	12.3	11.7	12.6	14.4	13.5	13
GRMZM2G308457	TSS3958	chr1:218615015-218617572	0	0.245	0	0.146	0.19	0
GRMZM2G108277	TSS3959,TSS3960	chr1:218719114-218722046	91.4	102	127	124	103	125
GRMZM2G452887	TSS3965	chr1:218939430-218940985	0.0733	0.0823	0	0.224	0	0
GRMZM2G115635	TSS3966,TSS3967	chr1:219115788-219119954	70.5	72.2	97.8	81.4	61.3	75.8
GRMZM2G115707	TSS3968	chr1:219123949-219124504	0.332	0.496	0	0.17	1.45	0.183
GRMZM2G097342	TSS3970	chr1:219283578-219284699	0.432	0.425	1.23	1.13	0.67	1.14
GRMZM5G894432	TSS3972	chr1:219389481-219392201	2.46	2.49	1.42	1.74	2.37	4.68
GRMZM2G146111	TSS3974	chr1:219421846-219430454	10.4	11.5	14	11.8	11.6	11.2
GRMZM2G127361	TSS3976,TSS3977	chr1:219619824-219627294	0.188	0.31	0.265	0.153	0.222	0.476
AC206198.3_FG001	TSS3981	chr1:219771138-219772224	0.713	0.897	1.27	0.462	1.16	2.06
GRMZM2G008663	TSS3982,TSS3983	chr1:219775792-219813357	12	10.6	10.1	9.61	11.2	9.24
GRMZM2G487629	TSS3985,TSS3986,TSS3987	chr1:219822292-219844870	21.7	22.3	24.3	22.7	19.4	19.3
GRMZM2G141707	TSS3988	chr1:219858096-219861575	21.2	23.1	23.7	20.8	18.3	27.8
GRMZM2G015925	TSS3990	chr1:219944798-219953710	19.7	16.1	14.9	10.9	4.24	22
GRMZM2G136353	TSS3993	chr1:220108999-220112377	2.95	2.7	3.05	2.02	2.42	2.65
GRMZM2G136439	TSS3995	chr1:220147959-220150971	211	184	231	245	203	222
GRMZM2G469523	TSS3996	chr1:220151376-220153252	211	224	244	247	182	224
GRMZM2G047153	TSS3997	chr1:220168431-220170238	0	0.0545	0	0	0.398	0.0496
AC200754.4_FG004	TSS3998,TSS3999	chr1:220359596-220392126	1.61	1.01	1.54	1.02	2.07	0.707
AC217977.3_FG003	TSS4005,TSS4006	chr1:220558313-220574559	11	10.9	10.5	11.2	10.2	14.8
GRMZM2G327174	TSS4008,TSS4009	chr1:220760708-220768108	4.97	4.45	3.88	5.2	4.73	4.28
GRMZM2G101105	TSS4010,TSS4011	chr1:220828756-220832113	7.66	6.91	10.5	10	6.56	10.3
GRMZM2G078389	TSS4012	chr1:220950731-220955834	0	0.0302	0	0	0.109	0
GRMZM2G078401	TSS4013,TSS4014	chr1:220993714-220995702	12.6	13.2	13.1	11	9.72	13.5
GRMZM2G078407	TSS4015	chr1:221014498-221015760	2.63	2.2	2.71	1.78	3.48	3.42
GRMZM5G894200	TSS4017	chr1:221249070-221250115	0.413	0.227	0	0	0	0
GRMZM2G147629	TSS4018	chr1:221331270-221336808	3.67	3.6	3.24	3.23	2.95	3.23
GRMZM2G447433	TSS4019,TSS4020,TSS4021,TSS4022	chr1:221349076-221357531	42.3	60.7	76.4	52	57.2	76.5
GRMZM2G174107	TSS4024,TSS4025	chr1:221538827-221543181	3.1	2.77	1.94	3.74	2.52	2.96
GRMZM2G163437	TSS4026,TSS4027	chr1:221701403-221705997	37.1	45.7	41.3	37.6	26.3	33.8
GRMZM2G044269	TSS4028	chr1:221838373-221842104	0	0.0433	0.00905	0.0181	0.478	0.00951
GRMZM2G026737	TSS4029	chr1:221862823-221864155	0.029	0	0	0.0438	0.132	0
GRMZM2G411041	TSS4032	chr1:221997823-222000456	0.175	0.182	0.033	0.26	0.181	0.0362
GRMZM2G451506	TSS4033	chr1:222061917-222065216	0.437	0.347	0.385	0.57	0.676	0.45
GRMZM2G150030	TSS4037	chr1:222176804-222179846	4.21	4.8	6.01	5.52	3.92	5.34
GRMZM2G149946	TSS4038	chr1:222183157-222187469	25.9	24.4	29.2	45.7	29.6	29.2
GRMZM2G026406	TSS4039,TSS4040	chr1:222198014-222199995	11.1	1.57	2.83	15.7	3.03	1.07
GRMZM5G883468	TSS4043	chr1:222537226-222539981	0.359	0	0	0	0	0
GRMZM2G026020	TSS4045,TSS4046	chr1:222583374-222590329	8.38	7.74	10.1	9.25	8.3	9.63
GRMZM2G318882	TSS4047	chr1:222596580-222597546	0.242	0.141	0.133	0.179	0.393	0.273
GRMZM2G123896	TSS4048,TSS4049,TSS4050	chr1:222643513-222645307	382	776	1250	404	385	1280
GRMZM2G123884	TSS4051,TSS4052	chr1:222651666-222656933	4.72	3.98	3.8	3.51	5.09	4.02
GRMZM2G055431	TSS4058	chr1:222881611-222889471	0.0194	0.0465	0.0297	0	0.326	0.0325
GRMZM6G132224	TSS4059	chr1:222994584-222994948	1.61	0.976	0.814	0.284	0.712	1.72
GRMZM2G368041	TSS4060	chr1:223005760-223007168	8.26	9.34	8.87	10.6	7.94	9.98
GRMZM2G170982	TSS4061	chr1:223034754-223036505	6.83	7.03	7.45	5.9	5.66	7.3
GRMZM2G073510	TSS4062,TSS4063	chr1:223084682-223100103	9.76	11.3	10.1	9.34	7.82	10
GRMZM2G450498	TSS4067,TSS4068	chr1:223225650-223229063	61	58.6	58.1	78.4	47.4	62.2
GRMZM2G345776	TSS4070	chr1:223380905-223381357	0	0	0	0.838	2.01	0
GRMZM2G045082	TSS4071	chr1:223383332-223384051	0.251	0.398	0.3	0.612	0.226	0.31
GRMZM5G880435	TSS4072	chr1:223433841-223435426	1.66	1.31	1.78	1.62	1.61	1.35
GRMZM6G332242	TSS4076	chr1:223626043-223626899	42.9	33.2	33.5	46.8	30.5	39.9
GRMZM2G078088	TSS4078	chr1:223690771-223693421	0.572	0.243	0.524	0.476	0.523	1.69
GRMZM2G481799	TSS4081	chr1:223823857-223824764	0	0.178	0	0	0	0
GRMZM2G181231	TSS4082,TSS4083	chr1:223828091-223830114	6.87	10.3	13.6	8.38	11.1	16.7
GRMZM2G176209	TSS4085,TSS4086,TSS4087,TSS4088	chr1:223906864-223910808	200	217	298	184	159	222
GRMZM2G105770	TSS4098	chr1:223992677-224006773	7.63	7.4	6.81	7.75	5.62	8.03
GRMZM2G123624	TSS4100	chr1:224033889-224037453	21.2	22.4	26.9	26.8	23.8	24.2
GRMZM2G703915	TSS4101	chr1:224093504-224093882	0	0	0.472	0	0.623	0
AC210173.4_FG005	TSS4102	chr1:224102015-224105678	0.445	0.412	0.312	0.772	0.763	0.455
GRMZM5G886799	TSS4103,TSS4104	chr1:224131417-224135924	0.537	0.465	0.38	0.612	0.551	0.717
GRMZM2G031893	TSS4107,TSS4108	chr1:224317337-224322949	12.8	8.68	7.77	14.2	10.9	8.67
GRMZM2G414727	TSS4109	chr1:224437175-224438294	28	15	23.3	17.1	5.71	16.7
GRMZM2G172451	TSS4110,TSS4111	chr1:224482254-224486416	5.19	5.66	5.22	4.27	4.45	5.67
GRMZM2G063798	TSS4112	chr1:224573648-224583174	0.0659	0.0565	0	0.0321	0.14	0
GRMZM2G439544	TSS4114,TSS4115	chr1:224727073-224736127	73.2	23	38.7	18.5	19.8	33.7
GRMZM2G016613	TSS4116	chr1:224751259-224753549	0	0.0871	0.0371	0	0.368	0.122
GRMZM2G452526	TSS4117	chr1:224761936-224764096	0.286	0.499	0.179	0.113	1.25	0.199
GRMZM2G414827	TSS4118	chr1:224831439-224832102	1.05	0.527	0.233	0	0.47	0
AC212023.4_FG004	TSS4119	chr1:224834373-224835033	9.26	7.34	9.34	8	7.04	8.08
AC212023.4_FG006	TSS4120	chr1:224835664-224848274	1.19	1.02	0.661	0.651	1.96	0.907
GRMZM2G113053	TSS4124	chr1:224854297-224861639	1.79	1.69	2.04	1.77	2.58	2.55
GRMZM2G167824	TSS4127,TSS4128	chr1:225096997-225102396	4.43	2.29	0.123	1.53	1.21	0.981
GRMZM2G125617	TSS4129	chr1:225187495-225196802	12.5	15	13.4	15.9	12.7	15
GRMZM2G125649	TSS4130	chr1:225199779-225202561	0.481	0.378	0.276	1.01	0.543	0.211
GRMZM2G460012	TSS4131	chr1:225310765-225324689	2.82	2.6	2.83	2.38	2.61	4.06
GRMZM2G044992	TSS4133	chr1:225421513-225426644	0	0.0581	0.0247	0	0.131	0
GRMZM2G056357	TSS4135	chr1:225547249-225553549	24.3	22.6	23.3	21.8	22.9	25.5
GRMZM2G056431	TSS4136	chr1:225559001-225561307	13.6	19.3	16.9	11.3	13.2	15
GRMZM2G081148	TSS4139,TSS4140	chr1:225720890-225733726	23.3	24.3	22.7	27	19.5	20.8
GRMZM2G412630	TSS4141	chr1:225750384-225751065	0.762	0.81	0.799	1.62	0.263	1.2
GRMZM2G129007	TSS4142	chr1:225922841-225927967	16.2	16.2	16.5	17.8	15.3	16.9
GRMZM2G129135	TSS4143	chr1:225929504-225932756	22.5	25.9	31.4	25.6	20.4	25.5
GRMZM5G869779	TSS4145	chr1:226063075-226070426	3.07	2.25	3.15	2.83	1.91	2.35
GRMZM5G868683	TSS4147,TSS4148	chr1:226189255-226196151	21	23	22.2	22.5	18.1	24.1
GRMZM5G882228	TSS4149,TSS4150	chr1:226230698-226233949	58.7	66.7	80.4	74	68.6	71.7
GRMZM5G856734	TSS4151	chr1:226234665-226237371	27.8	30.3	38.5	36.6	27.3	34.8
AC213521.3_FG005	TSS4152	chr1:226276309-226279598	30	15.8	27.1	31.8	19.4	22.4
GRMZM5G826174	TSS4153	chr1:226281052-226281753	2.02	1.25	1.27	1.1	1.17	1.63
GRMZM5G899944	TSS4154,TSS4155	chr1:226452827-226455919	2.24	0.675	2.09	1.38	1.95	2.31
GRMZM2G429928	TSS4158,TSS4159	chr1:226596432-226606490	0.542	0.819	0.782	0.812	1.32	0.68
GRMZM2G131618	TSS4162	chr1:226679442-226680502	20.6	24.8	29.5	22.3	19.4	28.2
GRMZM2G135849	TSS4165	chr1:226894202-226895735	19.7	25.2	34.4	25.3	18.6	31.9
GRMZM2G045808	TSS4168	chr1:227116113-227118199	17.6	20.1	21.9	22.6	17.9	20.9
GRMZM2G456452	TSS4174,TSS4175	chr1:227595533-227597305	2.08	2.25	3.11	1.76	2.43	2.57
GRMZM2G449479	TSS4176	chr1:227646620-227649328	0.657	0.451	0.294	0.259	0.65	0.784
GRMZM2G388892	TSS4178,TSS4179	chr1:227796008-227820022	35.2	31.8	31.3	38.2	24.4	41
GRMZM2G388882	TSS4181	chr1:227844226-227847844	10.8	11.6	16.1	20.2	15	22.6
GRMZM2G382393	TSS4182	chr1:227872322-227876846	0.0331	0	0	0	0.215	0
GRMZM2G082529	TSS4184,TSS4185	chr1:227894410-227900123	27.3	24.8	15.2	12.7	12	15.1
GRMZM5G842970	TSS4187,TSS4188,TSS4189,TSS4190	chr1:228063329-228070894	9.52	8.33	8.92	8.88	9.53	11.6
GRMZM2G104012	TSS4191	chr1:228457079-228462351	9.89	8.25	9.89	10	6.45	9.92
GRMZM5G888696	TSS4193,TSS4194	chr1:228616081-228626047	23.9	26	22.6	23.2	20.3	21.5
GRMZM5G832380	TSS4195	chr1:228630426-228632228	6.38	8.16	6.88	7.13	6.09	7.47
GRMZM2G093951	TSS4196	chr1:228726211-228727736	13.9	3.78	6.94	18.1	4.09	2.8
GRMZM2G028335	TSS4197	chr1:228777363-228781734	2.51	2.55	2.72	3.09	2.06	1.76
GRMZM2G418833	TSS4198	chr1:228808884-228809703	0	0.0987	0	0.0642	0.973	0.0694
GRMZM2G023013	TSS4199	chr1:228821782-228822367	0	0.0587	0.0757	0	0.436	0
AC214819.3_FG003	TSS4200	chr1:228825501-228832110	0	0.0893	0.0376	0	0.306	0
GRMZM2G317085	TSS4201	chr1:228834293-228834839	0	0.226	0.0976	0.0977	0.531	0
GRMZM2G397765	TSS4203	chr1:228941503-228942073	0.0595	0.209	0	0.0898	0.245	0
GRMZM2G005977	TSS4207	chr1:228979879-228980383	0	0.249	0	0	0	0
GRMZM2G071304	TSS4216	chr1:229127578-229134479	10.4	10.2	9.05	13	8.85	11.4
GRMZM2G113167	TSS4218	chr1:229248373-229249532	3.35	4.75	7.39	2.6	2.41	6.74
GRMZM2G409205	TSS4219	chr1:229416979-229419752	0.162	0.428	0.25	0.244	0.274	0.566
GRMZM2G014676	TSS4224	chr1:229628476-229632696	18.1	15.4	15.9	25	15.1	15.5
GRMZM2G317021	TSS4225	chr1:229633128-229634579	0.647	0.493	0.286	0.371	0.321	0.757
GRMZM2G162758	TSS4226	chr1:229664349-229670272	0.0111	0.0653	0.0662	0	0.392	0.0171
GRMZM2G459290	TSS4227	chr1:229674080-229675007	1.03	1.07	1.02	1.14	1.77	1.32
AC199893.4_FG002	TSS4229	chr1:229768675-229769374	0.0286	0.0684	0	0	0.531	0.0472
GRMZM2G091320	TSS4230,TSS4231	chr1:229770449-229774533	3.05	3.55	3.97	2.85	3.29	3.68
GRMZM2G380665	TSS4238	chr1:229958885-229962459	14.1	16	14.9	15.5	8.91	13.3
AC192362.3_FG002	TSS4240,TSS4241,TSS4242	chr1:230180971-230185445	7.48	13.3	9.52	7.98	8.23	11.1
GRMZM2G131577	TSS4245	chr1:230240763-230244541	71.2	72.1	74.4	93.8	52.5	74.8
GRMZM2G131683	TSS4246	chr1:230247550-230252436	0.374	0.319	0.417	0.792	0.551	0.265
GRMZM2G131715	TSS4247	chr1:230260034-230260966	9.06	5.86	5.31	9.23	7.83	5.33
GRMZM2G131723	TSS4248,TSS4249	chr1:230261330-230266989	2.95	2.94	3.6	2.9	3.47	3.45
GRMZM2G131815	TSS4250	chr1:230268017-230271087	38.3	43.1	41.4	37.6	31.1	43.2
GRMZM2G027462	TSS4252,TSS4253	chr1:230428681-230434399	40.7	43.3	30.3	41.8	34.9	38.8
GRMZM2G019641	TSS4257	chr1:231151951-231152818	5.53	6.03	13.2	4.33	4.26	7.38
GRMZM2G042704	TSS4258,TSS4259	chr1:231242415-231245804	8.95	6.72	7.5	5.73	5.1	6.91
GRMZM2G042598	TSS4260	chr1:231246979-231248832	2.31	2.25	2.3	3.1	2.15	1.92
GRMZM2G147346	TSS4261,TSS4262	chr1:231339379-231341822	3.46	1.34	2.09	10.2	2.94	2.3
GRMZM2G081515	TSS4265	chr1:231450467-231452066	0.0933	0.194	0.102	0.0347	0.481	0.0655
GRMZM2G009141	TSS4267	chr1:231662653-231665073	5.09	4.64	4.49	3.48	5.16	7
GRMZM2G703937	TSS4268	chr1:231896198-231896726	0	0	0	0	0.152	0
GRMZM2G448054	TSS4270	chr1:232116393-232120436	0	0.115	0	0	0	0
GRMZM2G004996	TSS4271,TSS4272	chr1:232238666-232244577	19.7	23.4	21.5	28.1	14	21.2
GRMZM2G143883	TSS4274,TSS4275,TSS4276	chr1:232462369-232467510	20.8	14.6	11.5	23.5	17.4	18.8
GRMZM2G380286	TSS4278	chr1:232571716-232577414	0.992	0.72	0.795	0.801	0.889	0.751
GRMZM2G380280	TSS4279	chr1:232582471-232583495	0.687	0.453	1.19	0.552	0.797	0.472
GRMZM5G895188	TSS4280,TSS4281	chr1:232710176-232718307	15.8	18.5	18.1	20.1	17	14.8
GRMZM2G353071	TSS4283	chr1:232919199-232924007	0.0433	0.0517	0.0657	0.0637	0.292	0
GRMZM2G116885	TSS4284	chr1:232980075-232983251	16.4	16.3	15.2	11.5	10.7	12.8
GRMZM2G117763	TSS4288,TSS4289	chr1:233056183-233064860	10.2	11.5	10.9	11.8	10	11.2
GRMZM2G399212	TSS4291	chr1:233246959-233272097	7.4	7.78	8.75	7.83	8.17	8.73
GRMZM2G001699	TSS4297	chr1:233461623-233465523	0	0	0	0	0	0.045
GRMZM2G001713	TSS4298	chr1:233470183-233473351	0	0	0	0	0.0629	0
GRMZM2G001845	TSS4300	chr1:233584094-233619422	0.0608	0.0877	0	0.0361	0.317	0.0583
GRMZM2G133555	TSS4310,TSS4311,TSS4312	chr1:234116779-234121503	3.14	3.01	2.67	2.53	2.38	2.56
GRMZM2G112656	TSS4313	chr1:234183996-234184953	14.2	18	19.5	10.8	13.1	12.6
GRMZM2G413482	TSS4314	chr1:234204456-234205142	4.04	2.03	1.28	1.5	6.34	2.41
GRMZM2G023970	TSS4315,TSS4316	chr1:234273819-234284501	12.5	11.2	11.8	12.7	9.46	11.1
GRMZM2G445905	TSS4317,TSS4318	chr1:234316245-234326747	25.2	22.4	23.9	32.5	21.3	21.7
GRMZM2G008607	TSS4322	chr1:234369875-234383704	9.46	9.5	9.87	8.31	5.88	11.3
GRMZM2G351248	TSS4323	chr1:234448279-234454885	0.0331	0.0427	0	0	0	0
GRMZM2G369522	TSS4333	chr1:234616168-234618925	2.18	3.31	0.0779	0.172	0.15	0.192
GRMZM2G069284	TSS4336	chr1:234642839-234648237	52.2	44	32.9	42.5	56.6	25.9
GRMZM2G523904	TSS4337	chr1:234649043-234652583	8.55	11.4	9.31	10.5	12.2	7.71
GRMZM2G121654	TSS4340	chr1:234654028-234672417	76.6	80.8	66.1	61.7	69.2	59.9
GRMZM2G121647	TSS4341	chr1:234672815-234677244	20.6	21.2	17.7	21.2	24.6	23
GRMZM5G896363	TSS4342,TSS4343	chr1:234678078-234686014	465	396	325	378	397	300
GRMZM2G155706	TSS4345,TSS4346	chr1:234690357-234703385	29.5	27.2	23.4	25.8	31.8	28.9
GRMZM2G450912	TSS4347,TSS4348	chr1:234690357-234703385	31.8	26.5	26.2	23.5	32.1	24.1
GRMZM2G155618	TSS4349	chr1:234690357-234703385	24.7	23.5	18	22.1	22.8	19.6
GRMZM5G877737	TSS4350	chr1:234703936-234704260	5.01	6.49	3.26	2.41	4.95	4.66
GRMZM2G155602	TSS4351	chr1:234704399-234705658	8.78	4.81	5.81	6.36	6.21	4.09
GRMZM2G573052	TSS4352	chr1:234714474-234714879	2.11	0.852	1.51	1.81	3.34	0.853
GRMZM2G450762	TSS4353	chr1:234715687-234717186	11.3	10.1	7.7	8.01	10.5	6.06
GRMZM5G849851	TSS4354	chr1:234717601-234718520	1.57	2.18	1.01	1.2	2.2	2.96
GRMZM5G854146	TSS4355	chr1:234718664-234720043	14.4	11.4	11.7	15.1	13.8	10.7
GRMZM2G154746	TSS4356,TSS4357	chr1:234720754-234727965	47.6	42.6	46.1	47.5	59.7	43.2
GRMZM2G314364	TSS4363,TSS4364,TSS4365	chr1:234776881-234785878	24.1	32.8	25.3	20.8	35.4	27.3
GRMZM2G314328	TSS4366,TSS4367	chr1:234787760-234796971	836	722	666	638	717	624
GRMZM6G990931	TSS4369	chr1:234799731-234800912	1.67	3.03	2.87	1.6	1.64	2.88
GRMZM2G172602	TSS4371	chr1:234885176-234886598	0.0385	0.111	0	0	0.341	0
GRMZM2G069357	TSS4372	chr1:234913292-234920599	0.107	0.0689	0	0.0776	0.324	0
GRMZM2G075492	TSS4373	chr1:234960295-234962284	0	0.0435	0	0.0186	0.352	0.0191
GRMZM2G075436	TSS4374	chr1:234970118-234972058	0.643	0.618	0.337	0.839	1.16	0.291
AC200256.3_FG003	TSS4375	chr1:234999272-235000224	0.12	0.046	0.181	0.0601	0.165	0
GRMZM2G020295	TSS4380	chr1:235419633-235426976	8.63	8.94	8.96	8.83	8.75	8.27
GRMZM2G472060	TSS4381	chr1:235500550-235504236	3.5	3.3	3.26	3.59	3	3.46
GRMZM2G389570	TSS4383	chr1:235512856-235515666	15.1	15.2	20.6	16.4	20	20.9
GRMZM2G144782	TSS4384	chr1:235547070-235550744	11.9	11	20	27.1	22.4	26.8
GRMZM2G319074	TSS4385	chr1:235579230-235579804	0.201	0	0	0.604	0	0
GRMZM5G809265	TSS4386,TSS4387	chr1:235628979-235639600	4.08	5.66	8.15	7.65	6.96	7.17
GRMZM2G067315	TSS4391	chr1:235968684-235970191	2.64	2.18	2.84	0.995	3.55	2.43
GRMZM2G001606	TSS4394	chr1:236290319-236292369	1.75	1.61	0.985	1.28	1.62	1.49
GRMZM2G001592	TSS4395	chr1:236295652-236297568	1.68	1.49	1.59	2.24	1.64	1.68
GRMZM2G094988	TSS4398,TSS4399	chr1:236504777-236511032	34.6	34	34.2	29.7	34.7	30.9
GRMZM2G148908	TSS4402	chr1:236631324-236637194	17	18.1	27.7	20.8	19.6	24.6
GRMZM2G154090	TSS4403	chr1:236840156-236842176	0.383	0.294	0.311	0.587	0.492	0.428
GRMZM5G810570	TSS4404	chr1:236904263-236906709	0	0	0	0	0.0584	0
GRMZM2G130904	TSS4405	chr1:236962317-236964014	0.0438	0.0522	0.0663	0.289	0.0935	0.107
GRMZM2G152901	TSS4406,TSS4407	chr1:237010197-237013817	2.48	2.8	3.88	2.55	2.21	3.74
GRMZM2G016922	TSS4408	chr1:237109338-237115584	0.0369	0.056	0	0	0.136	0
GRMZM2G173315	TSS4410	chr1:237237201-237243148	7.94	5.95	6.1	5.98	3.31	3.53
GRMZM2G003724	TSS4411	chr1:237517026-237548617	2.18	1.39	1.73	1.75	1.63	1.7
GRMZM2G426023	TSS4413	chr1:237786173-237788168	0.207	0.336	0.419	0.0752	0.453	0.204
GRMZM2G076597	TSS4414	chr1:237800336-237808491	14.4	12.9	14.4	15.8	20	17.6
GRMZM2G035189	TSS4415	chr1:237910222-237911328	0	0.0783	0.0501	0	0.216	0
GRMZM2G115909	TSS4416	chr1:237945986-237947160	0	0	0.0432	0	0.374	0
[truncated: 33,909 more rows]
