# Supplementary material for: Differential morphology and transcriptome profile between the incompletely fused carpels ovary and its wild-type in maize
Source: Sci Rep. 2016 Sep 2;6:32652. doi: 10.1038/srep32652 (PMC5009309; doi:10.1038/srep32652)
Supplement: Supplementary Table S6 [file srep32652-s3.xlsx]

## Sheet: Sheet1
Differential morphology and transcriptome profile between incompletely fused carpels ovary and its wild-type in maize
Hongping Li1,+, Yufeng Wu2,+, Yali Zhao1, Xiuli Hu1, Jianfeng Chang1, Qun Wang1, Pengfei Dong1, Moubiao Zhang1, Chaohai Li1,*
Table S6 Expression values obtained for the 25,368 genes expressed in at least one of the 2 sequenced samples. Values are expressed in fragments per kilobase of transcript per million mapped reads (FPKM). WT, wild-type; ifc, incompletely fused carpels. TSS: transcription start site/s.
Gene ID	TSS	Locus	ifc	WT	Ath_id	Ath_Symbol	TF_famliy	Description	Strand
GRMZM2G104572	TSS16	chr1:234778-236394	24.2573	38.809	-	-	NA	NA	+
GRMZM2G408834	TSS27	chr1:379243-385788	2.90454	4.58088	-	-	NA	NA	+
GRMZM2G035377	TSS88	chr1:2655520-2658069	5.46352	9.92661	AT5G22940.1	F8H	NA	Uncharacterized protein [Source:UniProtKB/TrEMBL;Acc:C0HGU0]	+
GRMZM2G137352	TSS107	chr1:2949513-2951161	29.6665	45.5399	AT3G48940.1	-	NA	Remorin [Source:UniProtKB/TrEMBL;Acc:B6U3W6]	+
GRMZM2G049031	TSS180	chr1:4299412-4307400	2.08045	4.48439	-	-	-	-	-
GRMZM2G428184	TSS228	chr1:5738360-5746550	17.0858	8.26309	AT4G38900.2	-	bZIP	DNA binding protein [Source:UniProtKB/TrEMBL;Acc:B6U2P4]	+
GRMZM2G065718	TSS234	chr1:5946642-5948328	24.7026	15.9138	AT3G60900.1	FLA10	NA	Uncharacterized protein [Source:UniProtKB/TrEMBL;Acc:C0PD01]	+
GRMZM5G845611	TSS251	chr1:6404116-6406779	20.564	7.48351	AT1G42970.1	GAPB	NA	Glyceraldehyde-3-phosphate dehydrogenase B; Uncharacterized protein [Source:UniProtKB/TrEMBL;Acc:B4F8L7]	+
GRMZM5G838098	TSS545	chr1:16782462-16783895	10.1505	3.19704	AT1G19180.1	JAZ1,TIFY10A	NA	Uncharacterized protein [Source:UniProtKB/TrEMBL;Acc:C0HI05]	+
GRMZM2G445634	TSS546	chr1:16791539-16792462	162.702	83.4967	AT1G19180.1	JAZ1,TIFY10A	NA	ZIM motif family protein [Source:UniProtKB/TrEMBL;Acc:B6TF40]	+
GRMZM2G109431	TSS570,TSS571,TSS572	chr1:17693555-17697814	1.24274	0.618905	AT4G33330.2	GUX2,PGSIP3	NA	plant glycogenin-like starch initiation protein 3 [Source:Projected from Arabidopsis thaliana (AT4G33330) TAIR;Acc:AT4G33330]	+
GRMZM2G031177	TSS605	chr1:18973400-18980284	26.8002	16.0624	AT5G65380.1	-	NA	Uncharacterized protein [Source:UniProtKB/TrEMBL;Acc:B4FHY5]	+
GRMZM2G005624	TSS732	chr1:23240103-23249045	30.8957	19.4612	AT2G18550.1	ATHB21,HB-2,HB21	HD-ZIP	Uncharacterized protein [Source:UniProtKB/TrEMBL;Acc:B4G1C5]	+
GRMZM2G107805	TSS800	chr1:25396168-25399041	2.18128	1.24279	AT3G29290.1	emb2076	NA	Uncharacterized protein [Source:UniProtKB/TrEMBL;Acc:C0P3Q9]	+
GRMZM2G002178	TSS893,TSS894	chr1:28926394-28928612	7.26094	4.18696	AT5G42650.1	AOS,CYP74A,DDE2	NA	Cytochrome P450 CYP74A19 [Source:UniProtKB/TrEMBL;Acc:B6SUP5]	+
GRMZM2G152447	TSS969	chr1:32026509-32029277	77.8705	122.819	AT1G14700.1	ATPAP3,PAP3	NA	Uncharacterized protein [Source:UniProtKB/TrEMBL;Acc:B4FM74]	+
GRMZM2G055263	TSS1073	chr1:37809277-37810975	1.75175	0.523036	AT4G08250.1	-	GRAS	GRAS family transcription factor [Source:Projected from Arabidopsis thaliana (AT4G08250) TAIR;Acc:AT4G08250]	+
GRMZM2G306679	TSS1110	chr1:38851740-38852691	7.40995	4.74945	AT1G53540.1	-	NA	17.4 kDa class I heat shock protein 3; Uncharacterized protein [Source:UniProtKB/TrEMBL;Acc:B4F976]	+
GRMZM2G119168	TSS1118	chr1:39336870-39338503	7.12483	4.74184	AT4G14465.1	AHL20	NA	DNA-binding protein [Source:UniProtKB/TrEMBL;Acc:B6UHC5]	+
GRMZM2G179432	TSS1137	chr1:40062760-40065030	89.4749	57.6393	AT5G02230.1	-	NA	Uncharacterized protein [Source:UniProtKB/TrEMBL;Acc:B4FU26]	+
GRMZM2G044281	TSS1165	chr1:41484791-41488458	6.61536	3.46096	AT1G78570.1	ATRHM1,RHM1,ROL1	NA	NA	+
GRMZM2G135456	TSS1244	chr1:45772413-45776131	0.623878	0.154844	AT3G51770.2	ATEOL1,ETO1	NA	NA	+
GRMZM2G006981	TSS1246	chr1:45945728-45947469	2.92456	1.1288	-	-	NA	NA	+
GRMZM2G165919	TSS1378	chr1:51531587-51533796	3.9905	0.815746	AT2G47180.1	AtGolS1,GolS1	NA	Galactinol synthase 3; Uncharacterized protein [Source:UniProtKB/TrEMBL;Acc:B4G0Z8]	+
GRMZM2G473036	TSS1419,TSS1420	chr1:53895991-53905129	14.9573	6.39121	-	-	-	-	-
GRMZM2G032912	TSS1445	chr1:54925827-54933001	7.37153	2.78973	AT1G20670.1	-	NA	NA	+
GRMZM2G347708	TSS1554	chr1:60025059-60026913	7.21032	11.5349	AT5G18670.1	BAM9,BMY3	NA	NA	+
GRMZM2G090733	TSS1574	chr1:60808225-60832906	32.3483	14.9541	AT1G67730.1	ATKCR1,KCR1,YBR159	NA	NA	+
GRMZM5G828488	TSS1795	chr1:70571847-70573126	64.42	98.5811	AT2G45130.1	ATSPX3,SPX3	NA	Ids4-like protein [Source:UniProtKB/TrEMBL;Acc:B6TC58]	+
GRMZM2G174708	TSS1882	chr1:76347452-76348507	14.8196	0.603274	AT5G06860.1	ATPGIP1,PGIP1	NA	Polygalacturonase inhibitor 1 [Source:UniProtKB/TrEMBL;Acc:B6TYX7]	+
GRMZM2G703651	TSS1902	chr1:78411098-78412155	2.84534	0.709536	-	-	NA	NA	+
AC199541.4_FG001	TSS1903,TSS1904	chr1:78413771-78415634	13.1903	7.87053	AT2G43820.1	ATSAGT1,GT,SAGT1,SGT1,UGT74F2	NA	Indole-3-acetate beta-glucosyltransferase [Source:UniProtKB/TrEMBL;Acc:B6SRX8]	+
GRMZM2G178079	TSS1949,TSS1950,TSS1951	chr1:81588782-81594131	7.40939	4.49887	AT1G10360.1	ATGSTU18,GST29,GSTU18	NA	Glutathione S-transferase GSTU6 [Source:UniProtKB/TrEMBL;Acc:B6UAW8]	+
GRMZM2G099467	TSS1988	chr1:83410151-83414307	5.4679	2.07909	AT5G24530.1	DMR6	NA	Gibberellin 20 oxidase 2; Uncharacterized protein [Source:UniProtKB/TrEMBL;Acc:B4FZ24]	+
GRMZM2G113761	TSS2026	chr1:86369093-86370699	28.9547	45.6901	AT2G36870.1	XTH32	NA	Xyloglucan endotransglucosylase/hydrolase protein 32 [Source:UniProtKB/TrEMBL;Acc:B6T2W7]	+
GRMZM2G071208	TSS2041,TSS2042	chr1:87992398-87998428	15.5542	9.15645	AT5G65780.1	ATBCAT-5	NA	Branched-chain-amino-acid aminotransferase [Source:UniProtKB/TrEMBL;Acc:B4FQ91]	+
GRMZM2G114893	TSS2057	chr1:89245700-89246938	2.59377	4.23818	AT1G62520.1	-	NA	NA	+
GRMZM2G123585	TSS2077,TSS2078	chr1:90332251-90338675	16.1678	10.6635	AT5G47380.1	-	NA	Protein of unknown function, DUF547 [Source:Projected from Arabidopsis thaliana (AT5G47380) TAIR;Acc:AT5G47380]	+
GRMZM2G049422	TSS2169	chr1:97157919-97161418	45.0763	29.9771	AT1G32400.1	TOM2A	NA	Uncharacterized protein [Source:UniProtKB/TrEMBL;Acc:C0P4J3]	+
GRMZM2G436299	TSS2272	chr1:104617334-104621459	0.539896	0.0996388	AT3G03050.1	ATCSLD3,CSLD3,KJK	NA	NA	+
GRMZM2G143625	TSS2318,TSS2319	chr1:107371615-107373355	13.9104	8.96164	AT3G02610.1	-	NA	Uncharacterized protein [Source:UniProtKB/TrEMBL;Acc:C0PHE5]	+
GRMZM2G030850	TSS2443	chr1:124133867-124136208	27.8918	18.2076	AT1G32860.1	-	NA	Glucan endo-1,3-beta-glucosidase 7 [Source:UniProtKB/TrEMBL;Acc:B6TJF7]	+
GRMZM2G417382	TSS2558	chr1:135792093-135794072	8.5841	2.62697	AT5G41040.1	-	NA	Uncharacterized protein [Source:UniProtKB/TrEMBL;Acc:B4FF08]	+
GRMZM2G065205	TSS2683	chr1:147093792-147098733	3.75105	2.41297	AT4G02060.1	MCM7,PRL	NA	Uncharacterized protein [Source:UniProtKB/TrEMBL;Acc:C0HFI8]	+
GRMZM5G816127	TSS2793	chr1:154892505-154893255	3.99607	6.79163	-	-	NA	Putative uncharacterized protein [Source:UniProtKB/TrEMBL;Acc:B6U7B1]	+
GRMZM2G315862	TSS2811	chr1:157076046-157079048	3.78826	2.02723	-	-	NA	NA	+
GRMZM6G247892	TSS3094,TSS3095	chr1:174371270-174378479	8.68877	15.351	-	-	-	-	+
GRMZM2G300788	TSS3120,TSS3121,TSS3122	chr1:176075757-176082237	39.8429	17.0878	AT3G54750.3	-	NA	Uncharacterized protein [Source:UniProtKB/TrEMBL;Acc:B4FYU7]	+
GRMZM2G467263	TSS3359	chr1:188960908-188961705	3.99501	2.00838	-	-	NA	Putative uncharacterized protein [Source:UniProtKB/TrEMBL;Acc:B6UHZ4]	+
GRMZM2G124357	TSS3462,TSS3463,TSS3464	chr1:193549027-193551756	0	1.32281	AT1G76540.1	CDKB2;1	NA	Putative cyclin-dependent protein kinase family protein [Source:UniProtKB/TrEMBL;Acc:K7VXC3]	+
GRMZM2G083538	TSS3489	chr1:194707357-194710996	2.1135	0.940337	AT1G69040.2	ACR4	NA	ACR5 [Source:UniProtKB/TrEMBL;Acc:B6SYQ4]	+
GRMZM2G154267	TSS3578	chr1:198284493-198289201	2.65942	1.41171	AT5G22110.1	ATDPB2,CYL2,DPB2	NA	DNA polymerase epsilon subunit 2 [Source:UniProtKB/TrEMBL;Acc:B6SKK3]	+
GRMZM2G141607	TSS3612	chr1:200043436-200046740	68.5144	44.537	AT3G50560.1	-	NA	NAD(P)-binding Rossmann-fold superfamily protein [Source:Projected from Arabidopsis thaliana (AT3G50560) TAIR;Acc:AT3G50560]	+
GRMZM5G829831	TSS3622,TSS3623	chr1:200718341-200730230	40.9867	14.0576	-	-	NA	Uncharacterized protein [Source:UniProtKB/TrEMBL;Acc:B8A192]	+
GRMZM2G090177	TSS3661	chr1:202802223-202803499	9.38482	14.14	AT5G23950.1	-	NA	Uncharacterized protein [Source:UniProtKB/TrEMBL;Acc:B4FU46]	+
GRMZM2G179677	TSS3735,TSS3736	chr1:206161655-206168807	2.76099	4.45721	AT3G50700.1	AtIDD2,IDD2	C2H2	Uncharacterized protein [Source:UniProtKB/TrEMBL;Acc:B7ZWY0]	+
GRMZM2G460383	TSS3762	chr1:207364506-207366640	5.15271	2.63334	AT2G45600.1	-	NA	Uncharacterized protein [Source:UniProtKB/TrEMBL;Acc:B4FWS6]	+
GRMZM2G307892	TSS3795	chr1:209219324-209219843	0.537118	2.98779	AT3G49910.1	-	NA	NA	+
GRMZM2G059397	TSS3816	chr1:210787421-210788637	69.3605	38.1962	AT2G23810.1	TET8	NA	NA	+
GRMZM6G914387	TSS3899	chr1:214679503-214680330	32.8226	50.3195	AT1G23110.1	-	NA	NA	+
GRMZM2G414727	TSS4109	chr1:224437175-224438294	14.7279	24.5218	AT2G46690.1	-	NA	SAUR56-auxin-responsive SAUR family member [Source:UniProtKB/TrEMBL;Acc:B6TM17]	+
GRMZM2G167824	TSS4127,TSS4128	chr1:225096997-225102396	1.30944	2.3714	AT2G45190.1	AFO,FIL,YAB1	NA	Yabby10 protein [Source:UniProtKB/TrEMBL;Acc:Q7X9M6]	+
GRMZM2G082529	TSS4184,TSS4185	chr1:227894410-227900123	11.1331	18.4625	AT1G15130.1	-	NA	Uncharacterized protein [Source:UniProtKB/TrEMBL;Acc:C0PE32]	+
GRMZM2G147346	TSS4261,TSS4262	chr1:231339379-231341822	5.97554	2.93288	AT3G23250.1	ATMYB15,ATY19,MYB15	MYB	Uncharacterized protein [Source:UniProtKB/TrEMBL;Acc:C4IYX1]	+
GRMZM2G369522	TSS4333	chr1:234616168-234618925	0.11449	1.28713	AT2G07687.1	-	NA	NA	+
GRMZM2G144782	TSS4384	chr1:235547070-235550744	27.6738	15.9713	AT5G22920.1	-	NA	RING finger and CHY zinc finger domain-containing protein 1; Uncharacterized protein [Source:UniProtKB/TrEMBL;Acc:B4FDC6]	+
GRMZM2G173315	TSS4410	chr1:237237201-237243148	5.29127	8.57704	AT2G36970.1	-	NA	Uncharacterized protein [Source:UniProtKB/TrEMBL;Acc:C0PG53]	+
GRMZM2G097349	TSS4524	chr1:243185150-243187447	20.1566	33.0419	AT1G69780.1	ATHB13	HD-ZIP	Homeobox-leucine zipper protein HAT7 [Source:UniProtKB/TrEMBL;Acc:B6U0B0]	+
AC217264.3_FG005	TSS4579	chr1:246090025-246092492	8.66812	5.70366	AT2G32460.1	ATM1,ATMYB101,MYB101	MYB	NA	+
GRMZM2G171118	TSS4630	chr1:248345490-248347473	1.94079	0.925164	AT3G26300.1	CYP71B34	NA	Cytochrome P450 CYP71W7 [Source:UniProtKB/TrEMBL;Acc:B6SZ78]	+
GRMZM2G061101	TSS4831	chr1:257512112-257518809	2.1218	3.47637	AT4G08150.1	BP,BP1,KNAT1	TALE	Uncharacterized protein [Source:UniProtKB/TrEMBL;Acc:B4FDL7]	+
GRMZM2G351232	TSS4971,TSS4972	chr1:262525867-262531447	27.8317	58.0129	AT1G14700.2	ATPAP3,PAP3	E2F/DP	NA	+
GRMZM2G063133	TSS4974	chr1:262568856-262571485	10.5581	15.8811	AT5G39990.1	-	NA	BGGP Beta-1-3-galactosyl-O-glycosyl-glycoprotein [Source:UniProtKB/TrEMBL;Acc:B6SUI5]	+
GRMZM2G033787	TSS5028,TSS5029,TSS5030	chr1:264577416-264580455	3.20157	1.835	AT2G32150.1	-	NA	Phosphatase; Uncharacterized protein [Source:UniProtKB/TrEMBL;Acc:B4FL38]	+
GRMZM2G329459	TSS5078	chr1:267469047-267473392	0.925749	2.92524	-	-	NA	NA	+
GRMZM2G442472	TSS5207	chr1:273074242-273076215	32.8539	13.7643	-	-	NA	NA	+
GRMZM2G143142	TSS5208,TSS5209	chr1:273099309-273103312	0.0826045	1.40022	-	-	NA	Putative uncharacterized protein [Source:UniProtKB/TrEMBL;Acc:B6TXY7]	+
GRMZM2G301089	TSS5258	chr1:274801583-274803327	37.7497	13.9898	AT5G43650.1	BHLH92	bHLH	Helix-loop-helix DNA-binding domain containing protein [Source:UniProtKB/TrEMBL;Acc:B6SSA8]	+
GRMZM2G460594	TSS5263,TSS5264,TSS5265	chr1:275049347-275051004	46.5941	72.5577	-	-	NA	NA	+
GRMZM2G149923	TSS5273	chr1:275154533-275157007	4.62208	1.99914	AT5G37780.1	ACAM-1,CAM1,TCH1	NA	Calmodulin [Source:UniProtKB/TrEMBL;Acc:B6TGU5]	+
GRMZM2G058032	TSS5321	chr1:277056017-277057597	8.85554	13.5537	AT4G16380.1	-	NA	Circumsporozoite protein [Source:UniProtKB/TrEMBL;Acc:B6TF33]	+
GRMZM2G464782	TSS5322,TSS5323	chr1:277099197-277112873	8.93015	4.79802	AT2G39950.1	-	NA	Putative uncharacterized protein [Source:UniProtKB/TrEMBL;Acc:B6U619]	+
GRMZM2G107645	TSS5415	chr1:280531552-280537680	1.91875	3.45867	AT2G45490.1	AtAUR3,AUR3	NA	Uncharacterized protein [Source:UniProtKB/TrEMBL;Acc:B4FP09]	+
GRMZM2G420108	TSS5438,TSS5439	chr1:281344133-281344919	9.77951	6.14291	-	-	NA	NA	+
GRMZM2G028926	TSS5534,TSS5535	chr1:286044078-286049339	1.57869	0.760275	AT5G04870.1	ATCPK1,CPK1	NA	NA	+
GRMZM2G342856	TSS5565	chr1:287341949-287342703	3.2076	1.33218	AT2G32030.1	-	NA	N-acetyltransferase; Uncharacterized protein [Source:UniProtKB/TrEMBL;Acc:B4FQJ3]	+
GRMZM2G137321	TSS5628	chr1:289403847-289405743	12.1509	6.79745	AT3G28580.1	-	NA	NA	+
GRMZM2G012224	TSS5663	chr1:290594630-290596761	694.455	351.556	AT3G08030.1	-	NA	Putative uncharacterized protein [Source:UniProtKB/TrEMBL;Acc:B6TPA2]	+
GRMZM2G120440	TSS5764	chr1:294807156-294809862	4.49678	2.74381	AT5G17160.1	-	NA	Uncharacterized protein [Source:UniProtKB/TrEMBL;Acc:C0PD21]	+
GRMZM2G115070	TSS5929	chr1:300879226-300880127	4.0033	1.4274	AT3G09600.1	-	MYB_related	Putative uncharacterized protein [Source:UniProtKB/TrEMBL;Acc:B6SQ50]	+
GRMZM2G161560	TSS6035,TSS6036	chr1:1785556-1787537	54.5199	35.7732	AT1G47970.1	-	NA	Immediate-early protein RSP40 [Source:UniProtKB/TrEMBL;Acc:B6TH09]	-
GRMZM2G475380	TSS6143	chr1:4760914-4765716	1.43565	0.254295	AT5G24530.1	DMR6	NA	NA	-
GRMZM2G008064	TSS6202	chr1:6416354-6419430	50.4593	18.0858	AT1G14590.1	-	NA	Uncharacterized protein [Source:UniProtKB/TrEMBL;Acc:B4FB45]	-
GRMZM2G007441	TSS6232	chr1:7308072-7309722	3.82227	2.26607	AT2G47450.1	CAO,CPSRP43	NA	chloroplast signal recognition particle component (CAO) [Source:Projected from Arabidopsis thaliana (AT2G47450) TAIR;Acc:AT2G47450]	-
GRMZM2G134367	TSS6555	chr1:20415963-20420001	6.55662	4.15997	AT2G03440.1	ATNRP1,NRP1	NA	Uncharacterized protein [Source:UniProtKB/TrEMBL;Acc:C0P4E8]	-
GRMZM2G140674	TSS6644,TSS6645	chr1:22976385-22977987	1.60553	0.439441	AT5G67620.1	-	NA	Putative uncharacterized protein [Source:UniProtKB/TrEMBL;Acc:B6SN59]	-
GRMZM2G050514	TSS6787,TSS6788	chr1:27978350-27982007	71.1594	10.2827	AT5G37600.1	ATGLN1;1,ATGSR1,GLN1;1,GSR 1	NA	Glutamine synthetase root isozyme 1 [Source:UniProtKB/Swiss-Prot;Acc:P38559]	-
GRMZM2G153536	TSS6819,TSS6820,TSS6821	chr1:29513373-29516591	4.0122	1.4215	AT3G49680.1	ATBCAT-3,BCAT3	NA	Branched-chain-amino-acid aminotransferase [Source:UniProtKB/TrEMBL;Acc:B6STR2]	-
GRMZM2G100629	TSS6892	chr1:31870177-31875517	2.823	1.30518	AT1G66080.1	-	NA	Putative uncharacterized protein [Source:UniProtKB/TrEMBL;Acc:B6TQX0]	-
GRMZM2G055052	TSS6904	chr1:32232065-32233807	13.246	7.85107	AT1G66160.1	ATCMPG1,CMPG1	NA	Uncharacterized protein [Source:UniProtKB/TrEMBL;Acc:B4G225]	-
GRMZM2G172537	TSS6944	chr1:33529460-33532336	38.4489	20.7086	AT1G32860.1	-	NA	Uncharacterized protein [Source:UniProtKB/TrEMBL;Acc:B4FT77]	-
GRMZM2G110913	TSS6945	chr1:33801736-33804023	18.2946	7.82191	AT2G45420.1	LBD18	LBD	Uncharacterized protein [Source:UniProtKB/TrEMBL;Acc:C0HGH5]	-
GRMZM2G127123	TSS6989,TSS6990	chr1:35582080-35589197	54.0093	34.5125	AT2G28470.1	BGAL8	NA	Beta-galactosidase [Source:UniProtKB/TrEMBL;Acc:B8A0V4]	-
GRMZM2G345330	TSS7106	chr1:41484791-41488458	19.468	12.5179	-	-	NA	NA	-
GRMZM2G179462	TSS7151	chr1:43986381-43987175	4.17094	1.03264	AT2G38905.1	-	NA	Putative uncharacterized protein [Source:UniProtKB/TrEMBL;Acc:B6SPH7]	-
GRMZM2G010909	TSS7197	chr1:46741445-46742644	51.0438	82.6926	AT5G01740.1	-	NA	NA	-
GRMZM5G878582	TSS7269	chr1:50435040-50437009	18.7868	38.6394	-	-	-	-	+
GRMZM2G018678	TSS7321	chr1:52795360-52804613	5.34764	9.44405	AT5G22340.1	-	NA	Uncharacterized protein [Source:UniProtKB/TrEMBL;Acc:B4FKD0]	-
GRMZM2G311182	TSS7384,TSS7385	chr1:56758336-56763169	1.98738	3.17732	AT4G02280.1	ATSUS3,SUS3	NA	NA	-
GRMZM5G894031	TSS7604	chr1:67054550-67054997	1.44275	6.79711	-	-	NA	Uncharacterized protein [Source:UniProtKB/TrEMBL;Acc:C4J361]	-
GRMZM2G117513	TSS7662	chr1:69894563-69897090	56.1617	36.0865	AT1G74950.1	JAZ2,TIFY10B	NA	Uncharacterized protein [Source:UniProtKB/TrEMBL;Acc:C0HHL9]	-
GRMZM5G862467	TSS7678	chr1:71152240-71155528	3.42054	0.372504	AT5G45550.1	-	NA	Uncharacterized protein [Source:UniProtKB/TrEMBL;Acc:C0PNI9]	-
GRMZM2G353553	TSS7845	chr1:81928300-81930832	3.61107	1.68221	AT4G38900.2	-	bZIP	Uncharacterized protein [Source:UniProtKB/TrEMBL;Acc:B4FDP1]	-
GRMZM5G881779	TSS7975,TSS7976	chr1:90497859-90499934	1.47596	6.57203	-	-	NA	NA	-
GRMZM2G160454	TSS8100	chr1:100591386-100605965	2.10882	5.64464	AT4G35470.1	PIRL4	NA	Uncharacterized protein [Source:UniProtKB/TrEMBL;Acc:B4FPP5]	-
AC205513.3_FG003	TSS8104	chr1:100999825-101002489	1.80534	0.983271	-	-	-	-	+
GRMZM2G047781	TSS8117,TSS8118	chr1:102095181-102100194	5.92746	3.75795	AT5G52980.1	-	NA	CONTAINS InterPro DOMAIN/s: ATPase, vacuolar ER assembly factor, Vma12 (InterPro:IPR021013); Has 1807 Blast hits to 1807 proteins in 277 species: Archae - 0; Bacteria - 0; Metazoa - 736; Fungi - 347; Plants - 385; Viruses - 0; Other Eukaryotes - 339 /.../ce: NCBI BLink). [Source:Projected from Arabidopsis thaliana (AT5G52980) TAIR;Acc:AT5G52980]	-
GRMZM2G344279	TSS8140,TSS8141	chr1:104283793-104287013	15.2676	10.0759	AT2G44120.2	-	NA	NA	-
GRMZM2G107851	TSS8252	chr1:115345103-115346818	7.46431	3.68577	AT5G17540.1	-	NA	Transferase family protein; Uncharacterized protein [Source:UniProtKB/TrEMBL;Acc:B4FUS4]	-
GRMZM2G388608	TSS8261	chr1:116272563-116273384	12.8629	22.436	-	-	NA	Uncharacterized protein [Source:UniProtKB/TrEMBL;Acc:C4JAW8]	-
GRMZM2G423315	TSS8273	chr1:116774627-116793579	2.5013	1.02922	AT5G08600.1	-	NA	NA	-
GRMZM2G002138	TSS8772,TSS8773	chr1:158198594-158204377	3.00681	4.53357	AT1G13940.1	-	NA	NA	-
GRMZM2G402631	TSS9060	chr1:178035094-178036072	33.7547	16.6007	AT4G11650.1	ATOSM34,OSM34	NA	Uncharacterized protein [Source:UniProtKB/TrEMBL;Acc:B4FV91]	-
GRMZM2G310947	TSS9107	chr1:180651610-180653986	10.5104	6.44384	AT3G28510.1	-	NA	Cell Division Protein AAA ATPase family [Source:UniProtKB/TrEMBL;Acc:B6SSL1]	-
GRMZM2G123489	TSS9108	chr1:180720697-180721705	15.087	8.83652	-	-	NA	Putative uncharacterized protein [Source:UniProtKB/TrEMBL;Acc:B6SMX8]	-
AC187262.4_FG007	TSS9211	chr1:184732590-184733551	43.7376	152.909	-	-	-	-	-
GRMZM2G132763	TSS9247	chr1:187621124-187624571	1.14414	1.78313	AT1G17750.1	AtPEPR2,PEPR2	NA	NA	-
GRMZM2G141320	TSS9253	chr1:187701027-187703822	2.49136	5.34427	AT2G11810.1	ATMGD3,MGD3,MGDC	NA	Uncharacterized protein [Source:UniProtKB/TrEMBL;Acc:C0PKE5]	-
GRMZM2G368827	TSS9405	chr1:194965436-194968347	178.238	10.2612	AT5G13170.1	SAG29	NA	MTN3 [Source:UniProtKB/TrEMBL;Acc:B6T976]	-
GRMZM2G136453	TSS9409	chr1:195364023-195371310	6.66982	0.490784	AT5G50400.1	ATPAP27,PAP27	NA	Uncharacterized protein [Source:UniProtKB/TrEMBL;Acc:B4FA21]	-
GRMZM2G346920	TSS9527	chr1:200897498-200899336	1.38983	2.45485	AT4G24660.1	ATHB22,HB22,MEE68	ZF-HD	ZF-HD protein dimerisation region containing protein [Source:UniProtKB/TrEMBL;Acc:B6TE62]	-
GRMZM2G112377	TSS9560	chr1:202585620-202587997	103.544	181.48	AT3G54700.1	PHT1;7	NA	Inorganic phosphate transporter 3 [Source:UniProtKB/TrEMBL;Acc:Q49B44]	-
GRMZM2G058402	TSS9596	chr1:204728181-204739601	15.3008	38.3015	AT5G04750.1	-	NA	Putative uncharacterized protein [Source:UniProtKB/TrEMBL;Acc:B6SNY7]	-
GRMZM2G400156	TSS9696	chr1:209280876-209281681	6.2615	0.291778	AT5G20820.1	-	NA	SAUR33-auxin-responsive SAUR family member [Source:UniProtKB/TrEMBL;Acc:B6TWI9]	-
GRMZM2G047019	TSS9739	chr1:211726384-211727970	18.6182	8.76812	AT1G80780.3	-	NA	CCR4-NOT transcription complex subunit 8; Uncharacterized protein [Source:UniProtKB/TrEMBL;Acc:B4FMS3]	-
GRMZM2G056400	TSS9842,TSS9843	chr1:215657188-215662587	4.99561	8.01493	AT1G32240.1	KAN2	G2-like	Kanadi1 [Source:UniProtKB/TrEMBL;Acc:B5M492]	-
GRMZM5G844703	TSS9860	chr1:217503174-217504727	17.8728	11.4648	AT1G78020.1	-	NA	Uncharacterized protein [Source:UniProtKB/TrEMBL;Acc:B4FNF0]	-
GRMZM2G047124	TSS9870	chr1:218338023-218338759	54.3327	105.381	AT5G57780.1	-	NA	NA	-
GRMZM2G127396	TSS9893,TSS9894	chr1:219646954-219664917	10.2358	6.77025	AT3G27870.1	-	NA	NA	-
GRMZM2G096303	TSS9941	chr1:222204351-222208204	0.769501	2.63978	AT4G01897.1	-	NA	Uncharacterized protein [Source:UniProtKB/TrEMBL;Acc:B4FQ87]	-
GRMZM2G181236	TSS9982,TSS9983	chr1:223848695-223851146	3.0325	0.388455	AT1G64940.1	CYP89A6	NA	Uncharacterized protein [Source:UniProtKB/TrEMBL;Acc:C0PHA0]	-
GRMZM2G087651	TSS10089	chr1:227844226-227847844	30.1554	15.0004	-	-	NA	Succinate dehydrogenase subunit 3; Uncharacterized protein [Source:UniProtKB/TrEMBL;Acc:B6SHQ2]	-
GRMZM2G431412	TSS10162	chr1:230272257-230272906	26.1618	39.9614	AT2G28410.1	-	NA	NA	-
GRMZM2G085974	TSS10180,TSS10181	chr1:231217353-231219290	2.1271	0.84591	AT3G17380.1	-	NA	Uncharacterized protein [Source:UniProtKB/TrEMBL;Acc:C0PB98]	-
GRMZM2G165413	TSS10225	chr1:233356940-233360814	1.20187	0.690044	AT2G33420.1	-	NA	NA	-
GRMZM2G398198	TSS10244	chr1:233875709-233877910	1.10007	0.467545	AT5G60710.1	-	NA	NA	-
GRMZM2G016241	TSS10438,TSS10439	chr1:241430767-241432121	5.64106	3.29975	AT1G10370.1	ATGSTU17,ERD9,GST30,GST30B	NA	Probable glutathione S-transferase BZ2 [Source:UniProtKB/Swiss-Prot;Acc:P50472]	-
GRMZM2G020073	TSS10472	chr1:243459424-243465963	1.77022	0.911481	AT4G24190.2	AtHsp90-7,AtHsp90.7,HSP90.7,SHD	NA	NA	-
GRMZM2G120085	TSS10499	chr1:244618362-244621656	54.6822	35.8263	AT2G05920.1	-	NA	Uncharacterized protein [Source:UniProtKB/TrEMBL;Acc:C0PDF7]	-
GRMZM2G145412	TSS10504	chr1:244885426-244886628	7.07571	4.49096	AT3G43440.1	JAZ11,TIFY3A	NA	ZIM motif family protein [Source:UniProtKB/TrEMBL;Acc:B6TYH5]	-
GRMZM2G031938	TSS10519	chr1:245541512-245551055	0.417417	2.04659	AT3G21690.1	-	NA	NA	-
GRMZM2G414047	TSS10654	chr1:252053769-252055538	10.4344	6.561	AT3G54950.1	PLA IIIA,PLP7	NA	Uncharacterized protein [Source:UniProtKB/TrEMBL;Acc:C0PNA8]	-
GRMZM2G066067	TSS10675	chr1:253373538-253375586	7.36776	2.67318	AT5G49690.1	-	NA	Uncharacterized protein [Source:UniProtKB/TrEMBL;Acc:B4FQW1]	-
GRMZM2G112596	TSS10685	chr1:253669581-253674576	8.17961	12.311	AT4G19540.1	INDL	NA	Uncharacterized protein [Source:UniProtKB/TrEMBL;Acc:C0PGW8]	-
GRMZM2G118172	TSS10768	chr1:256856446-256857212	13.9789	6.17511	AT4G37710.1	-	NA	VQ motif family protein [Source:UniProtKB/TrEMBL;Acc:B6SRF0]	-
GRMZM2G050684	TSS10778,TSS10779	chr1:257265275-257275848	8.58498	4.41162	AT2G14520.1	-	NA	CBS domain containing protein [Source:UniProtKB/TrEMBL;Acc:B6TF42]	-
GRMZM2G028500	TSS11110,TSS11111	chr1:270772472-270774320	3.77975	8.63491	AT4G39235.1	-	NA	Putative uncharacterized protein [Source:UniProtKB/TrEMBL;Acc:B6SPX3]	-
GRMZM2G401331	TSS11126	chr1:271379567-271381337	9.66754	14.8456	-	-	NA	Putative uncharacterized protein [Source:UniProtKB/TrEMBL;Acc:B6TLU0]	-
GRMZM2G164088	TSS11180	chr1:273633102-273636666	12.4598	7.51462	AT3G07030.1	-	NA	Uncharacterized protein [Source:UniProtKB/TrEMBL;Acc:B4FSE0]	-
GRMZM2G442658	TSS11203,TSS11204,TSS11205,TSS11206	chr1:274050253-274054148	89.1559	52.361	AT1G77120.1	ADH,ADH1,ATADH,ATADH1	NA	Alcohol dehydrogenase 1 [Source:UniProtKB/Swiss-Prot;Acc:P00333]	-
GRMZM2G164249	TSS11300	chr1:277113749-277115064	0.417279	2.50515	AT2G04900.1	-	NA	Uncharacterized protein [Source:UniProtKB/TrEMBL;Acc:B6SJA8]	-
GRMZM2G146015	TSS11321	chr1:278439804-278441026	129.087	74.6473	AT2G27035.1	AtENODL20,ENODL20	NA	Uncharacterized protein [Source:UniProtKB/TrEMBL;Acc:C4JAY1]	-
AC235547.1_FG005	TSS11408,TSS11409,TSS11410	chr1:282473642-282477714	12.5081	8.25338	AT2G16250.1	-	NA	Uncharacterized protein [Source:UniProtKB/TrEMBL;Acc:C4J3G3]	-
GRMZM2G055834	TSS11701	chr1:294120610-294123122	1.61485	3.47243	AT2G37900.1	-	NA	Uncharacterized protein [Source:UniProtKB/TrEMBL;Acc:B4F9V6]	-
AC206201.3_FG004	TSS11727,TSS11728,TSS11729	chr1:295078241-295084323	333.285	108.685	AT5G05730.1	AMT1,ASA1,JDL1,TRP5,WEI2	NA	NA	-
GRMZM2G369815	TSS11798,TSS11799	chr1:297451647-297458920	68.3889	34.5225	AT3G48460.1	-	NA	GDSL-like Lipase/Acylhydrolase superfamily protein [Source:Projected from Arabidopsis thaliana (AT3G48460) TAIR;Acc:AT3G48460]	-
GRMZM5G822449	TSS11950	chr10:2785063-2786391	17.6266	36.3302	-	-	NA	Uncharacterized protein [Source:UniProtKB/TrEMBL;Acc:K7TE67]	+
GRMZM5G802403	TSS11986	chr10:3706768-3710819	44.8604	19.9918	-	-	NA	Uncharacterized protein [Source:UniProtKB/TrEMBL;Acc:B4FXK3]	+
GRMZM2G159208	TSS12036	chr10:5109794-5111452	1.81087	0.345437	AT5G07720.1	-	NA	Uncharacterized protein [Source:UniProtKB/TrEMBL;Acc:K7TEK8]	+
GRMZM2G016370	TSS12042	chr10:5388540-5390660	6.57096	10.5167	AT1G68670.1	-	G2-like	Putative MYB DNA-binding domain superfamily protein; Uncharacterized protein [Source:UniProtKB/TrEMBL;Acc:B4FEJ8]	+
GRMZM2G144051	TSS12097	chr10:7144065-7144769	6.22686	11.7202	-	-	NA	Uncharacterized protein [Source:UniProtKB/TrEMBL;Acc:K7TIS7]	+
GRMZM2G156490	TSS12104	chr10:7474174-7479424	3.26585	4.9757	AT5G52610.1	-	NA	Uncharacterized protein [Source:UniProtKB/TrEMBL;Acc:C0P482]	+
GRMZM2G004060	TSS12192,TSS12193	chr10:12108515-12110234	60.3675	21.2129	AT3G56400.1	ATWRKY70,WRKY70	NA	Putative WRKY DNA-binding domain superfamily protein; Uncharacterized protein [Source:UniProtKB/TrEMBL;Acc:B4FT49]	+
GRMZM2G083347	TSS12244	chr10:14449664-14451543	13.0837	8.13986	AT5G13180.1	ANAC083,NAC083,VNI2	NAC	Putative NAC domain transcription factor superfamily protein [Source:UniProtKB/TrEMBL;Acc:K7TJD6]	+
GRMZM2G439860	TSS12315	chr10:17835508-17837721	8.39151	4.328	AT2G03720.1	MRH6	NA	Universal stress protein family protein [Source:UniProtKB/TrEMBL;Acc:B6TLF8]	+
GRMZM2G121625	TSS12451	chr10:25330544-25333205	8.69276	4.45506	AT4G03180.1	-	NA	Uncharacterized protein [Source:UniProtKB/TrEMBL;Acc:K7TYB2]	+
GRMZM5G851266	TSS12950	chr10:59669630-59671907	220.37	102.716	-	-	NA	Putative polyphenol oxidase family protein [Source:UniProtKB/TrEMBL;Acc:K7TGW6]	+
GRMZM2G042895	TSS13302,TSS13303	chr10:76599856-76602213	22.9071	7.98596	AT5G57150.1	-	bHLH	Putative HLH DNA-binding domain superfamily protein [Source:UniProtKB/TrEMBL;Acc:K7UFH5]	+
GRMZM2G054397	TSS13370,TSS13371,TSS13372,TSS13373	chr10:80929712-80936324	0.556244	1.46991	AT5G10260.1	AtRABH1e,RABH1e	NA	Uncharacterized protein [Source:UniProtKB/TrEMBL;Acc:B4FIC3]	+
GRMZM2G074585	TSS13709	chr10:99487993-99489313	96.1792	161.055	AT1G20190.1	ATEXP11,ATEXPA11,ATHEXP ALPHA 1.14,EXP11,EXPA11	NA	Uncharacterized protein [Source:UniProtKB/TrEMBL;Acc:C0HEC1]	+
GRMZM2G415579	TSS13762	chr10:101509310-101511564	2.2372	0.831993	AT1G59960.1	-	NA	NAD(P)H-dependent oxidoreductase; Putative oxidoreductase, aldo/keto reductase family protein; Uncharacterized protein [Source:UniProtKB/TrEMBL;Acc:B6TKQ4]	+
GRMZM2G147327	TSS13966	chr10:113720482-113723229	2.33228	1.10719	AT2G27770.1	-	NA	Uncharacterized protein [Source:UniProtKB/TrEMBL;Acc:C4J4Y5]	+
GRMZM2G136508	TSS14039	chr10:117641422-117645509	17.7574	11.5791	AT2G01170.1	BAT1	NA	Amino acid permease [Source:UniProtKB/TrEMBL;Acc:K7TTC8]	+
GRMZM2G031963	TSS14158,TSS14159	chr10:124679422-124684591	5.86539	9.46041	AT5G56270.1	ATWRKY2,WRKY2	WRKY	Putative WRKY DNA-binding domain superfamily protein [Source:UniProtKB/TrEMBL;Acc:K7U478]	+
GRMZM2G066162	TSS14252,TSS14253	chr10:127829996-127832789	6.00792	2.78386	AT1G65610.1	ATGH9A2,KOR2	NA	Uncharacterized protein [Source:UniProtKB/TrEMBL;Acc:K7TQH7]	+
GRMZM2G043887	TSS14321,TSS14322	chr10:130647810-130650939	3.89194	6.06268	AT1G08630.1	THA1	NA	L-allo-threonine aldolase; Putative threonine aldolase family protein [Source:UniProtKB/TrEMBL;Acc:B6TA00]	+
GRMZM2G018314	TSS14419	chr10:134671813-134677004	1.6656	2.74186	AT5G37150.1	-	NA	Uncharacterized protein [Source:UniProtKB/TrEMBL;Acc:K7TMK5]	+
GRMZM2G413774	TSS14443,TSS14444	chr10:135389244-135417572	3.49161	1.91616	-	-	-	-	+
GRMZM2G397684	TSS14456	chr10:136031315-136032338	1.33309	3.76459	AT3G61460.1	BRH1	NA	Putative RING zinc finger domain superfamily protein [Source:UniProtKB/TrEMBL;Acc:K7TVK4]	+
GRMZM2G305146	TSS14459	chr10:136269847-136271995	1.71963	0.688175	AT5G62220.1	ATGT18,GT18	NA	Uncharacterized protein [Source:UniProtKB/TrEMBL;Acc:K7TRJ1]	+
GRMZM2G142832	TSS14495	chr10:137853897-137858727	1.74204	0.730125	AT2G17220.1	-	NA	Uncharacterized protein [Source:UniProtKB/TrEMBL;Acc:K7U632]	+
GRMZM2G031586	TSS14599	chr10:141365840-141368282	21.4042	35.5686	-	-	NA	Uncharacterized protein [Source:UniProtKB/TrEMBL;Acc:B4FS58]	+
GRMZM2G031354	TSS14600	chr10:141387674-141388857	1.7316	4.1036	AT3G22142.1	-	NA	36.4 kDa proline-rich protein; Proline-rich protein; Uncharacterized protein [Source:UniProtKB/TrEMBL;Acc:B4G1Y6]	+
GRMZM2G030009	TSS14625	chr10:142271337-142272919	1.76238	4.86121	-	-	NA	Uncharacterized protein [Source:UniProtKB/TrEMBL;Acc:B6SR35]	+
GRMZM2G143402	TSS14756	chr10:145369298-145375250	47.7361	27.4272	AT5G20900.1	JAZ12,TIFY3B	NA	Putative tify domain/CCT motif transcription factor family protein isoform 1; Putative tify domain/CCT motif transcription factor family protein isoform 2; ZIM motif family protein [Source:UniProtKB/TrEMBL;Acc:B6T3R7]	+
GRMZM2G011513	TSS14856	chr10:147971632-147973013	57.0398	91.5885	AT1G63220.1	-	NA	Uncharacterized protein [Source:UniProtKB/TrEMBL;Acc:C4J748]	+
GRMZM2G177340	TSS14863	chr10:148200365-148204566	4.32526	2.03897	AT5G22250.1	-	NA	Uncharacterized protein [Source:UniProtKB/TrEMBL;Acc:K7TXR4]	+
GRMZM2G135536	TSS14924	chr10:893875-895613	0.840548	0.198634	AT1G64940.1	CYP89A6	NA	Putative cytochrome P450 superfamily protein; Uncharacterized protein [Source:UniProtKB/TrEMBL;Acc:C0PH19]	-
GRMZM2G129954	TSS14948	chr10:1725411-1728063	7.16234	11.8824	AT3G57040.1	ARR9,ATRR4	NA	Response regulator 6; Uncharacterized protein [Source:UniProtKB/TrEMBL;Acc:C0PKF4]	-
AC197146.3_FG001	TSS14989,TSS14990	chr10:2482807-2484952	4.92436	3.24366	AT3G25100.1	CDC45	NA	Uncharacterized protein [Source:UniProtKB/TrEMBL;Acc:C0PCF3]	-
GRMZM2G127379	TSS14995,TSS14996	chr10:2682267-2684357	11.4722	5.16916	AT3G04070.2	anac047,NAC047	NA	Putative NAC domain transcription factor superfamily protein; Uncharacterized protein [Source:UniProtKB/TrEMBL;Acc:C4JB32]	-
GRMZM2G101958	TSS15057	chr10:4168396-4169548	291.409	164.855	AT2G38540.1	ATLTP1,LP1,LTP1	NA	Non-specific lipid-transfer protein [Source:UniProtKB/Swiss-Prot;Acc:P19656]	-
GRMZM2G050709	TSS15097	chr10:4996875-4998859	1.32532	0.551324	AT5G03700.1	-	NA	Uncharacterized protein [Source:UniProtKB/TrEMBL;Acc:B4FB05]	-
GRMZM2G350841	TSS15098	chr10:5006085-5010500	3.81953	1.64089	AT1G59780.1	-	NA	Uncharacterized protein [Source:UniProtKB/TrEMBL;Acc:K7TM79]	-
GRMZM2G159193	TSS15099	chr10:5111956-5113411	2.27787	0.577336	AT5G07720.1	-	NA	Uncharacterized protein [Source:UniProtKB/TrEMBL;Acc:K7UBP6]	-
GRMZM2G159119	TSS15102	chr10:5125136-5127242	6.73501	11.9803	AT1G68670.1	-	G2-like	Putative MYB DNA-binding domain superfamily protein [Source:UniProtKB/TrEMBL;Acc:K7TM84]	-
GRMZM2G044394	TSS15108	chr10:5453370-5457660	0.655341	0.142663	AT5G07720.1	-	NA	Uncharacterized protein [Source:UniProtKB/TrEMBL;Acc:K7TM93]	-
GRMZM2G163998	TSS15146	chr10:6865399-6866582	35.3106	22.578	AT3G44220.1	-	NA	Uncharacterized protein; VAMP protein SEC22 [Source:UniProtKB/TrEMBL;Acc:B4FTJ5]	-
GRMZM2G059010	TSS15460	chr10:21687340-21702622	7.63621	4.74327	AT1G67630.1	POLA2	NA	DNA polymerase alpha 2 [Source:Projected from Arabidopsis thaliana (AT1G67630) TAIR;Acc:AT1G67630]	-
GRMZM2G176472	TSS15503	chr10:23812686-23816765	3.36271	1.44629	AT5G57580.1	-	NA	Uncharacterized protein [Source:UniProtKB/TrEMBL;Acc:K7TJS3]	-
GRMZM2G300965	TSS15522,TSS15523	chr10:24657886-24661973	6.96419	1.50031	AT5G47910.1	ATRBOHD,RBOHD	NA	Uncharacterized protein [Source:UniProtKB/TrEMBL;Acc:K7UD35]	-
GRMZM2G094452	TSS16002,TSS16003,TSS16004	chr10:55997693-56007952	19.3447	10.137	AT2G20900.2	ATDGK5,DGK5	NA	Diacylglycerol kinase 2 [Source:UniProtKB/TrEMBL;Acc:A8QM11]	-
GRMZM2G118610	TSS16161	chr10:64494293-64497324	1.00578	0.289857	AT4G37970.1	ATCAD6,CAD6	NA	Putative cinnamyl-alcohol dehydrogenase family protein [Source:UniProtKB/TrEMBL;Acc:K7TH21]	-
GRMZM2G317098	TSS16209	chr10:67239949-67240531	16.5528	25.2454	AT1G16840.1	-	NA	Uncharacterized protein [Source:UniProtKB/TrEMBL;Acc:K7TL68]	-
GRMZM2G132093	TSS16659,TSS16660	chr10:90214396-90215794	1.50846	0.531945	AT3G62760.1	ATGSTF13	NA	Glutathione S-transferase 4 [Source:UniProtKB/Swiss-Prot;Acc:P46420]	-
GRMZM2G176998	TSS16697	chr10:92146424-92149043	6.65701	3.5713	AT1G21680.1	-	NA	Putative WD40-like beta propeller repeat family protein [Source:UniProtKB/TrEMBL;Acc:K7UGU4]	-
GRMZM2G402987	TSS16868	chr10:102889601-102892419	3.58991	6.00663	AT1G12380.1	-	NA	Uncharacterized protein [Source:UniProtKB/TrEMBL;Acc:K7TSH3]	-
GRMZM2G037725	TSS16889	chr10:104007298-104009827	16.4808	28.1824	AT5G39380.1	-	NA	Uncharacterized protein [Source:UniProtKB/TrEMBL;Acc:B4FCQ7]	-
GRMZM2G119823	TSS16939	chr10:105635756-105638288	8.82913	2.56429	AT5G57150.4	-	bHLH	Putative HLH DNA-binding domain superfamily protein; Uncharacterized protein [Source:UniProtKB/TrEMBL;Acc:C0PEI4]	-
GRMZM2G368047	TSS17083	chr10:112957266-112958464	8.99669	13.9681	AT4G35070.1	-	NA	Putative RING zinc finger domain superfamily protein [Source:UniProtKB/TrEMBL;Acc:K7TP28]	-
GRMZM2G147424	TSS17097,TSS17098	chr10:113732416-113734756	39.5988	68.0001	AT2G37120.1	-	S1Fa-like	DNA-binding protein S1FA2; DNA-binding protein S1FA2 isoform 1; DNA-binding protein S1FA2 isoform 2 [Source:UniProtKB/TrEMBL;Acc:B6SLS1]	-
GRMZM2G034882	TSS17327,TSS17328	chr10:124463697-124466958	7.49858	11.5232	AT5G56210.1	WIP2	NA	Uncharacterized protein [Source:UniProtKB/TrEMBL;Acc:K7TL67]	-
GRMZM2G125452	TSS17407,TSS17408	chr10:127994954-127997721	54.112	35.1799	AT5G15320.1	-	NA	Uncharacterized protein [Source:UniProtKB/TrEMBL;Acc:K7TLR2]	-
AC226227.2_FG005	TSS17429	chr10:129011486-129013115	3.93414	2.45636	AT3G50120.1	-	NA	Uncharacterized protein [Source:UniProtKB/TrEMBL;Acc:B4FAJ1]	-
GRMZM2G051866	TSS17471	chr10:130415768-130426576	0	2.92111	-	-	-	-	-
GRMZM2G123450	TSS17539	chr10:133611037-133612429	5.24111	1.42747	AT1G49730.1	-	NA	Uncharacterized protein [Source:UniProtKB/TrEMBL;Acc:K7U5I1]	-
GRMZM5G805382	TSS17566	chr10:134481586-134483252	15.0843	24.2576	-	-	NA	Uncharacterized protein [Source:UniProtKB/TrEMBL;Acc:K7TRA3]	-
GRMZM2G149178	TSS17572	chr10:134829897-134830543	427.851	258.915	AT5G59970.1	-	NA	Histone H4 [Source:UniProtKB/Swiss-Prot;Acc:P62787]	-
GRMZM2G031280	TSS17575	chr10:135016427-135017420	11.5318	5.30165	AT1G20823.1	-	NA	Putative RING zinc finger domain superfamily protein [Source:UniProtKB/TrEMBL;Acc:K7TVH6]	-
GRMZM2G152135	TSS17589,TSS17590	chr10:136081566-136084686	70.7318	45.7064	AT4G25700.1	B1,BCH1,BETA-OHASE 1,chy1	NA	Beta-carotene hydroxylase 1 [Source:UniProtKB/TrEMBL;Acc:D0EUE4]	-
GRMZM2G040359	TSS17595	chr10:136129864-136132230	0.753838	2.57204	AT5G41890.1	-	NA	GDSL-like Lipase/Acylhydrolase superfamily protein [Source:Projected from Arabidopsis thaliana (AT5G41890) TAIR;Acc:AT5G41890]	-
GRMZM2G061398	TSS17636	chr10:138048800-138053310	0.713686	1.23576	AT2G17110.1	-	NA	Uncharacterized protein [Source:UniProtKB/TrEMBL;Acc:K7U635]	-
GRMZM2G080516	TSS17670	chr10:139299145-139301101	7.71593	4.98652	AT4G17500.1	ATERF-1,ERF-1	ERF	AP2-EREBP transcription factor; Putative AP2/EREBP transcription factor superfamily protein; Uncharacterized protein [Source:UniProtKB/TrEMBL;Acc:B4G0P7]	-
GRMZM2G137009	TSS17749	chr10:141257885-141261134	5.93174	9.14786	AT2G44190.1	EDE1	NA	Putative DUF566 domain containing family protein [Source:UniProtKB/TrEMBL;Acc:K7TNG4]	-
GRMZM2G025592	TSS17766	chr10:141612635-141620390	40.1831	25.9108	AT1G69770.1	CMT3	NA	DNA (cytosine-5)-methyltransferase 1 [Source:UniProtKB/Swiss-Prot;Acc:Q9AXT8]	-
GRMZM2G354209	TSS17777	chr10:141937780-141938691	38.5893	21.0617	AT1G56150.1	-	NA	Uncharacterized protein [Source:UniProtKB/TrEMBL;Acc:K7U6Q8]	-
GRMZM5G854604	TSS17831	chr10:143328284-143329209	7.68226	18.8882	-	-	NA	Uncharacterized protein [Source:UniProtKB/TrEMBL;Acc:K7TNW7]	-
GRMZM2G106376	TSS17942	chr10:146402763-146407217	2.5372	4.12609	AT3G07270.2	-	NA	Uncharacterized protein [Source:UniProtKB/TrEMBL;Acc:B4FH02]	-
GRMZM2G104882	TSS18039	chr10:148422826-148424989	3.90121	5.9448	AT1G76920.1	-	NA	Uncharacterized protein [Source:UniProtKB/TrEMBL;Acc:K7TQ10]	-
GRMZM2G392125	TSS18603	chr2:11836451-11838001	78.6065	50.1027	AT4G30270.1	MERI-5,MERI5B,SEN4,XTH24	NA	Uncharacterized protein [Source:UniProtKB/TrEMBL;Acc:C4J1A3]	+
GRMZM2G066489	TSS18692,TSS18693	chr2:14408980-14413331	2.27207	1.38409	AT1G42540.1	ATGLR3.3,GLR3.3	NA	Uncharacterized protein [Source:UniProtKB/TrEMBL;Acc:B8A0W8]	+
GRMZM2G050234	TSS18717	chr2:15139188-15141339	1.08661	0.136312	AT4G10500.1	-	NA	Uncharacterized protein [Source:UniProtKB/TrEMBL;Acc:C0P5L5]	+
GRMZM2G164405	TSS18739	chr2:15900747-15904400	2.38065	1.40636	AT4G11280.1	ACS6,ATACS6	NA	Acc synthase [Source:UniProtKB/TrEMBL;Acc:Q6JN59]	+
GRMZM2G003752	TSS18743	chr2:16230476-16232542	64.7304	39.3516	AT3G60900.1	FLA10	NA	Fasciclin-like arabinogalactan protein 10 [Source:UniProtKB/TrEMBL;Acc:B6TZG5]	+
GRMZM2G318956	TSS18770,TSS18771,TSS18772	chr2:17393094-17428957	1.22126	2.39835	AT3G43610.1	-	NA	Uncharacterized protein [Source:UniProtKB/TrEMBL;Acc:C0HGC7]	+
GRMZM2G411639	TSS18851	chr2:20670196-20675878	0.90862	0.420825	AT5G36170.1	ATPRFB,HCF109	NA	NA	+
GRMZM2G055180	TSS18859	chr2:21347525-21348862	33.4347	19.1102	AT4G17500.1	ATERF-1,ERF-1	ERF	Ethylene-responsive transcription factor 2 [Source:UniProtKB/TrEMBL;Acc:B6U860]	+
GRMZM2G168917	TSS18887	chr2:22444902-22446413	3.97814	2.45446	AT1G33260.2	-	NA	Leucine-rich repeat receptor protein kinase EXS [Source:UniProtKB/TrEMBL;Acc:B6TE49]	+
GRMZM2G118345	TSS19041	chr2:28677254-28680358	4.43766	2.69589	AT2G37040.1	ATPAL1,PAL1	NA	Phenylalanine ammonia-lyase [Source:UniProtKB/TrEMBL;Acc:B6SRL9]	+
GRMZM2G051943	TSS19189	chr2:34162587-34163936	2.86773	0.908275	AT3G54420.1	ATCHITIV,ATEP3,CHIV,EP3	NA	Endochitinase A [Source:UniProtKB/Swiss-Prot;Acc:P29022]	+
GRMZM2G022637	TSS19319	chr2:40632612-40633453	6.38643	2.01361	AT5G48290.1	-	NA	ATFP4 [Source:UniProtKB/TrEMBL;Acc:B6U0Q9]	+
GRMZM2G103116	TSS19348	chr2:41927970-41930481	3.59457	5.55128	AT1G23220.1	-	NA	Microtubule motor [Source:UniProtKB/TrEMBL;Acc:B6UAF6]	+
GRMZM2G446185	TSS19362	chr2:43104208-43106959	0	0.562045	-	-	NA	NA	+
GRMZM2G065073	TSS19363,TSS19364	chr2:43413551-43421139	22.9577	14.4517	AT4G39640.1	GGT1	NA	Gamma-glutamyltranspeptidase 1 [Source:UniProtKB/TrEMBL;Acc:B6SSX2]	+
GRMZM2G399383	TSS19417,TSS19418	chr2:46047822-46050310	8.62332	5.32425	-	-	NA	NA	+
GRMZM2G406196	TSS19572	chr2:54912441-54915013	3.14847	1.04546	AT3G49070.1	-	NA	NA	+
GRMZM2G093826	TSS19672	chr2:62482766-62487721	28.2873	18.3494	AT4G13420.1	ATHAK5,HAK5	NA	Potassium high-affinity transporter [Source:UniProtKB/TrEMBL;Acc:E5LFQ7]	+
GRMZM2G041312	TSS19676,TSS19677	chr2:62729556-62744393	6.76984	4.46049	AT1G09020.1	ATSNF4,SNF4	NA	SNF4 [Source:UniProtKB/TrEMBL;Acc:B6TQ12]	+
GRMZM2G087059	TSS19686	chr2:64001712-64004098	3.5627	2.27506	AT5G61890.1	-	ERF	NA	+
GRMZM2G029531	TSS19812	chr2:73587236-73590998	2.48683	1.04482	-	-	NA	NA	+
GRMZM2G032478	TSS20638	chr2:142057405-142058499	1.86613	3.46045	AT3G52525.1	ATOFP6,OFP6	NA	NA	+
GRMZM2G026556	TSS20728,TSS20729	chr2:147042525-147045597	5.01004	7.90873	AT2G41370.1	BOP2	NA	NA	+
GRMZM2G087955	TSS20973	chr2:164459323-164461196	2.15112	1.12559	AT2G23290.1	AtMYB70,MYB70	MYB	Uncharacterized protein [Source:UniProtKB/TrEMBL;Acc:C4J9F0]	+
GRMZM2G466578	TSS20996	chr2:166465430-166468049	1.86652	0.954247	AT1G71490.1	-	NA	NA	+
GRMZM2G357112	TSS21103	chr2:171192999-171193968	43.2049	27.8994	AT2G35980.1	ATNHL10,NHL10,YLS9	NA	NA	+
GRMZM6G654251	TSS21144	chr2:173431695-173433800	9.01446	5.80004	AT2G16990.1	-	NA	Uncharacterized protein [Source:UniProtKB/TrEMBL;Acc:B4FQC5]	+
GRMZM2G161846	TSS21230	chr2:177655312-177656297	12.7953	0.873041	AT4G39700.1	-	NA	Uncharacterized protein [Source:UniProtKB/TrEMBL;Acc:C0P643]	+
GRMZM2G051752	TSS21232	chr2:177753431-177754662	5.29622	8.01475	AT1G78020.1	-	NA	NA	+
GRMZM2G327890	TSS21264	chr2:179652774-179653149	41.9533	22.5226	AT2G01770.1	ATVIT1,VIT1	NA	NA	+
GRMZM2G475536	TSS21294,TSS21295	chr2:180817310-180819205	9.35063	18.4212	AT1G23110.1	-	NA	Uncharacterized protein [Source:UniProtKB/TrEMBL;Acc:B4FPQ6]	+
GRMZM2G332838	TSS21356,TSS21357,TSS21358	chr2:183945414-183947706	813.456	435.127	AT3G53730.1	-	NA	Histone H4 [Source:UniProtKB/Swiss-Prot;Acc:P62787]	+
GRMZM2G063723	TSS21432	chr2:187281497-187288153	7.5945	13.1052	AT4G10130.1	-	NA	Uncharacterized protein [Source:UniProtKB/TrEMBL;Acc:B4FZ77]	+
GRMZM2G112165	TSS21507	chr2:190093037-190097209	400.938	255.922	AT5G56000.1	AtHsp90.4,Hsp81.4	NA	NA	+
GRMZM2G021598	TSS21519	chr2:190282293-190286987	6.92307	10.8718	-	-	-	-	+
GRMZM2G409722	TSS21675	chr2:197180669-197182044	2.54008	1.37923	AT1G76070.1	-	NA	Uncharacterized protein [Source:UniProtKB/TrEMBL;Acc:B6U343]	+
GRMZM2G114650	TSS21701	chr2:198034202-198036604	4.81972	7.69461	AT2G45250.1	-	NA	Uncharacterized protein [Source:UniProtKB/TrEMBL;Acc:B4FXW3]	+
GRMZM2G105250	TSS21744,TSS21745,TSS21746	chr2:199509303-199516086	6.41012	4.10214	AT1G48410.2	AGO1	NA	NA	+
GRMZM5G868679	TSS21764,TSS21765	chr2:200202930-200206407	49.724	26.184	AT1G13750.1	-	NA	Uncharacterized protein [Source:UniProtKB/TrEMBL;Acc:B4FLL4]	+
GRMZM5G841928	TSS21824	chr2:201848511-201848954	294.02	707.245	-	-	NA	NA	+
GRMZM2G457003	TSS21859,TSS21860,TSS21861	chr2:202808146-202815042	6.9355	4.41692	AT3G05270.1	-	NA	Uncharacterized protein [Source:UniProtKB/TrEMBL;Acc:C0PFQ9]	+
GRMZM2G470075	TSS21890	chr2:203907311-203910210	6.87642	2.79937	AT3G21690.1	-	NA	Uncharacterized protein [Source:UniProtKB/TrEMBL;Acc:B7ZZM9]	+
GRMZM2G042660	TSS21984,TSS21985	chr2:206919375-206923574	13.8649	4.98	AT1G31690.1	-	NA	Amine oxidase [Source:UniProtKB/TrEMBL;Acc:B7ZYE7]	+
GRMZM2G137864	TSS21994	chr2:207242498-207243083	828.648	497.528	-	-	NA	Putative uncharacterized protein [Source:UniProtKB/TrEMBL;Acc:B6SMP6]	+
GRMZM2G062244	TSS22018	chr2:208276498-208277653	9.46773	5.3679	AT4G36740.1	ATHB40,HB-5,HB40	HD-ZIP	NA	+
GRMZM2G092877	TSS22180	chr2:214007459-214009595	29.7053	17.9464	-	-	NA	Uncharacterized protein [Source:UniProtKB/TrEMBL;Acc:B7ZYD5]	+
GRMZM2G163421	TSS22398	chr2:221208416-221212560	31.5591	19.8881	AT1G77510.1	ATPDI6,ATPDIL1-2,PDI6,PDIL1-2	NA	Protein disulfide isomerase [Source:UniProtKB/TrEMBL;Acc:Q5EUE0]	+
GRMZM2G369445	TSS22447	chr2:223317054-223317824	4.21839	6.97852	AT5G50900.1	-	NA	NA	+
GRMZM2G070831	TSS22533	chr2:226435627-226438530	70.1666	40.8867	AT3G05060.1	-	NA	NA	+
GRMZM5G817777	TSS22807	chr2:234780859-234781900	5.76491	9.46194	AT5G06570.1	-	NA	Gibberellin receptor GID1L2 [Source:UniProtKB/TrEMBL;Acc:B6UI33]	+
GRMZM2G139256	TSS22827	chr2:235744428-235746083	2.36003	3.98079	-	-	NA	NA	+
GRMZM2G048775	TSS22849	chr2:236743498-236745516	4.06812	2.52394	AT4G37530.1	-	NA	Uncharacterized protein [Source:UniProtKB/TrEMBL;Acc:B4FJ11]	+
GRMZM2G043932	TSS22996	chr2:2821051-2822486	6.82438	4.00309	AT1G01490.1	-	NA	Uncharacterized protein [Source:UniProtKB/TrEMBL;Acc:B4FT98]	-
GRMZM2G009783	TSS23022	chr2:3692557-3694632	0.724696	1.98517	-	-	-	-	-
GRMZM2G032977	TSS23070,TSS23071	chr2:4852769-4855581	5.62462	3.47431	AT1G68290.1	ENDO 2	NA	Nuclease PA3; Uncharacterized protein [Source:UniProtKB/TrEMBL;Acc:B6T329]	-
GRMZM2G082032	TSS23078,TSS23079,TSS23080	chr2:5073952-5077194	66.5106	26.3948	AT3G16150.1	-	NA	Uncharacterized protein [Source:UniProtKB/TrEMBL;Acc:B4FNX2]	-
GRMZM2G106511	TSS23162	chr2:6973266-6974241	9.49045	6.11958	AT4G10270.1	-	NA	Uncharacterized protein; Wound-induced protein [Source:UniProtKB/TrEMBL;Acc:B6SK47]	-
GRMZM2G106445	TSS23163	chr2:6975675-6976610	45.1605	23.3455	AT4G10265.1	-	NA	Uncharacterized protein; Wound induced protein [Source:UniProtKB/TrEMBL;Acc:B6U6K5]	-
GRMZM2G076239	TSS23241,TSS23242	chr2:8918191-8921515	2.93693	4.59909	AT4G18360.1	-	NA	Uncharacterized protein [Source:UniProtKB/TrEMBL;Acc:B4FH95]	-
GRMZM2G068967	TSS23348,TSS23349	chr2:10792627-10794856	140.296	92.5184	AT3G20310.1	ATERF-7,ATERF7,ERF7	ERF	Uncharacterized protein [Source:UniProtKB/TrEMBL;Acc:C4J4G2]	-
GRMZM2G180160	TSS23422	chr2:12635688-12640213	4.21364	2.77838	AT1G21230.1	WAK5	NA	NA	-
GRMZM2G031904	TSS23454	chr2:13831657-13835109	0.262711	1.54665	-	-	NA	Putative uncharacterized protein [Source:UniProtKB/TrEMBL;Acc:B6T3W2]	-
GRMZM2G379540	TSS23541,TSS23542	chr2:17090821-17093484	7.50166	4.15838	AT2G29050.1	ATRBL1,RBL1	NA	Membrane protein; Uncharacterized protein [Source:UniProtKB/TrEMBL;Acc:B4FMX3]	-
GRMZM2G379546	TSS23543	chr2:17093560-17095370	10.1617	4.61214	-	-	NA	Uncharacterized protein [Source:UniProtKB/TrEMBL;Acc:K7U6B3]	-
GRMZM2G322819	TSS23574	chr2:18485492-18489852	1.02423	0.281802	AT1G76140.1	-	NA	NA	-
GRMZM2G325513	TSS23625	chr2:20726310-20727441	5.08858	1.83252	AT2G35700.1	ATERF38,ERF38	NA	Dehydration-responsive element-binding protein 1B [Source:UniProtKB/TrEMBL;Acc:B6SUC3]	-
AC212835.3_FG008	TSS23640	chr2:21636397-21638201	4.7287	2.40627	AT3G09830.1	-	NA	NA	-
GRMZM2G465188	TSS23658	chr2:22496678-22498946	7.02069	1.47075	AT3G02210.1	COBL1	NA	Brittle stalk-2-like protein 9 [Source:UniProtKB/TrEMBL;Acc:A1A694]	-
GRMZM2G051898	TSS23958	chr2:34127365-34129396	41.4061	14.7728	AT5G11420.1	-	NA	NA	-
AC233903.1_FG002	TSS23990	chr2:35553836-35554489	7.26723	2.82594	-	-	NA	NA	-
GRMZM2G030598	TSS24020,TSS24021	chr2:36762367-36783356	9.37197	6.12298	AT1G51540.1	-	NA	Kelch motif family protein; Uncharacterized protein [Source:UniProtKB/TrEMBL;Acc:B4FGF9]	-
GRMZM2G009892	TSS24122	chr2:42514432-42516336	31.4081	17.0717	AT5G61430.1	ANAC100,ATNAC5,NAC100	NAC	Uncharacterized protein [Source:UniProtKB/TrEMBL;Acc:C0P5H4]	-
GRMZM2G009125	TSS24162	chr2:44336663-44339115	0.185081	0.756489	AT1G22360.1	AtUGT85A2,UGT85A2	NA	Cytokinin-O-glucosyltransferase 2 [Source:UniProtKB/TrEMBL;Acc:B6SXW3]	-
GRMZM2G470882	TSS24168	chr2:44816281-44817999	4.29486	0.351217	AT2G14095.1	-	NA	Uncharacterized protein [Source:UniProtKB/TrEMBL;Acc:B4FPV0]	-
GRMZM2G062559	TSS24185	chr2:45100267-45102857	1.8122	0.103576	AT2G03200.1	-	NA	Uncharacterized protein [Source:UniProtKB/TrEMBL;Acc:C0PGD5]	-
GRMZM2G474783	TSS24189	chr2:45325673-45327398	4.62272	2.58559	AT3G20300.1	-	NA	NA	-
GRMZM5G894029	TSS24374	chr2:55207703-55215071	1.17601	3.36807	-	-	-	-	-
GRMZM2G369742	TSS24389	chr2:55665486-55667191	5.89582	3.82746	AT3G18690.1	MKS1	NA	VQ motif family protein [Source:UniProtKB/TrEMBL;Acc:B6SZE5]	-
GRMZM2G136364	TSS24404	chr2:56316541-56317722	20.2483	33.3971	AT5G05960.1	-	NA	Lipid binding protein; Uncharacterized protein [Source:UniProtKB/TrEMBL;Acc:B4G0B0]	-
GRMZM2G026918	TSS24678	chr2:74708055-74716074	4.55747	2.55288	AT3G23910.1	-	NA	Uncharacterized protein [Source:UniProtKB/TrEMBL;Acc:C0HGG6]	-
GRMZM2G176274	TSS24860	chr2:88350879-88353504	4.51339	2.51627	AT4G17565.1	-	NA	Uncharacterized protein [Source:UniProtKB/TrEMBL;Acc:B4F895]	-
GRMZM2G106650	TSS25104	chr2:112022334-112024634	1.44928	0.6555	AT3G48280.1	CYP71A25	NA	Uncharacterized protein [Source:UniProtKB/TrEMBL;Acc:C0P5Q3]	-
GRMZM2G172605	TSS25111	chr2:112603051-112604929	2.78857	1.39787	AT1G75710.1	-	C2H2	Uncharacterized protein [Source:UniProtKB/TrEMBL;Acc:C4JBR8]	-
GRMZM2G168382	TSS25116	chr2:113028380-113030682	3.6885	1.65753	AT3G26330.1	CYP71B37	NA	Uncharacterized protein [Source:UniProtKB/TrEMBL;Acc:B8A1H1]	-
GRMZM2G376708	TSS25141	chr2:114028832-114057673	1.53279	0.731192	AT3G14470.1	-	NA	NA	-
GRMZM2G128268	TSS25382	chr2:131153533-131156829	80.6978	26.1631	AT4G33490.2	-	NA	Uncharacterized protein [Source:UniProtKB/TrEMBL;Acc:B7ZZY5]	-
GRMZM2G136308	TSS25472	chr2:139202429-139204051	1.56274	0.642739	-	-	NA	NA	-
GRMZM2G411159	TSS25696	chr2:153953670-153958389	5.42302	9.33726	AT3G55990.1	ESK1,TBL29	NA	Uncharacterized protein [Source:UniProtKB/TrEMBL;Acc:C0P6K5]	-
GRMZM2G162739	TSS25784,TSS25785	chr2:159575159-159577058	12.3333	6.54655	AT5G08790.1	anac081,ATAF2	NAC	Uncharacterized protein [Source:UniProtKB/TrEMBL;Acc:B8A2R3]	-
GRMZM2G045706	TSS25911	chr2:167840074-167841704	4.85634	3.0164	AT5G45890.1	SAG12	NA	Uncharacterized protein [Source:UniProtKB/TrEMBL;Acc:B4FS65]	-
GRMZM5G898907	TSS25940	chr2:169633413-169633761	0	3.41628	-	-	NA	NA	-
GRMZM2G074687	TSS25969	chr2:170898830-170902781	11.688	6.16121	AT1G56340.2	AtCRT1a,CRT1,CRT1a	NA	NA	-
GRMZM2G005954	TSS26211,TSS26212	chr2:184649166-184651569	2.0137	0.27879	AT1G19180.1	JAZ1,TIFY10A	NA	TIFY transcription factor; Uncharacterized protein [Source:UniProtKB/TrEMBL;Acc:B4F860]	-
GRMZM2G123973	TSS26430	chr2:195152243-195154369	1.85097	0.575509	AT5G19700.1	-	NA	Uncharacterized protein [Source:UniProtKB/TrEMBL;Acc:C0P4P2]	-
GRMZM2G034113	TSS26436,TSS26437	chr2:195705582-195707271	10.583	5.30462	AT2G46680.1	ATHB-7,ATHB7,HB-7	HD-ZIP	Uncharacterized protein [Source:UniProtKB/TrEMBL;Acc:B4FVH6]	-
GRMZM2G108991	TSS26474,TSS26475,TSS26476	chr2:197173052-197175727	69.6025	111.895	AT5G03470.1	ATB\' ALPHA	NA	NA	-
GRMZM2G378106	TSS26841	chr2:209775089-209777671	2.0835	1.02928	AT2G14960.1	GH3.1	NA	Indole-3-acetic acid amido synthetase [Source:UniProtKB/TrEMBL;Acc:B6EBQ2]	-
GRMZM2G043579	TSS26899	chr2:211284805-211289018	2.1848	3.71811	AT3G29770.1	ATMES11,MES11	NA	Uncharacterized protein [Source:UniProtKB/TrEMBL;Acc:C0PNM1]	-
GRMZM2G403162	TSS26916,TSS26917	chr2:211898265-211901350	0.27365	2.01949	-	-	NA	NA	-
GRMZM2G375310	TSS26983	chr2:213871062-213871533	7.51187	16.2009	-	-	NA	NA	-
GRMZM2G035063	TSS26995	chr2:214325482-214327737	44.2019	29.4627	AT1G23100.1	-	NA	Chaperonin [Source:UniProtKB/TrEMBL;Acc:B6SLX1]	-
GRMZM5G813532	TSS27040,TSS27041	chr2:216219177-216221568	46.5224	28.0939	-	-	NA	NA	-
GRMZM2G173377	TSS27232	chr2:224843391-224844393	10.8059	16.3981	AT1G28190.1	-	NA	NA	-
GRMZM2G372068	TSS27278	chr2:226476440-226478178	2.85393	1.37226	AT1G01420.1	UGT72B3	NA	Uncharacterized protein [Source:UniProtKB/TrEMBL;Acc:B4F9H1]	-
AC148152.3_FG005	TSS27440	chr2:231952641-231954277	2.17671	0.202103	AT1G06620.1	-	NA	1-aminocyclopropane-1-carboxylate oxidase [Source:UniProtKB/TrEMBL;Acc:B6TBU1]	-
GRMZM2G418654	TSS27446	chr2:232204310-232206095	0.188294	0.945675	-	-	NA	NA	-
GRMZM2G053206	TSS27455	chr2:232655975-232657347	2.5961	0.115769	AT1G03230.1	-	NA	Uncharacterized protein [Source:UniProtKB/TrEMBL;Acc:B4FRC6]	-
GRMZM2G176375	TSS27509	chr2:234297238-234298325	4.68697	2.64826	AT3G22600.1	-	NA	NA	-
GRMZM2G469477	TSS27511	chr2:234347843-234348796	0.823281	3.16184	AT4G14830.1	HSP1	NA	Putative uncharacterized protein [Source:UniProtKB/TrEMBL;Acc:B6TYT9]	-
GRMZM2G099678	TSS27662	chr3:2001569-2004202	1.4274	0.101922	AT4G28940.1	-	NA	Vegetative storage protein PNI288 [Source:UniProtKB/TrEMBL;Acc:B6T4U2]	+
GRMZM2G027007	TSS27679	chr3:2741290-2745049	3.8753	2.22112	AT5G52950.1	-	NA	Putative uncharacterized protein [Source:UniProtKB/TrEMBL;Acc:B6U0C4]	+
GRMZM2G470914	TSS27783	chr3:5850531-5854853	10.3088	16.2255	-	-	-	-	+
GRMZM2G353444	TSS27858	chr3:8542105-8544078	43.2604	22.4401	AT2G30550.2	-	NA	NA	+
GRMZM2G363554	TSS27903	chr3:9581837-9583728	7.82892	12.7487	AT4G15550.1	IAGLU	NA	NA	+
GRMZM2G305900	TSS27905	chr3:9856004-9857959	1.99259	1.16336	AT3G62160.1	-	NA	NA	+
GRMZM2G479038	TSS27931	chr3:10690422-10692428	1.77032	0.939959	AT2G36800.1	DOGT1,UGT73C5	NA	Uncharacterized protein [Source:UniProtKB/TrEMBL;Acc:C0PGK6]	+
GRMZM2G150906	TSS27973	chr3:12571384-12575346	7.41728	4.07085	AT5G40390.1	SIP1	NA	Raffinose synthase family protein [Source:Projected from Arabidopsis thaliana (AT5G40390) TAIR;Acc:AT5G40390]	+
GRMZM5G804783	TSS28009	chr3:13689175-13693187	15.6516	9.73569	AT2G40550.1	ETG1	NA	Uncharacterized protein [Source:UniProtKB/TrEMBL;Acc:B7ZXG6]	+
GRMZM2G102196	TSS28045,TSS28046	chr3:15430680-15441261	11.355	5.87854	AT5G13560.1	-	NA	Uncharacterized protein [Source:UniProtKB/TrEMBL;Acc:C0HEW3]	+
GRMZM2G140032	TSS28066	chr3:16654676-16655507	5.14137	7.96319	-	-	NA	Uncharacterized protein [Source:UniProtKB/TrEMBL;Acc:C0PHJ9]	+
GRMZM2G169152	TSS28132,TSS28133	chr3:19947749-19952551	5.13863	7.7395	-	-	NA	Uncharacterized protein [Source:UniProtKB/TrEMBL;Acc:C4J110]	+
GRMZM2G171677	TSS28274	chr3:30054876-30058988	16.2164	29.3592	AT1G62400.1	HT1	NA	Uncharacterized protein [Source:UniProtKB/TrEMBL;Acc:B4F9Y1]	+
GRMZM2G451975	TSS28335	chr3:32720981-32722838	19.7549	8.65797	AT2G41640.1	-	NA	Uncharacterized protein [Source:UniProtKB/TrEMBL;Acc:B4FM83]	+
GRMZM2G069208	TSS28389	chr3:37865781-37869982	30.7571	15.6377	AT2G32080.1	PUR ALPHA-1	NA	Uncharacterized protein [Source:UniProtKB/TrEMBL;Acc:B4FYX0]	+
GRMZM2G045534	TSS28563	chr3:52813517-52814940	9.35449	5.97589	AT3G06650.1	ACLB-1	NA	Uncharacterized protein [Source:UniProtKB/TrEMBL;Acc:C0HIN7]	+
GRMZM2G051256	TSS28582	chr3:54471015-54474812	24.8733	11.1644	AT2G47460.1	ATMYB12,MYB12,PFG1	MYB_related	MYB transcription factor; MYB-IF35 transcription factor; R2R3 Myb transcription factor MYB-IF35; Uncharacterized protein [Source:UniProtKB/TrEMBL;Acc:Q84U76]	+
GRMZM2G145886	TSS28917	chr3:83731395-83754501	1.58192	0.777929	AT2G32040.1	-	NA	NA	+
GRMZM2G047042	TSS29055	chr3:96235626-96252210	5.11165	7.73101	AT2G43950.1	ATOEP37,OEP37	NA	Uncharacterized protein [Source:UniProtKB/TrEMBL;Acc:B4FK80]	+
GRMZM2G020423	TSS29415,TSS29416	chr3:132046157-132047504	1.9214	0.830398	-	-	NA	Jasmonate-induced protein [Source:UniProtKB/TrEMBL;Acc:B6SJJ4]	+
GRMZM2G042143	TSS29441,TSS29442	chr3:133199012-133201088	5.14086	2.82281	AT4G03180.1	-	NA	NA	+
AC165171.2_FG002	TSS29664	chr3:144777898-144779302	13.6033	7.15571	AT5G43290.1	ATWRKY49,WRKY49	WRKY	Uncharacterized protein [Source:UniProtKB/TrEMBL;Acc:B4F802]	+
GRMZM2G426046	TSS29711	chr3:147659494-147660806	15.7765	10.4719	AT1G76640.1	-	NA	NA	+
GRMZM2G139617	TSS29897,TSS29898	chr3:158390856-158397844	29.4128	16.1561	AT3G48710.1	-	NA	NA	+
GRMZM2G030038	TSS29917	chr3:159720229-159722143	31.2684	51.7634	AT4G22190.1	-	NA	Putative uncharacterized protein [Source:UniProtKB/TrEMBL;Acc:B6UBS8]	+
GRMZM2G041930	TSS30083,TSS30084,TSS30085,TSS30086,TSS30087	chr3:167829174-167846529	9.68273	16.7674	AT1G62350.1	-	NA	Uncharacterized protein [Source:UniProtKB/TrEMBL;Acc:B8A0T9]	+
GRMZM2G086845	TSS30096,TSS30097	chr3:168566366-168569728	53.5231	35.1522	AT2G31390.1	-	NA	Fructokinase-1 [Source:UniProtKB/Swiss-Prot;Acc:Q6XZ79]	+
GRMZM2G156861	TSS30098,TSS30099	chr3:168738872-168882335	82.8645	29.3061	AT1G55020.1	ATLOX1,LOX1	NA	Lipoxygenase [Source:UniProtKB/TrEMBL;Acc:Q9LKL4]	+
GRMZM2G105184	TSS30136	chr3:170291800-170294919	6.19113	3.14217	AT4G10330.1	-	NA	Putative uncharacterized protein [Source:UniProtKB/TrEMBL;Acc:B6UAH3]	+
GRMZM2G003682	TSS30365	chr3:178149613-178151478	66.6113	44.087	AT2G40000.1	ATHSPRO2,HSPRO2	NA	Uncharacterized protein [Source:UniProtKB/TrEMBL;Acc:C0P2W6]	+
GRMZM2G436295	TSS30438	chr3:181619314-181620140	42.9189	69.7708	-	-	NA	NA	+
GRMZM2G042364	TSS30607	chr3:187667967-187670235	4.75771	2.39776	AT5G07050.1	-	NA	Uncharacterized protein [Source:UniProtKB/TrEMBL;Acc:B8A206]	+
GRMZM2G138074	TSS30609,TSS30610,TSS30611,TSS30612	chr3:187768901-187771862	24.1146	15.9692	AT2G40890.1	CYP98A3	NA	Uncharacterized protein [Source:UniProtKB/TrEMBL;Acc:B4F954]	+
GRMZM2G436020	TSS30770	chr3:193439131-193439581	45.8367	26.7693	AT3G15810.1	-	NA	NA	+
GRMZM2G304474	TSS30771	chr3:193439687-193440157	29.0083	16.9387	AT1G80120.1	-	NA	NA	+
GRMZM2G091540	TSS31058,TSS31059	chr3:204651105-204656000	1.21808	0.643222	AT1G51760.1	IAR3,JR3	NA	Uncharacterized protein [Source:UniProtKB/TrEMBL;Acc:C0HFM5]	+
GRMZM2G169654	TSS31101	chr3:206678254-206680041	4.37043	2.34995	AT1G68840.1	EDF2,RAP2.8,RAV2,TEM2	RAV	DNA-binding protein RAV1 [Source:UniProtKB/TrEMBL;Acc:B6TX04]	+
GRMZM2G087101	TSS31193	chr3:209674351-209676204	3.37234	6.63181	AT2G37390.1	-	NA	NA	+
GRMZM2G437460	TSS31218	chr3:210346706-210354569	8.12087	12.7778	AT2G33860.1	ARF3,ETT	ARF	Auxin response factor 12; Uncharacterized protein [Source:UniProtKB/TrEMBL;Acc:C0PL36]	+
GRMZM2G022931	TSS31223	chr3:210588268-210590012	21.3771	13.7638	AT5G03170.1	ATFLA11,FLA11	NA	Uncharacterized protein [Source:UniProtKB/TrEMBL;Acc:B4FB81]	+
GRMZM2G152774	TSS31263	chr3:212049139-212050240	10.3941	6.19968	AT4G13870.2	ATWEX,ATWRNEXO,WEX,WRNEXO	NA	3-5 exonuclease/ nucleic acid binding protein [Source:UniProtKB/TrEMBL;Acc:B6TKY2]	+
GRMZM2G408462	TSS31279	chr3:212821184-212822609	14.6505	3.95289	AT4G11070.1	AtWRKY41,WRKY41	WRKY	NA	+
GRMZM2G022915	TSS31318,TSS31319	chr3:214355011-214361601	3.43224	1.71716	AT2G26650.1	AKT1,ATAKT1,KT1	NA	NA	+
GRMZM2G364528	TSS31358	chr3:216875700-216876717	43.9005	27.4274	AT3G58850.1	HLH2,PAR2	NA	Putative uncharacterized protein [Source:UniProtKB/TrEMBL;Acc:B6SNI2]	+
GRMZM2G480686	TSS31376	chr3:217652621-217654426	2.75175	4.80998	-	-	NA	NA	+
GRMZM2G097706	TSS31500	chr3:221783372-221791498	7.8204	2.78795	AT3G24503.1	ALDH1A,ALDH2C4,REF1	NA	Cytosolic aldehyde dehydrogenase RF2D; Uncharacterized protein [Source:UniProtKB/TrEMBL;Acc:Q8S529]	+
GRMZM2G333811	TSS31550	chr3:222678625-222680314	2.30269	0.662785	AT4G13340.1	-	NA	NA	+
GRMZM2G369703	TSS31669,TSS31670	chr3:226893637-226897857	15.6509	10.0532	AT5G53020.1	-	NA	NA	+
GRMZM2G071307	TSS31671	chr3:226906910-226908436	7.01664	3.30931	-	-	NA	Uncharacterized protein [Source:UniProtKB/TrEMBL;Acc:C0PJR8]	+
GRMZM2G001981	TSS31672,TSS31673,TSS31674	chr3:226960218-226962864	7.46297	4.19631	AT5G24310.1	ABIL3	NA	NA	+
GRMZM5G805389	TSS31693	chr3:227513120-227514555	22.0024	45.1641	-	-	NA	Uncharacterized protein [Source:UniProtKB/TrEMBL;Acc:C4J1I2]	+
GRMZM2G467147	TSS31790	chr3:229667751-229672340	21.2167	38.816	AT5G01720.1	-	NA	Putative uncharacterized protein [Source:UniProtKB/TrEMBL;Acc:B6UDZ1]	+
GRMZM2G013010	TSS31962,TSS31963	chr3:2768529-2770735	1.11405	0.0862093	AT5G45910.1	-	NA	NA	-
GRMZM2G055404	TSS32034	chr3:4722241-4723323	4.50733	7.0425	AT1G28280.1	-	NA	DNA-binding WRKY [Source:UniProtKB/TrEMBL;Acc:B6TVQ2]	-
GRMZM2G015818	TSS32139,TSS32140,TSS32141	chr3:8346713-8353009	13.9858	8.21626	-	-	NA	NA	-
GRMZM2G701362	TSS32347	chr3:18639401-18641211	1.77409	7.29058	AT4G29190.1	-	NA	NA	-
GRMZM2G161154	TSS32360	chr3:19835197-19836420	12.8889	70.4248	AT3G09390.1	ATMT-1,ATMT-K,MT2A	NA	Metallothionein-like protein type 2 [Source:UniProtKB/TrEMBL;Acc:B6TYT0]	-
GRMZM2G126749	TSS32393,TSS32394	chr3:21375546-21378328	25.5237	12.3141	AT1G73805.1	-	NA	NA	-
GRMZM2G009282	TSS32427	chr3:22821826-22827668	200.979	133.069	-	-	-	-	-
GRMZM2G011523	TSS32443,TSS32444,TSS32445	chr3:23906022-24097603	497.556	63.204	-	-	NA	Bowman-Birk type wound-induced proteinase inhibitor WIP1; Uncharacterized protein [Source:UniProtKB/TrEMBL;Acc:B4FPL1]	-
GRMZM2G180622	TSS32510	chr3:28620522-28623051	3.47835	6.39063	AT2G01100.1	-	NA	Sarcoplasmic reticulum histidine-rich calcium-binding protein; Uncharacterized protein [Source:UniProtKB/TrEMBL;Acc:B6TJG2]	-
GRMZM2G112629	TSS32530	chr3:29613766-29617374	5.3742	1.24312	AT1G10585.1	-	bHLH	Uncharacterized protein [Source:UniProtKB/TrEMBL;Acc:B4FNY0]	-
GRMZM2G026182	TSS32731	chr3:41139927-41169014	2.87669	7.83914	-	-	-	-	-
GRMZM5G858784	TSS33254	chr3:87358368-87360132	2.53089	1.12215	AT1G30100.1	ATNCED5,NCED5	NA	NA	-
GRMZM2G028665	TSS33567,TSS33568	chr3:114101614-114105509	6.76628	4.51051	AT1G19660.1	-	NA	Uncharacterized protein [Source:UniProtKB/TrEMBL;Acc:B8A1Y4]	-
GRMZM2G160840	TSS33716	chr3:127632799-127634389	7.44414	4.47874	AT5G49620.1	AtMYB78,MYB78	MYB	R2R3MYB-domain protein [Source:UniProtKB/TrEMBL;Acc:Q9SQD3]	-
GRMZM2G150521	TSS33827	chr3:135247079-135258438	35.3549	21.1492	AT5G61030.1	GR-RBP3	NA	Uncharacterized protein [Source:UniProtKB/TrEMBL;Acc:B4F7T1]	-
GRMZM2G082943	TSS33850	chr3:136407866-136409285	6.36182	3.16493	-	-	NA	Auxin regulated gene involved in organ size 9; Uncharacterized protein [Source:UniProtKB/TrEMBL;Acc:B4FSA9]	-
GRMZM2G496292	TSS33933	chr3:143345454-143346194	24.4427	11.3128	-	-	NA	NA	-
GRMZM2G025870	TSS34143	chr3:154114088-154115919	2.72103	4.28866	AT3G21420.1	-	NA	2-oxoglutarate (2OG) and Fe(II)-dependent oxygenase superfamily protein [Source:Projected from Arabidopsis thaliana (AT3G21420) TAIR;Acc:AT3G21420]	-
GRMZM6G188781	TSS34150	chr3:154162816-154165422	4.68181	7.26887	AT4G02570.1	ATCUL1,AXR6,CUL1	NA	Cullin-1 [Source:UniProtKB/TrEMBL;Acc:B6T5W1]	-
GRMZM2G084779	TSS34173,TSS34174	chr3:155829889-155835544	4.11727	2.59528	AT4G13420.1	ATHAK5,HAK5	NA	Potasium ion uptake permease 1 [Source:UniProtKB/TrEMBL;Acc:C0MQ36]	-
GRMZM2G149837	TSS34281	chr3:161742997-161746275	10.8828	7.24712	AT3G07210.1	-	NA	NA	-
GRMZM2G118362	TSS34413	chr3:167515736-167517921	4.76962	8.1775	AT3G02650.1	-	NA	Tetratricopeptide repeat (TPR)-like superfamily protein [Source:Projected from Arabidopsis thaliana (AT3G02650) TAIR;Acc:AT3G02650]	-
GRMZM2G149639	TSS34604	chr3:175609223-175612680	5.51079	9.52882	AT2G18840.1	-	NA	Uncharacterized protein [Source:UniProtKB/TrEMBL;Acc:B4FUR9]	-
GRMZM2G178533	TSS34695,TSS34696	chr3:179689568-179692338	5.20179	3.33243	AT2G37790.1	-	NA	Uncharacterized protein [Source:UniProtKB/TrEMBL;Acc:C0HHZ3]	-
GRMZM2G013463	TSS34719	chr3:180624750-180625484	3.38452	1.41328	AT5G02220.1	-	NA	Putative uncharacterized protein [Source:UniProtKB/TrEMBL;Acc:B6TPD1]	-
GRMZM2G059134	TSS34751	chr3:181745043-181750874	3.42434	5.6569	AT3G55240.1	-	NA	Uncharacterized protein [Source:UniProtKB/TrEMBL;Acc:C0HHA1]	-
GRMZM2G122280	TSS34777,TSS34778	chr3:182902924-182909864	1.27876	0.272645	AT3G11180.1	-	NA	Uncharacterized protein [Source:UniProtKB/TrEMBL;Acc:C4J8V0]	-
GRMZM2G069511	TSS34888	chr3:186984451-186986276	6.38208	4.08246	AT2G27080.1	-	NA	NHL25 [Source:UniProtKB/TrEMBL;Acc:B6SML6]	-
GRMZM2G177883	TSS35254	chr3:199347794-199351308	2.22607	1.43734	AT5G25930.1	-	NA	NA	-
GRMZM2G057067	TSS35255,TSS35256	chr3:199377710-199380361	8.71252	5.08694	AT3G16500.1	IAA26,PAP1	NA	IAA6-auxin-responsive Aux/IAA family member [Source:UniProtKB/TrEMBL;Acc:B6TJZ2]	-
GRMZM2G023285	TSS35293	chr3:200770761-200772307	2.88218	4.79475	AT5G19650.1	ATOFP8,OFP8	NA	NA	-
GRMZM2G468111	TSS35325	chr3:201981098-201981984	9.95609	3.67163	-	-	NA	Putative uncharacterized protein [Source:UniProtKB/TrEMBL;Acc:B6U0N9]	-
GRMZM2G088783	TSS35389	chr3:204223729-204225807	16.6823	25.7927	AT3G13890.2	ATMYB26,MS35,MYB26	MYB	MYB9 [Source:UniProtKB/TrEMBL;Acc:B6T169]	-
GRMZM2G425638	TSS35405	chr3:204765148-204766294	4.22469	2.32172	AT1G02335.1	GL22	NA	NA	-
GRMZM5G837754	TSS35411	chr3:205086253-205087577	50.9526	91.4496	-	-	NA	NA	-
GRMZM2G122584	TSS35515	chr3:209159594-209160447	2.868	1.14878	AT1G51100.1	-	NA	NA	-
GRMZM2G173989	TSS35596,TSS35597	chr3:211939865-211947419	16.1331	9.38961	AT4G32175.1	-	NA	Exosome complex exonuclease RRP40 [Source:UniProtKB/TrEMBL;Acc:B6TDY7]	-
GRMZM2G417287	TSS35617	chr3:212767845-212768702	153.684	71.6364	-	-	NA	NA	-
GRMZM2G370193	TSS35659	chr3:214875159-214876505	4.41938	8.66979	-	-	NA	Putative uncharacterized protein [Source:UniProtKB/TrEMBL;Acc:B6TQY5]	-
GRMZM2G067583	TSS35661	chr3:214902836-214904201	8.95748	13.6074	AT2G01400.1	-	NA	Tat pathway signal sequence family protein [Source:UniProtKB/TrEMBL;Acc:B6U372]	-
GRMZM5G888620	TSS35686	chr3:215867238-215868713	20.467	13.3491	AT2G15480.2	UGT73B5	NA	NA	-
GRMZM2G026930	TSS35702	chr3:216386030-216387865	5.63625	3.59683	AT5G42800.1	DFR,M318,TT3	NA	Dihydroflavonol-4-reductase [Source:UniProtKB/Swiss-Prot;Acc:P51108]	-
GRMZM2G147774	TSS35730	chr3:216962850-216965853	0.721627	0.158215	AT3G14690.1	CYP72A15	NA	NA	-
GRMZM2G014395	TSS35735	chr3:217177060-217180016	2.78706	1.78536	AT3G14680.1	CYP72A14	NA	NA	-
GRMZM2G066101	TSS36017	chr3:227500471-227505486	21.1193	12.7457	AT2G16440.1	MCM4	NA	Uncharacterized protein [Source:UniProtKB/TrEMBL;Acc:B7ZWV7]	-
GRMZM2G065989	TSS36018	chr3:227513120-227514555	8.94413	18.6174	AT2G45130.1	ATSPX3,SPX3	NA	NA	-
GRMZM2G354558	TSS36097	chr3:229470058-229472357	3.11197	1.27065	AT5G05580.1	FAD8	NA	Omega-3 fatty acid desaturase [Source:UniProtKB/TrEMBL;Acc:B6TJJ0]	-
GRMZM2G058868	TSS36193	chr4:609415-610872	3.72983	5.98522	AT2G37740.1	ATZFP10,ZFP10	C2H2	Putative Zinc finger, C2H2 type family protein; Uncharacterized protein; Zinc finger, C2H2 type family protein [Source:UniProtKB/TrEMBL;Acc:B4FNM8]	+
GRMZM6G617209	TSS36213	chr4:1252637-1254044	52.0361	32.0808	AT1G06650.2	-	NA	DIBOA-glucoside dioxygenase BX6 [Source:UniProtKB/Swiss-Prot;Acc:Q84TC2]	+
GRMZM2G085381	TSS36278	chr4:3260761-3263006	7.47244	3.28863	AT4G02610.1	-	NA	Indole-3-glycerol phosphate lyase, chloroplastic [Source:UniProtKB/Swiss-Prot;Acc:P42390]	+
GRMZM2G085661	TSS36279	chr4:3265212-3267368	9.18447	2.68986	AT3G26330.1	CYP71B37	NA	indole-2-monooxygenase [Source:UniProtKB/Swiss-Prot;Acc:Q43257]	+
GRMZM2G039580	TSS36352	chr4:4483103-4484980	1.19299	0.374023	AT3G18830.1	ATPLT5,ATPMT5,PMT5	NA	Uncharacterized protein [Source:UniProtKB/TrEMBL;Acc:B4FDN6]	+
GRMZM2G154523	TSS36408	chr4:5460336-5462342	44.4452	17.3862	AT2G26560.1	PLA IIA,PLA2A,PLP2	NA	Patatin T5; Uncharacterized protein [Source:UniProtKB/TrEMBL;Acc:C0HDU5]	+
GRMZM2G574887	TSS36409	chr4:5470073-5471217	14.2529	23.3548	AT5G19000.1	ATBPM1,BPM1	NA	Uncharacterized protein [Source:UniProtKB/TrEMBL;Acc:K7TUR7]	+
GRMZM2G133781	TSS36445	chr4:6629623-6631469	3.24543	0.527236	AT5G24090.1	ATCHIA,CHIA	NA	Uncharacterized protein [Source:UniProtKB/TrEMBL;Acc:K7TZ01]	+
GRMZM2G025154	TSS36547	chr4:13176995-13180889	18.7249	10.1932	AT5G42240.1	scpl42	NA	Serine carboxypeptidase F13S12.6 [Source:UniProtKB/TrEMBL;Acc:K7TVF9]	+
GRMZM2G061230	TSS36563	chr4:13964906-13966835	1.99322	0.974116	AT1G77100.1	-	NA	Uncharacterized protein [Source:UniProtKB/TrEMBL;Acc:K7TVI8]	+
AC211652.4_FG001	TSS36659	chr4:20421665-20422166	47.2993	27.9873	AT1G65295.1	-	NA	Uncharacterized protein [Source:UniProtKB/TrEMBL;Acc:K7UQU9]	+
GRMZM2G013761	TSS36675,TSS36676	chr4:21720773-21725968	0.677605	0.0926036	AT5G62190.1	PRH75	NA	Uncharacterized protein [Source:UniProtKB/TrEMBL;Acc:K7TSE5]	+
GRMZM2G131943	TSS36785,TSS36786	chr4:27777801-27782060	45.9888	28.955	AT3G18610.1	ATNUC-L2,NUC-L2,PARLL1	NA	Putative nucleolin-like family protein [Source:UniProtKB/TrEMBL;Acc:K7TSX3]	+
GRMZM2G423292	TSS37292	chr4:55782766-55784875	8.29056	13.3535	AT1G61730.1	-	GeBP	Uncharacterized protein [Source:UniProtKB/TrEMBL;Acc:K7UTP1]	+
GRMZM2G030768	TSS37358	chr4:60830588-60836982	6.7545	3.922	AT5G43530.1	-	NA	Helicase protein with RING/U-box domain [Source:Projected from Arabidopsis thaliana (AT5G43530) TAIR;Acc:AT5G43530]	+
GRMZM6G902674	TSS37503	chr4:70642660-70643330	30.1664	50.3577	AT1G79660.1	-	NA	Uncharacterized protein [Source:UniProtKB/TrEMBL;Acc:B4FUE2]	+
AC217947.4_FG002	TSS37516	chr4:71563276-71568711	19.7947	12.8759	AT4G30210.2	AR2,ATR2	NA	NADPH--cytochrome P450 reductase [Source:UniProtKB/TrEMBL;Acc:K7TVP4]	+
GRMZM2G376825	TSS37555	chr4:73880115-73880787	8.95614	5.46192	AT2G39710.1	-	NA	Putative aspartic protease family protein [Source:UniProtKB/TrEMBL;Acc:K7U3R6]	+
GRMZM2G175827	TSS37641	chr4:80099617-80112468	3.09469	4.77071	AT1G32240.1	KAN2	G2-like	KANADI3; Kanadi3; Uncharacterized protein [Source:UniProtKB/TrEMBL;Acc:B4FZ70]	+
GRMZM2G045944	TSS37643	chr4:80193030-80200225	8.84995	15.1641	AT1G80910.1	-	NA	Uncharacterized protein [Source:UniProtKB/TrEMBL;Acc:B8A2L6]	+
GRMZM2G060319	TSS37690	chr4:82385033-82386103	2.98395	1.37362	AT1G67260.1	TCP1	TCP	Teosinte branched1 protein; Uncharacterized protein [Source:UniProtKB/TrEMBL;Acc:C0P588]	+
GRMZM2G000380	TSS38156,TSS38157	chr4:123691138-123693079	8.36309	5.08288	AT4G40020.1	-	NA	Uncharacterized protein [Source:UniProtKB/TrEMBL;Acc:K7TXF9]	+
GRMZM5G898290	TSS38179	chr4:125797542-125799275	9.63901	2.43452	AT5G07680.1	ANAC079,ANAC080,ATNAC4,NAC080	NAC	Putative NAC domain transcription factor superfamily protein isoform 1; Putative NAC domain transcription factor superfamily protein isoform 2; Uncharacterized protein [Source:UniProtKB/TrEMBL;Acc:C0PC79]	+
GRMZM2G044882	TSS38338	chr4:140010605-140012616	181.262	98.6024	AT5G18430.1	-	NA	Anther-specific proline-rich protein APG; Uncharacterized protein [Source:UniProtKB/TrEMBL;Acc:B4FST1]	+
GRMZM2G374302	TSS38397	chr4:144862957-144868207	2.03796	0.81086	AT2G16500.1	ADC1,ARGDC,ARGDC1,SPE1	NA	Arginine decarboxylase [Source:UniProtKB/TrEMBL;Acc:B7ZYV4]	+
GRMZM2G065021	TSS38478	chr4:149771664-149773464	7.31435	4.87552	AT5G66330.1	-	NA	Receptor-like protein kinase; Uncharacterized protein [Source:UniProtKB/TrEMBL;Acc:C4J489]	+
GRMZM2G124566	TSS38584	chr4:155831892-155833246	1.73992	0.616107	AT2G36400.1	AtGRF3,GRF3	GRF	Growth-regulating factor [Source:UniProtKB/TrEMBL;Acc:B6UGM8]	+
GRMZM2G126505	TSS38669	chr4:159692122-159694949	4.90692	7.39172	AT4G19230.1	CYP707A1	NA	Putative cytochrome P450 superfamily protein [Source:UniProtKB/TrEMBL;Acc:K7U3E8]	+
GRMZM2G099097	TSS38928	chr4:171759786-171764794	18.134	9.60822	AT1G02205.2	CER1	NA	Uncharacterized protein [Source:UniProtKB/TrEMBL;Acc:B4FX48]	+
GRMZM2G105335	TSS39067	chr4:177152122-177154056	23.7519	15.0715	AT3G13960.1	AtGRF5,GRF5	GRF	Uncharacterized protein [Source:UniProtKB/TrEMBL;Acc:K7U1V3]	+
GRMZM2G126765	TSS39084	chr4:177672249-177674559	12.4509	5.35841	AT1G05000.1	-	NA	Uncharacterized protein [Source:UniProtKB/TrEMBL;Acc:K7U9R4]	+
GRMZM2G170313	TSS39112,TSS39113	chr4:178486057-178500675	22.1332	13.3298	AT1G44835.2	-	NA	YbaK/aminoacyl-tRNA synthetase-associated domain [Source:Projected from Arabidopsis thaliana (AT1G44835) TAIR;Acc:AT1G44835]	+
GRMZM2G015941	TSS39127	chr4:178695837-178697049	19.2133	12.6103	AT5G35525.1	-	NA	Cell number regulator 1 [Source:UniProtKB/Swiss-Prot;Acc:B6TZ45]	+
GRMZM2G125648	TSS39513,TSS39514	chr4:195556711-195558537	100.397	57.006	AT5G23420.1	HMGB6	NA	high-mobility group box 6 [Source:Projected from Arabidopsis thaliana (AT5G23420) TAIR;Acc:AT5G23420]	+
GRMZM2G301908	TSS39561	chr4:197852910-197854441	35.2943	19.5411	AT5G55730.1	FLA1	NA	Fasciclin-like arabinogalactan protein 10 [Source:UniProtKB/TrEMBL;Acc:K7U4B2]	+
GRMZM2G039431	TSS39566	chr4:197994709-197998218	0.403139	0.780292	AT5G56040.2	-	NA	Putative leucine-rich repeat receptor protein kinase family protein [Source:UniProtKB/TrEMBL;Acc:K7UC14]	+
GRMZM2G071478	TSS39831	chr4:211330539-211332907	1.45671	0.815222	AT2G23770.1	-	NA	Putative lysM-domain receptor-like protein kinase family protein [Source:UniProtKB/TrEMBL;Acc:K7U911]	+
GRMZM2G017022	TSS40129	chr4:228425429-228428619	2.2263	1.39814	AT5G45800.1	MEE62	NA	Putative leucine-rich repeat protein kinase family protein [Source:UniProtKB/TrEMBL;Acc:K7UA72]	+
GRMZM2G030402	TSS40260	chr4:233754493-233755193	27.2889	16.0549	AT3G15395.1	-	NA	Uncharacterized protein [Source:UniProtKB/TrEMBL;Acc:B6TTU2]	+
GRMZM2G015419	TSS40274,TSS40275	chr4:234164918-234168681	126.54	44.8629	-	-	NA	Uncharacterized protein [Source:UniProtKB/TrEMBL;Acc:K7U7A4]	+
GRMZM2G063909	TSS40278	chr4:234339410-234350712	10.0007	16.8961	AT2G44350.2	ATCS,CSY4	NA	Putative citrate synthase family protein [Source:UniProtKB/TrEMBL;Acc:K7U7B6]	+
GRMZM2G168252	TSS40336	chr4:235832619-235835466	12.6922	21.3254	AT4G30220.1	RUXF	NA	Small nuclear ribonucleoprotein F; Uncharacterized protein [Source:UniProtKB/TrEMBL;Acc:B4FJ31]	+
GRMZM2G153899	TSS40428	chr4:237937203-237942913	2.33082	3.97311	AT1G53760.1	-	NA	Uncharacterized protein [Source:UniProtKB/TrEMBL;Acc:B7ZZ09]	+
GRMZM2G073731	TSS40514	chr4:239962036-239964187	41.5815	178.728	-	-	NA	Uncharacterized protein [Source:UniProtKB/TrEMBL;Acc:K7UGE4]	+
GRMZM2G415007	TSS40542	chr4:240596988-240600763	28.9658	16.4394	AT5G42020.1	BIP,BIP2	NA	Luminal-binding protein 3 [Source:UniProtKB/Swiss-Prot;Acc:O24581]	+
GRMZM2G478238	TSS40650,TSS40651	chr4:2080986-2089832	0.0549079	0.754429	AT3G07770.1	AtHsp90-6,AtHsp90.6,Hsp89.1	NA	Uncharacterized protein [Source:UniProtKB/TrEMBL;Acc:K7TU71]	-
GRMZM2G085854	TSS40698	chr4:3270660-3272696	2.27401	1.05418	AT1G01420.1	UGT72B3	NA	Hydroquinone glucosyltransferase [Source:UniProtKB/TrEMBL;Acc:B6SRY5]	-
GRMZM2G006363	TSS40717,TSS40718	chr4:3896745-3898889	1.85412	0.841512	-	-	NA	Uncharacterized protein [Source:UniProtKB/TrEMBL;Acc:K7TQX2]	-
GRMZM2G154414	TSS40774	chr4:5410266-5411691	5.69734	13.7867	AT1G49620.1	ICK5,ICN6,KRP7	NA	Uncharacterized protein [Source:UniProtKB/TrEMBL;Acc:K7TYU4]	-
GRMZM2G148538	TSS41073	chr4:22352224-22356495	5.63269	11.7617	AT5G55125.1	-	NA	Uncharacterized protein [Source:UniProtKB/TrEMBL;Acc:B6TS88]	-
GRMZM2G104942	TSS41272,TSS41273,TSS41274	chr4:33149056-33152904	104.883	180.911	AT3G47420.1	ATPS3,PS3	NA	Uncharacterized protein [Source:UniProtKB/TrEMBL;Acc:B4FK78]	-
GRMZM2G420812	TSS41336	chr4:37330014-37330664	3.92373	9.09374	AT4G34770.1	-	NA	SAUR31-auxin-responsive SAUR family member [Source:UniProtKB/TrEMBL;Acc:K7UBV9]	-
GRMZM2G359260	TSS41380	chr4:39575174-39577814	1.73147	0.834797	AT5G47850.1	CCR4	NA	Putative CRINKLY4-like receptor protein kinase family protein [Source:UniProtKB/TrEMBL;Acc:K7TU33]	-
GRMZM2G052357	TSS41462	chr4:43617999-43620202	14.1816	9.45284	AT3G23820.1	GAE6	NA	NAD-dependent epimerase/dehydratase family protein [Source:UniProtKB/TrEMBL;Acc:K7TUC6]	-
GRMZM2G134708	TSS41644	chr4:53106012-53110676	18.7026	12.2382	AT3G52880.1	ATMDAR1,MDAR1	NA	Uncharacterized protein [Source:UniProtKB/TrEMBL;Acc:C0P4M0]	-
GRMZM2G087259	TSS41698,TSS41699	chr4:56994835-56996995	6.49054	1.88668	AT1G08080.1	ACA7,ATACA7	NA	Carbonic anhydrase; Uncharacterized protein [Source:UniProtKB/TrEMBL;Acc:B4G0V7]	-
GRMZM2G073079	TSS41891	chr4:70091435-70093852	88.7526	37.7066	AT3G23570.1	-	NA	Retrotransposon protein Ty1-copia subclass; Uncharacterized protein [Source:UniProtKB/TrEMBL;Acc:B4FY74]	-
GRMZM2G064193	TSS42180	chr4:89541303-89542915	6.48362	4.31202	AT1G47480.1	-	NA	Gibberellin receptor GID1L2 [Source:UniProtKB/TrEMBL;Acc:K7U051]	-
GRMZM2G014356	TSS42425	chr4:113306721-113308355	4.62071	7.23836	-	-	NA	Uncharacterized protein [Source:UniProtKB/TrEMBL;Acc:B6SUY3]	-
GRMZM2G007306	TSS42536	chr4:121469085-121469847	3.9498	6.75316	-	-	NA	Uncharacterized protein [Source:UniProtKB/TrEMBL;Acc:B6UHX5]	-
GRMZM2G081582	TSS42792,TSS42793	chr4:143491904-143496980	42.1799	27.395	AT2G37040.1	ATPAL1,PAL1	NA	Phenylalanine ammonia-lyase [Source:UniProtKB/TrEMBL;Acc:B4FW68]	-
GRMZM2G180775	TSS42893	chr4:149861502-149863087	15.2786	6.21175	AT1G33260.2	-	NA	Uncharacterized protein [Source:UniProtKB/TrEMBL;Acc:B8A071]	-
GRMZM2G082940	TSS42918	chr4:151431867-151432825	2.25781	0.563725	AT2G32300.1	UCC1	NA	Blue copper protein [Source:UniProtKB/TrEMBL;Acc:B6UHQ8]	-
GRMZM2G084195	TSS43012,TSS43013	chr4:156508359-156509901	517.952	191.818	AT5G59970.1	-	NA	Histone H4 [Source:UniProtKB/Swiss-Prot;Acc:P62787]	-
GRMZM2G421513	TSS43065,TSS43066	chr4:158587792-158592006	2.86744	1.799	AT5G17160.1	-	NA	Uncharacterized protein [Source:UniProtKB/TrEMBL;Acc:K7TZM0]	-
GRMZM2G176289	TSS43104	chr4:160020999-160023829	2.71925	1.26741	AT4G34530.1	CIB1	bHLH	Putative HLH DNA-binding domain superfamily protein; Uncharacterized protein [Source:UniProtKB/TrEMBL;Acc:B4FVV0]	-
GRMZM2G137673	TSS43125	chr4:161530373-161531978	11.3652	17.312	-	-	NA	Groundhog protein 7; Uncharacterized protein [Source:UniProtKB/TrEMBL;Acc:B4G1R2]	-
GRMZM2G449950	TSS43187	chr4:164205528-164206744	61.4989	93.7768	AT5G60850.1	OBP4	Dof	Uncharacterized protein [Source:UniProtKB/TrEMBL;Acc:K7U893]	-
GRMZM2G362823	TSS43257	chr4:167009155-167009883	6.50671	3.22348	-	-	NA	Uncharacterized protein [Source:UniProtKB/TrEMBL;Acc:B6T5A1]	-
GRMZM2G015049	TSS43259	chr4:167103361-167104810	2.8275	4.37499	AT1G75580.1	-	NA	Uncharacterized protein [Source:UniProtKB/TrEMBL;Acc:C0HG34]	-
GRMZM2G036464	TSS43260	chr4:167111247-167114579	29.3402	19.3696	AT5G37600.1	ATGLN1;1,ATGSR1,GLN1;1,GSR 1	NA	Glutamine synthetase root isozyme 4 [Source:UniProtKB/Swiss-Prot;Acc:P38562]	-
GRMZM2G008410	TSS43314	chr4:170362272-170369184	17.0414	28.0909	AT5G04430.2	BTR1,BTR1L,BTR1S	NA	Transcribed sequence 1087 protein; Uncharacterized protein [Source:UniProtKB/TrEMBL;Acc:C0P6Q4]	-
GRMZM2G466532	TSS43367	chr4:171938024-171939815	5.52617	8.93133	-	-	NA	Uncharacterized protein [Source:UniProtKB/TrEMBL;Acc:K7U8X6]	-
GRMZM2G181354	TSS43476,TSS43477,TSS43478	chr4:175757907-175761131	4.96616	9.51455	AT2G19580.1	TET2	NA	Uncharacterized protein [Source:UniProtKB/TrEMBL;Acc:C0PFR9]	-
GRMZM2G047319	TSS43498	chr4:176681546-176684153	10.5145	6.43853	AT3G14067.1	-	NA	Putative subtilase family protein [Source:UniProtKB/TrEMBL;Acc:K7U9N2]	-
GRMZM2G008839	TSS43576	chr4:179817240-179818127	6.22046	1.74515	-	-	NA	Uncharacterized protein [Source:UniProtKB/TrEMBL;Acc:K7U250]	-
GRMZM2G007729	TSS43581	chr4:179852642-179853912	101.123	33.4852	AT5G51440.1	-	NA	Uncharacterized protein [Source:UniProtKB/TrEMBL;Acc:B4FQS7]	-
GRMZM2G087245	TSS43605	chr4:180815027-180816217	229.95	152.888	AT2G22170.1	-	NA	Wound/stress protein [Source:UniProtKB/TrEMBL;Acc:K7U5W7]	-
GRMZM2G174834	TSS43764	chr4:185907967-185912697	2.01175	0.460573	AT5G57390.1	AIL5,CHO1,EMK	AP2	Uncharacterized protein; WRI1 transcription factor2 [Source:UniProtKB/TrEMBL;Acc:B4FDS6]	-
GRMZM5G864363	TSS43795	chr4:186674653-186676236	8.99978	16.4861	AT4G34700.1	-	NA	Uncharacterized protein [Source:UniProtKB/TrEMBL;Acc:K7U6U2]	-
GRMZM2G171660	TSS43801	chr4:186772240-186782342	6.11036	11.5111	AT5G16260.1	ELF9	NA	Uncharacterized protein [Source:UniProtKB/TrEMBL;Acc:B4FUI9]	-
GRMZM2G011919	TSS43852	chr4:188696225-188698133	0.661273	1.47715	AT5G58380.1	CIPK10,PKS2,SIP1,SNRK3.8	NA	Putative CBL-interacting protein kinase family protein [Source:UniProtKB/TrEMBL;Acc:K7U712]	-
GRMZM2G050959	TSS43868	chr4:189470956-189474033	1.02245	0.488016	AT3G07040.1	RPM1,RPS3	NA	Uncharacterized protein [Source:UniProtKB/TrEMBL;Acc:K7UB77]	-
GRMZM2G045704	TSS43869,TSS43870	chr4:189764064-189768597	4.8008	2.48382	AT5G04770.1	ATCAT6,CAT6	NA	Uncharacterized protein [Source:UniProtKB/TrEMBL;Acc:K7UMD0]	-
GRMZM2G098520	TSS43876	chr4:190228050-190230534	5.63452	2.75712	AT5G38410.1	-	NA	Ribulose bisphosphate carboxylase small chain, chloroplastic [Source:UniProtKB/Swiss-Prot;Acc:P05348]	-
GRMZM2G157481	TSS43973	chr4:195189095-195190998	4.64402	2.05301	AT5G52060.1	ATBAG1,BAG1	NA	Uncharacterized protein [Source:UniProtKB/TrEMBL;Acc:K7U3Y2]	-
GRMZM2G332522	TSS44030,TSS44031	chr4:198256536-198258374	11.1202	6.10723	AT4G34050.1	CCoAOMT1	NA	Caffeoyl-CoA O-methyltransferase 1; Uncharacterized protein [Source:UniProtKB/TrEMBL;Acc:B4G080]	-
GRMZM2G177720	TSS44058,TSS44059,TSS44060	chr4:199253962-199256268	64.6485	101.145	AT5G59850.1	-	NA	Putative ribosomal protein S8 family protein; Uncharacterized protein [Source:UniProtKB/TrEMBL;Acc:B4FM69]	-
GRMZM2G045057	TSS44156	chr4:204300265-204303009	3.85771	6.06702	AT2G21050.1	LAX2	NA	Uncharacterized protein [Source:UniProtKB/TrEMBL;Acc:K7U8M3]	-
GRMZM2G481440	TSS44414,TSS44415	chr4:217628979-217631628	5.31197	1.40712	AT3G26590.1	-	NA	MATE efflux family protein [Source:Projected from Arabidopsis thaliana (AT1G47530) TAIR;Acc:AT1G47530]	-
GRMZM2G056773	TSS44423	chr4:218221264-218227626	2.24247	3.80418	AT3G14010.4	CID4	NA	Uncharacterized protein [Source:UniProtKB/TrEMBL;Acc:K7V4T8]	-
GRMZM2G156238	TSS44478	chr4:220239826-220255398	2.35445	3.88339	AT1G53590.1	NTMC2T6.1,NTMC2TYPE6.1	NA	Uncharacterized protein [Source:UniProtKB/TrEMBL;Acc:K7U616]	-
GRMZM2G174598	TSS44573	chr4:225448057-225450881	20.1681	31.7354	AT4G23820.1	-	NA	Uncharacterized protein [Source:UniProtKB/TrEMBL;Acc:C0PDS0]	-
GRMZM2G038335	TSS44608	chr4:226822667-226823719	3.3607	1.62123	AT2G20030.1	-	NA	Putative RING zinc finger domain superfamily protein [Source:UniProtKB/TrEMBL;Acc:K7V5E9]	-
GRMZM2G169020	TSS44870,TSS44871,TSS44872	chr4:236956155-236961508	8.07099	5.37239	AT1G16670.1	-	NA	Uncharacterized protein [Source:UniProtKB/TrEMBL;Acc:B4FIJ9]	-
GRMZM2G132854	TSS44876,TSS44877	chr4:237100941-237104590	10.5524	17.4286	AT1G50670.1	-	NA	OTU-like cysteine protease family protein [Source:Projected from Arabidopsis thaliana (AT1G50670) TAIR;Acc:AT1G50670]	-
GRMZM2G419994	TSS44896	chr4:237447040-237448532	8.13681	3.13328	AT4G10270.1	-	NA	Wound induced protein [Source:UniProtKB/TrEMBL;Acc:B6SMI2]	-
GRMZM2G139372	TSS44938,TSS44939,TSS44940,TSS44941	chr4:238494708-238498244	0.452402	0.119018	AT2G16910.1	AMS	bHLH	Putative HLH DNA-binding domain superfamily protein; Uncharacterized protein [Source:UniProtKB/TrEMBL;Acc:B4FB38]	-
GRMZM2G384338	TSS45129,TSS45130	chr5:889475-893914	58.8283	39.1104	AT1G24450.1	NFD2	NA	RNA binding protein [Source:UniProtKB/TrEMBL;Acc:B6SGY5]	+
AC210013.4_FG008	TSS45282,TSS45283	chr5:3334712-3344182	6.99313	11.2275	AT1G13120.1	emb1745	NA	NA	+
GRMZM5G897976	TSS45307,TSS45308	chr5:3813511-3818358	4.30978	2.58992	AT3G18600.1	-	NA	Uncharacterized protein [Source:UniProtKB/TrEMBL;Acc:C4J5I4]	+
GRMZM5G861451	TSS45386	chr5:5197730-5199411	15.3917	140.791	-	-	-	-	-
GRMZM2G035103	TSS45418	chr5:6321177-6322741	11.2172	6.16611	AT1G27730.1	STZ,ZAT10	C2H2	NA	+
GRMZM2G088797	TSS45448,TSS45449,TSS45450	chr5:6836701-6844734	57.1315	22.1083	AT1G18650.1	PDCB3	NA	Glucan endo-1,3-beta-glucosidase 3 [Source:UniProtKB/TrEMBL;Acc:B6SLS3]	+
GRMZM2G149335	TSS45571	chr5:11094203-11095636	13.7592	21.9797	AT1G48620.1	HON5	NA	Putative uncharacterized protein [Source:UniProtKB/TrEMBL;Acc:B6SPI2]	+
GRMZM2G300945	TSS45605,TSS45606	chr5:12408680-12412573	3.19088	1.77208	AT3G27640.1	-	NA	Cell division cycle protein cdt2 [Source:UniProtKB/TrEMBL;Acc:B6TYC2]	+
GRMZM2G166094	TSS45660	chr5:14032977-14034252	3.67585	6.44988	AT4G37810.1	-	NA	Uncharacterized protein [Source:UniProtKB/TrEMBL;Acc:B4FM00]	+
GRMZM2G112957	TSS45707	chr5:14916467-14918224	6.68896	13.2722	-	-	NA	NA	+
GRMZM2G035632	TSS45708	chr5:14941522-14943361	5.5847	9.24118	AT1G16500.1	-	NA	NA	+
GRMZM2G387360	TSS45924	chr5:23858168-23858843	67.3712	36.2259	AT5G38170.1	-	NA	Nonspecific lipid-transfer protein [Source:UniProtKB/TrEMBL;Acc:B6T2T4]	+
GRMZM2G173596	TSS46173	chr5:36976139-36977007	3.12934	1.29891	AT1G74950.1	JAZ2,TIFY10B	NA	ZIM motif family protein [Source:UniProtKB/TrEMBL;Acc:B6UG02]	+
AC209987.4_FG002	TSS46328	chr5:46807671-46810899	50.8227	30.6814	AT1G11600.1	CYP77B1	NA	cytochrome P450, family 77, subfamily B, polypeptide 1 [Source:Projected from Arabidopsis thaliana (AT1G11600) TAIR;Acc:AT1G11600]	+
GRMZM2G476538	TSS46407,TSS46408,TSS46409	chr5:51694679-51699486	7.63779	1.98651	AT1G44350.1	ILL6	NA	IAA-leucine resistant (ILR)-like gene 6 [Source:Projected from Arabidopsis thaliana (AT1G44350) TAIR;Acc:AT1G44350]	+
GRMZM2G152587	TSS46462	chr5:54562334-54564118	3.74288	2.07806	AT3G28580.1	-	NA	NA	+
GRMZM2G004955	TSS46605	chr5:62784036-62785806	16.3248	25.7823	AT3G45970.1	ATEXLA1,ATEXPL1,ATHEXP BETA 2.1,EXLA1,EXPL1	NA	NA	+
GRMZM5G801190	TSS46609	chr5:62948312-62949408	16.7887	6.33953	AT1G76240.1	-	NA	Putative uncharacterized protein [Source:UniProtKB/TrEMBL;Acc:B6SJH3]	+
GRMZM2G412702	TSS46626	chr5:63729281-63735472	1.80715	0.577607	AT2G28310.1	-	NA	NA	+
GRMZM2G112805	TSS46675	chr5:65444915-65447535	39.6924	61.1604	AT2G20760.1	-	NA	Uncharacterized protein [Source:UniProtKB/TrEMBL;Acc:B4FIZ5]	+
GRMZM2G305124	TSS46797	chr5:71873748-71875082	10.7045	5.96594	AT5G24330.1	ATXR6,SDG34	NA	ARABIDOPSIS TRITHORAX-RELATED PROTEIN 6 [Source:Projected from Arabidopsis thaliana (AT5G24330) TAIR;Acc:AT5G24330]	+
GRMZM2G022181	TSS47120	chr5:87072678-87074546	7.81406	12.2286	AT1G19200.1	-	NA	NA	+
GRMZM2G120320	TSS47206	chr5:92841737-92843574	20.9175	9.42097	AT1G80840.1	ATWRKY40,WRKY40	NA	Uncharacterized protein [Source:UniProtKB/TrEMBL;Acc:B7ZYT0]	+
GRMZM2G045319	TSS47424,TSS47425,TSS47426	chr5:110046423-110049600	4.27883	2.24755	AT2G26710.1	BAS1,CYP72B1,CYP734A1	NA	NA	+
GRMZM2G148675	TSS47565	chr5:121141723-121143079	1.19438	0.187731	-	-	NA	NA	+
GRMZM2G091293	TSS47692	chr5:130024891-130027888	12.6957	19.5449	-	-	NA	Uncharacterized protein [Source:UniProtKB/TrEMBL;Acc:C4IYM4]	+
GRMZM2G105494	TSS47726,TSS47727	chr5:133369254-133377978	16.2072	25.4628	AT4G29100.1	-	NA	Uncharacterized protein [Source:UniProtKB/TrEMBL;Acc:B4FK50]	+
GRMZM2G147210	TSS47776,TSS47777,TSS47778	chr5:136601300-136607609	35.0695	52.799	AT1G77510.1	ATPDI6,ATPDIL1-2,PDI6,PDIL1-2	NA	NA	+
GRMZM2G453575	TSS48009	chr5:152782113-152783765	2.75599	0.767228	AT4G22030.1	-	NA	NA	+
GRMZM2G167356	TSS48048	chr5:155022969-155027443	5.91908	3.42946	AT1G17640.1	-	NA	Uncharacterized protein [Source:UniProtKB/TrEMBL;Acc:C0P8S9]	+
AC202567.4_FG004	TSS48049	chr5:155078442-155083576	3.54126	5.6051	-	-	-	-	+
GRMZM2G386811	TSS48208	chr5:163983254-163985736	27795.9	6431.45	-	-	-	-	-
GRMZM2G426847	TSS48214	chr5:164370648-164374265	5.36913	3.25811	AT1G08260.1	ABO4,EMB142,EMB2284,EMB529,ESD7,POL2A,TIL1	NA	NA	+
GRMZM2G113332	TSS48301	chr5:168712280-168714190	84.2647	156.788	AT3G56240.1	CCH	NA	Uncharacterized protein [Source:UniProtKB/TrEMBL;Acc:B6SQL3]	+
GRMZM2G404769	TSS48442	chr5:175687852-175693647	3.3691	8.92248	AT1G14700.2	ATPAP3,PAP3	E2F/DP	NA	+
GRMZM2G176304	TSS48445	chr5:175701960-175703944	0.764891	1.47994	AT4G40020.1	-	NA	Uncharacterized protein [Source:UniProtKB/TrEMBL;Acc:B4FWD8]	+
GRMZM2G083855	TSS48522	chr5:178522037-178522947	4.14012	1.78457	AT1G55790.2	-	NA	Putative uncharacterized protein [Source:UniProtKB/TrEMBL;Acc:B6U3R3]	+
GRMZM2G122276	TSS48528	chr5:178989443-178990335	1.85863	0.285345	-	-	NA	Glycine-rich cell wall structural protein [Source:UniProtKB/TrEMBL;Acc:B6SR24]	+
GRMZM2G121115	TSS48570	chr5:180950814-180954187	9.36423	3.07097	AT3G48360.1	ATBT2,BT2	NA	Protein binding protein [Source:UniProtKB/TrEMBL;Acc:B6SMS2]	+
GRMZM2G300771	TSS48597	chr5:182082641-182084094	8.21058	2.94558	AT3G25250.1	AGC2,AGC2-1,AtOXI1,OXI1	NA	NA	+
GRMZM2G071846	TSS48638	chr5:184219125-184223527	34.4945	15.0817	AT1G80050.1	APT2,ATAPT2,PHT1.1	NA	Adenine phosphoribosyltransferase 2 [Source:UniProtKB/TrEMBL;Acc:B6TGM2]	+
GRMZM2G114127	TSS48644	chr5:184443938-184445313	81.2343	122.86	AT1G49750.1	-	NA	Uncharacterized protein [Source:UniProtKB/TrEMBL;Acc:B4FU50]	+
GRMZM2G529859	TSS48756,TSS48757,TSS48758	chr5:189249187-189252175	16.1923	24.5737	AT2G45190.1	AFO,FIL,YAB1	YABBY	Uncharacterized protein [Source:UniProtKB/TrEMBL;Acc:B4FSG0]	+
GRMZM5G834894	TSS48805	chr5:191523635-191527047	19.2309	8.55411	AT3G57000.1	-	NA	nucleolar essential protein-related [Source:Projected from Arabidopsis thaliana (AT3G57000) TAIR;Acc:AT3G57000]	+
GRMZM2G329454	TSS48830,TSS48831	chr5:192488045-192491683	1.98862	5.1414	-	-	NA	NA	+
GRMZM2G154628	TSS48893	chr5:195239678-195242694	18.9251	7.97033	AT3G53420.1	PIP2,PIP2;1,PIP2A	NA	Aquaporin PIP2-4 [Source:UniProtKB/Swiss-Prot;Acc:Q9ATM6]	+
GRMZM2G434203	TSS48903	chr5:195729656-195730672	5.98843	3.58566	AT5G52020.1	-	ERF	NA	+
GRMZM2G137341	TSS48904	chr5:195885969-195887098	6.47203	4.0638	AT4G25470.1	ATCBF2,CBF2,DREB1C,FTQ4	ERF	Dehydration-responsive element-binding protein 1A [Source:UniProtKB/TrEMBL;Acc:B6TU97]	+
GRMZM2G114113	TSS48987	chr5:199817614-199821258	6.23185	3.25205	AT5G17160.1	-	NA	NA	+
GRMZM2G181637	TSS49014	chr5:200652561-200654437	2.62079	1.47621	AT1G31720.1	-	NA	Uncharacterized protein [Source:UniProtKB/TrEMBL;Acc:B4FI38]	+
GRMZM2G180922	TSS49089	chr5:202875212-202879789	6.81273	10.8348	AT2G33630.1	-	NA	NAD(P)-binding Rossmann-fold superfamily protein [Source:Projected from Arabidopsis thaliana (AT2G33630) TAIR;Acc:AT2G33630]	+
GRMZM2G542272	TSS49103	chr5:203458742-203459411	43.4389	67.2708	-	-	NA	Putative uncharacterized protein [Source:UniProtKB/TrEMBL;Acc:B6SJZ4]	+
GRMZM2G312944	TSS49148	chr5:204382413-204385050	8.58956	4.89433	AT5G47680.1	-	NA	FUNCTIONS IN: molecular_function unknown; INVOLVED IN: biological_process unknown; LOCATED IN: cellular_component unknown; EXPRESSED IN: 23 plant structures; EXPRESSED DURING: 13 growth stages; CONTAINS InterPro DOMAIN/s: tRNA (guanine-N1-)-methyltr /.../ase (InterPro:IPR016009), tRNA (guanine-N(1)-)-methyltransferase, metazoa (InterPro:IPR016653), tRNA (guanine-N1-)-methyltransferase, eukaryotic…	+
GRMZM2G105874	TSS49238,TSS49239	chr5:206840814-206849981	0.145028	0.773506	-	-	NA	NA	+
GRMZM2G303915	TSS49316	chr5:208605435-208614441	8.65089	4.00559	AT1G22330.1	-	NA	Uncharacterized protein [Source:UniProtKB/TrEMBL;Acc:B8A0M8]	+
GRMZM2G046885	TSS49357	chr5:209573311-209581383	2.93919	0.982239	AT2G22540.1	AGL22,SVP	MIKC	MADS-box transcription factor 22; Uncharacterized protein [Source:UniProtKB/TrEMBL;Acc:B4FE82]	+
GRMZM2G103128	TSS49366,TSS49367	chr5:209912314-209917185	6.31629	4.09236	AT2G03220.1	ATFT1,ATFUT1,FT1,MUR2	NA	Uncharacterized protein [Source:UniProtKB/TrEMBL;Acc:B4G118]	+
GRMZM2G052422	TSS49404	chr5:210825845-210828416	98.6938	62.4832	AT1G05010.1	ACO4,EAT1,EFE	NA	1-aminocyclopropane-1-carboxylate oxidase 1; Acc oxidase; Uncharacterized protein [Source:UniProtKB/TrEMBL;Acc:Q6JN53]	+
GRMZM2G145690	TSS49411,TSS49412	chr5:211122753-211127092	4.62838	2.54351	AT1G73360.1	ATHDG11,EDT1,HDG11	HD-ZIP	Homeodomain leucine zipper family IV protein [Source:UniProtKB/TrEMBL;Acc:G2J5S8]	+
GRMZM2G151425	TSS49420	chr5:211251454-211258831	45.8415	24.1895	AT3G03270.2	-	NA	Adenine nucleotide alpha hydrolases-like superfamily protein [Source:Projected from Arabidopsis thaliana (AT3G03270) TAIR;Acc:AT3G03270]	+
GRMZM2G318662	TSS49498,TSS49499	chr5:213313363-213317967	13.7687	8.06137	-	-	NA	NA	+
GRMZM2G030523	TSS49545,TSS49546	chr5:214473507-214475861	27.9178	18.4813	AT2G29570.1	ATPCNA2,PCNA2	NA	Proliferating cell nuclear antigen [Source:UniProtKB/Swiss-Prot;Acc:Q43266]	+
GRMZM2G148937	TSS49729,TSS49730,TSS49731	chr5:1543959-1547006	4.95685	7.86615	AT1G71870.1	-	NA	MATE efflux family protein [Source:Projected from Arabidopsis thaliana (AT1G71870) TAIR;Acc:AT1G71870]	-
GRMZM2G125552	TSS49736,TSS49737	chr5:1569817-1577527	6.6234	3.54663	AT3G02875.1	ILR1	NA	Uncharacterized protein [Source:UniProtKB/TrEMBL;Acc:B4FQ26]	-
GRMZM2G336533	TSS49796	chr5:2887334-2889124	11.3181	5.01691	AT5G08790.1	anac081,ATAF2	NAC	NAC transcription factor; Uncharacterized protein [Source:UniProtKB/TrEMBL;Acc:B7ZXS1]	-
GRMZM2G171987	TSS49958	chr5:7286785-7291336	12.261	7.98471	AT3G53030.1	SRPK4	NA	ATP binding protein [Source:UniProtKB/TrEMBL;Acc:B6U0K3]	-
GRMZM2G109561	TSS50071	chr5:10818703-10819205	28.3914	43.0481	AT3G10050.1	OMR1	NA	NA	-
GRMZM2G011098	TSS50079,TSS50080	chr5:11401084-11403182	21.58	12.3078	AT4G39670.1	-	NA	Putative uncharacterized protein [Source:UniProtKB/TrEMBL;Acc:B6UBD4]	-
GRMZM2G122274	TSS50138	chr5:13320262-13325904	2.11423	0.912391	AT1G27070.1	-	NA	NA	-
GRMZM2G165901	TSS50157,TSS50158	chr5:14084192-14085595	1475.04	920.89	AT4G39260.3	ATGRP8,CCR1,GR-RBP8,GRP8	NA	Glycine-rich RNA-binding, abscisic acid-inducible protein [Source:UniProtKB/Swiss-Prot;Acc:P10979]	-
GRMZM2G066449	TSS50175	chr5:14858331-14860055	7.66801	11.9925	AT4G20880.1	-	NA	NA	-
GRMZM2G364373	TSS50205	chr5:15664293-15666696	0.668672	3.30254	AT3G03380.1	DegP7	NA	NA	-
GRMZM2G376743	TSS50411	chr5:23783296-23785415	3.13803	0.355691	AT5G52300.1	LTI65,RD29B	NA	NA	-
GRMZM2G428356	TSS50487	chr5:26614236-26617409	24.448	14.3606	AT3G15780.1	-	NA	Putative uncharacterized protein [Source:UniProtKB/TrEMBL;Acc:B6TSZ5]	-
GRMZM2G159399	TSS50512	chr5:27964681-27969466	46.6001	30.9514	AT4G30080.1	ARF16	ARF	Uncharacterized protein [Source:UniProtKB/TrEMBL;Acc:B4FP29]	-
GRMZM5G865298	TSS50546	chr5:30151731-30155247	3.00945	1.08697	AT5G46050.1	ATPTR3,PTR3	NA	NA	-
GRMZM2G133895	TSS50601	chr5:32893847-32898106	22.8023	13.1904	AT4G35930.1	-	NA	Uncharacterized protein [Source:UniProtKB/TrEMBL;Acc:C0PJJ3]	-
GRMZM2G144420	TSS50621	chr5:33661256-33664549	9.53242	2.34078	AT3G22910.1	-	NA	NA	-
GRMZM2G159364	TSS50889,TSS50890,TSS50891	chr5:48000849-48004332	4.63295	8.39185	-	-	NA	Uncharacterized protein [Source:UniProtKB/TrEMBL;Acc:B7ZZN2]	-
GRMZM2G080183	TSS50996,TSS50997	chr5:53424525-53428172	6.20715	3.85383	AT2G18980.1	-	NA	Uncharacterized protein [Source:UniProtKB/TrEMBL;Acc:B4FVT4]	-
GRMZM2G413006	TSS51005	chr5:54007174-54009052	15.0918	4.88237	AT5G57560.1	TCH4,XTH22	NA	Xyloglucan endotransglucosylase/hydrolase protein 23 [Source:UniProtKB/TrEMBL;Acc:B6TEW5]	-
GRMZM2G050450	TSS51083	chr5:59488142-59489894	1.39628	0.559815	AT5G17540.1	-	NA	NA	-
GRMZM2G701612	TSS51253	chr5:66952544-66953128	16.3961	4.64306	-	-	NA	NA	-
GRMZM2G114793	TSS51302	chr5:69354042-69357915	118.456	56.3304	AT5G42020.1	BIP,BIP2	NA	Luminal-binding protein 2 [Source:UniProtKB/Swiss-Prot;Acc:P24067]	-
GRMZM2G444748	TSS51420	chr5:74948195-74950097	55.2579	83.0691	AT1G75390.1	AtbZIP44,bZIP44	bZIP	BZIP transcription factor [Source:UniProtKB/TrEMBL;Acc:F1DK38]	-
GRMZM2G462118	TSS51432,TSS51433	chr5:75920492-75925882	7.12633	3.45857	AT5G45190.1	-	NA	NA	-
GRMZM2G130382	TSS51608,TSS51609	chr5:85114742-85115835	175.583	82.5808	AT5G60910.1	AGL8,FUL	M-type	NA	-
GRMZM2G086032	TSS51638	chr5:87559779-87563374	5.08305	8.19674	AT2G19270.1	-	NA	Putative uncharacterized protein [Source:UniProtKB/TrEMBL;Acc:B6SXU2]	-
GRMZM2G109805	TSS51734	chr5:95038448-95041197	8.19124	2.20332	AT2G12400.1	-	NA	Uncharacterized protein [Source:UniProtKB/TrEMBL;Acc:C0HGN9]	-
GRMZM2G134468	TSS51775	chr5:98341167-98346804	0.166706	0.731192	AT1G40087.1	-	NA	NA	-
GRMZM2G080083	TSS51832	chr5:101674085-101680731	1.46588	0.34323	AT5G28850.2	-	NA	Uncharacterized protein [Source:UniProtKB/TrEMBL;Acc:B7ZX11]	-
GRMZM2G024024	TSS52106	chr5:125529366-125531699	0.672943	0.207861	AT2G33580.1	-	NA	Protein kinase [Source:UniProtKB/TrEMBL;Acc:B6SWG2]	-
GRMZM2G008593	TSS52150,TSS52151	chr5:129256689-129261317	17.6866	8.65215	AT3G49220.1	-	NA	Pectinesterase-2 [Source:UniProtKB/TrEMBL;Acc:B6U6B3]	-
GRMZM2G092968	TSS52434	chr5:150314000-150315127	4.21872	7.81498	AT2G42840.1	PDF1	NA	Meiosis 5 [Source:UniProtKB/TrEMBL;Acc:B6T5X0]	-
GRMZM2G077989	TSS52607	chr5:160868428-160871942	13.3233	8.21814	AT3G25400.1	-	NA	RS21-C6 protein [Source:UniProtKB/TrEMBL;Acc:B6T319]	-
GRMZM2G018820	TSS52674,TSS52675,TSS52676	chr5:164767364-164770765	377.295	639.866	AT3G02040.1	SRG3	NA	Uncharacterized protein [Source:UniProtKB/TrEMBL;Acc:B4F7Z4]	-
GRMZM2G088543	TSS52796	chr5:171092310-171094241	0.994492	2.16961	-	-	NA	NA	-
GRMZM2G146380	TSS52928	chr5:176985508-176986702	5.22299	1.62845	AT3G04060.1	anac046,NAC046	NAC	NAC30 NAC type transcription factor [Source:UniProtKB/TrEMBL;Acc:K0DCP5]	-
GRMZM2G099989	TSS52930	chr5:177169269-177172894	3.72427	7.32665	-	-	NA	Uncharacterized protein [Source:UniProtKB/TrEMBL;Acc:C0PI48]	-
GRMZM2G153359	TSS53169	chr5:187018203-187022091	1.73088	0.672035	AT4G21200.1	ATGA2OX8,GA2OX8	NA	NA	-
GRMZM2G169558	TSS53294	chr5:190287363-190288956	18.1504	9.70524	AT1G33260.2	-	NA	Protein kinase APK1A [Source:UniProtKB/TrEMBL;Acc:B6TFF8]	-
GRMZM2G165601	TSS53369	chr5:193591233-193592916	6.75031	10.3124	-	-	NA	Putative uncharacterized protein [Source:UniProtKB/TrEMBL;Acc:B6UHT4]	-
GRMZM2G112247	TSS53374	chr5:193782892-193784506	28.0948	45.6914	AT4G35750.1	-	NA	Uncharacterized protein [Source:UniProtKB/TrEMBL;Acc:B4FTH4]	-
GRMZM2G094189	TSS53424	chr5:196985921-196987390	0.733933	0.0776229	-	-	NA	Uncharacterized protein [Source:UniProtKB/TrEMBL;Acc:B4FC12]	-
GRMZM2G111146	TSS53458,TSS53459,TSS53460	chr5:198825971-198829612	4.83347	7.42225	AT1G22490.1	-	bHLH	Uncharacterized protein [Source:UniProtKB/TrEMBL;Acc:B4FD44]	-
GRMZM2G004480	TSS53461	chr5:198837996-198840230	5.3097	8.46038	AT3G03550.1	-	NA	NA	-
GRMZM2G108087	TSS53514	chr5:200582247-200585157	8.28205	15.6631	AT5G46860.1	ATSYP22,ATVAM3,SGR3,SYP22,VAM3	NA	Uncharacterized protein [Source:UniProtKB/TrEMBL;Acc:B4FGW6]	-
GRMZM2G341957	TSS53555	chr5:202188255-202189008	13.4986	6.94278	AT1G49000.1	-	NA	NA	-
GRMZM2G466298	TSS53566	chr5:202350895-202359932	1.37569	0.406564	AT5G55830.1	-	NA	NA	-
GRMZM5G847707	TSS53641	chr5:204784679-204793027	7.08694	1.24276	-	-	NA	Uncharacterized protein [Source:UniProtKB/TrEMBL;Acc:C4J2C3]	-
GRMZM2G118366	TSS53760	chr5:207705542-207707495	9.50602	4.59207	AT4G10630.1	-	NA	Uncharacterized protein [Source:UniProtKB/TrEMBL;Acc:B7ZXZ1]	-
GRMZM2G081214	TSS53785	chr5:208686048-208687458	1.31986	0.382807	AT4G08950.1	EXO	NA	NA	-
GRMZM2G380432	TSS53786	chr5:208689491-208691178	101.556	55.5751	AT4G08950.1	EXO	NA	Phi-1-like phosphate-induced protein [Source:UniProtKB/TrEMBL;Acc:B6SN51]	-
GRMZM2G152793	TSS53859	chr5:210208832-210211628	0.517195	0.0632394	AT5G35370.1	-	NA	Uncharacterized protein [Source:UniProtKB/TrEMBL;Acc:C4J659]	-
GRMZM2G110333	TSS53937,TSS53938	chr5:212398698-212401499	31.7438	13.5128	AT1G53910.1	RAP2.12	NA	Uncharacterized protein [Source:UniProtKB/TrEMBL;Acc:B4G1N2]	-
GRMZM2G445958	TSS54100,TSS54101,TSS54102	chr5:216667563-216671809	30.7535	16.3684	AT2G24490.1	ATRPA2,ATRPA32A,ROR1,RPA2,RPA32A	NA	Uncharacterized protein [Source:UniProtKB/TrEMBL;Acc:B4FEW1]	-
GRMZM2G573732	TSS54248,TSS54249	chr6:6001782-6008059	2.13042	3.69068	-	-	NA	Uncharacterized protein [Source:UniProtKB/TrEMBL;Acc:K7U9U5]	+
GRMZM2G008202	TSS55118	chr6:46936592-46938715	5.23415	9.5149	AT5G27690.1	-	NA	Putative heavy metal transport/detoxification superfamily protein; Uncharacterized protein [Source:UniProtKB/TrEMBL;Acc:C0P480]	+
GRMZM2G071450	TSS55198,TSS55199	chr6:54372729-54374538	10.2564	16.4122	AT1G76100.1	PETE1	NA	Plastocyanin; Plastocyanin isoform 1; Plastocyanin isoform 2 [Source:UniProtKB/TrEMBL;Acc:B6SSB9]	+
GRMZM2G380377	TSS55291	chr6:62712929-62714535	24.3063	13.7004	AT4G25480.1	ATCBF3,CBF3,DREB1A	ERF	DRE-binding protein 4; Putative AP2/EREBP transcription factor superfamily protein [Source:UniProtKB/TrEMBL;Acc:C3UZ69]	+
GRMZM2G136571	TSS55340	chr6:65459328-65460986	11.8717	7.84654	AT4G24140.1	-	NA	Uncharacterized protein [Source:UniProtKB/TrEMBL;Acc:K7UKG2]	+
GRMZM2G047296	TSS55496	chr6:74195639-74196471	4.85941	2.72624	-	-	NA	Uncharacterized protein [Source:UniProtKB/TrEMBL;Acc:K7UD84]	+
GRMZM2G369803	TSS56316	chr6:105668797-105670742	0.807171	0.212904	AT5G44400.1	-	NA	Putative FAD-binding Berberine family protein [Source:UniProtKB/TrEMBL;Acc:K7V027]	+
GRMZM2G063924	TSS56526	chr6:115652873-115656388	8.00508	3.54054	-	-	NA	Uncharacterized protein [Source:UniProtKB/TrEMBL;Acc:K7UGX4]	+
GRMZM2G164308	TSS56573,TSS56574,TSS56575,TSS56576	chr6:118313758-118326943	23.7716	9.89208	AT1G70670.1	-	NA	ABA-induced protein; ABA-induced protein isoform 1; ABA-induced protein isoform 2 [Source:UniProtKB/TrEMBL;Acc:B6TL27]	+
GRMZM2G122577	TSS56699	chr6:124097049-124097991	13.3535	7.70156	AT5G01790.1	-	NA	Uncharacterized protein [Source:UniProtKB/TrEMBL;Acc:B8A1X9]	+
GRMZM2G051806	TSS56839	chr6:130163345-130166258	10.5613	2.35716	AT2G19860.1	ATHXK2,HXK2	NA	Hexokinase-1; Uncharacterized protein [Source:UniProtKB/TrEMBL;Acc:C0HF79]	+
GRMZM2G317426	TSS56861	chr6:131109158-131109911	11.2197	19.5956	-	-	NA	Uncharacterized protein [Source:UniProtKB/TrEMBL;Acc:K7ULR4]	+
GRMZM2G051619	TSS56864	chr6:131338804-131342645	4.76693	1.44638	AT1G78440.1	ATGA2OX1,GA2OX1	NA	Gibberellin 2-beta-dioxygenase [Source:UniProtKB/TrEMBL;Acc:K7UIG8]	+
GRMZM2G126582	TSS56869	chr6:131635198-131637009	18.912	11.2594	AT4G18910.1	ATNLM2,NIP1;2,NLM2	NA	Aquaporin NIP-type [Source:UniProtKB/TrEMBL;Acc:K7UR71]	+
GRMZM2G024073	TSS56887	chr6:132310107-132315479	6.12311	9.20303	AT4G29670.1	ACHT2	NA	Putative thioredoxin superfamily protein; Thioredoxin-like 6; Uncharacterized protein [Source:UniProtKB/TrEMBL;Acc:B6UHV8]	+
GRMZM2G103945	TSS56910,TSS56911	chr6:133537404-133539720	24.6558	11.8358	-	-	NA	Aquaporin TIP4-1 [Source:UniProtKB/Swiss-Prot;Acc:Q9ATL6]	+
GRMZM2G005293	TSS57069,TSS57070	chr6:140972884-140976768	11.6301	17.5542	AT3G51670.1	-	NA	Putative patellin family protein [Source:UniProtKB/TrEMBL;Acc:K7UJH6]	+
GRMZM2G132442	TSS57103	chr6:142847162-142849242	1.77066	0.551293	AT2G38760.1	ANN3,ANNAT3	NA	Annexin [Source:UniProtKB/TrEMBL;Acc:B4FZ06]	+
GRMZM2G176651	TSS57171	chr6:145719695-145722014	5.00318	3.11543	AT1G03440.1	-	NA	Uncharacterized protein [Source:UniProtKB/TrEMBL;Acc:C0PGT9]	+
GRMZM2G032865	TSS57221,TSS57222,TSS57223	chr6:148305158-148307276	5.45111	8.55008	AT1G09812.1	-	NA	Uncharacterized protein [Source:UniProtKB/TrEMBL;Acc:B6SM77]	+
GRMZM2G160354	TSS57324	chr6:152450868-152451644	39.8656	14.2768	-	-	NA	Uncharacterized protein [Source:UniProtKB/TrEMBL;Acc:B6U2V7]	+
GRMZM2G089895	TSS57474	chr6:156785535-156787610	3.20713	0.835282	AT1G05260.1	RCI3,RCI3A	NA	Peroxidase 1 [Source:UniProtKB/TrEMBL;Acc:B6TWB1]	+
GRMZM2G094892	TSS57723	chr6:162059334-162061082	2.84486	1.13638	AT3G21330.1	-	bHLH	Putative HLH DNA-binding domain superfamily protein isoform 1; Putative HLH DNA-binding domain superfamily protein isoform 2; Uncharacterized protein [Source:UniProtKB/TrEMBL;Acc:C0PDD3]	+
GRMZM2G096389	TSS57730,TSS57731	chr6:162152143-162159398	8.55441	5.31035	AT2G45100.1	-	NA	Uncharacterized protein [Source:UniProtKB/TrEMBL;Acc:B4FZ96]	+
GRMZM2G079263	TSS57735,TSS57736,TSS57737	chr6:162206431-162211776	21.9899	14.5987	AT1G80170.1	-	NA	Polygalacturonase; Uncharacterized protein [Source:UniProtKB/TrEMBL;Acc:B4G1N7]	+
GRMZM2G079617	TSS57738,TSS57739	chr6:162214792-162217495	6.30962	3.26808	AT1G23460.1	-	NA	Polygalacturonase [Source:UniProtKB/TrEMBL;Acc:K7UR87]	+
GRMZM2G059845	TSS57754	chr6:162756481-162759383	20.3575	13.5355	AT1G27440.1	ATGUT1,GUT2,IRX10	NA	Secondary cell wall glycosyltransferase family 47 [Source:UniProtKB/TrEMBL;Acc:K7URD4]	+
GRMZM2G059939	TSS57755	chr6:162767826-162769490	3.21671	1.80411	AT1G13260.1	EDF4,RAV1	ERF	Putative AP2/EREBP transcription factor superfamily protein; Uncharacterized protein [Source:UniProtKB/TrEMBL;Acc:B4FXX4]	+
GRMZM2G061663	TSS57756	chr6:162801073-162804828	7.92343	4.90213	AT1G73760.1	-	NA	Putative RING zinc finger domain superfamily protein [Source:UniProtKB/TrEMBL;Acc:K7UME0]	+
GRMZM2G160430	TSS57869,TSS57870,TSS57871,TSS57872	chr6:165351878-165357787	3.95337	1.80425	AT1G75220.1	-	NA	Uncharacterized protein [Source:UniProtKB/TrEMBL;Acc:K7URW6]	+
GRMZM2G374827	TSS58046,TSS58047	chr6:3042195-3047445	3.65257	1.82342	AT5G49900.1	-	NA	Non-lysosomal glucosylceramidase [Source:UniProtKB/TrEMBL;Acc:K7V8J6]	-
GRMZM2G430807	TSS58860	chr6:38070648-38072014	1.12865	2.50423	-	-	NA	Metallothionein-like protein type 2; Putative metallothionein famil protein; Uncharacterized protein [Source:UniProtKB/TrEMBL;Acc:B6T303]	-
GRMZM2G130173	TSS58861	chr6:38085750-38086440	257.859	624.66	-	-	NA	Metallothionein-like protein type 2; Uncharacterized protein [Source:UniProtKB/TrEMBL;Acc:B6SP45]	-
GRMZM2G400718	TSS59108	chr6:60336398-60342981	37.8904	12.2678	AT4G28310.1	-	NA	Uncharacterized protein [Source:UniProtKB/TrEMBL;Acc:B6TG36]	-
GRMZM2G083408	TSS59111	chr6:61013633-61015228	7.49591	17.0453	-	-	NA	Uncharacterized protein [Source:UniProtKB/TrEMBL;Acc:K7UCF3]	-
GRMZM2G068672	TSS59249	chr6:70173600-70175049	5.38118	8.76374	AT4G16780.1	ATHB-2,ATHB2,HAT4,HB-2	NA	Putative homeobox DNA-binding and leucine zipper domain family protein [Source:UniProtKB/TrEMBL;Acc:K7UCY6]	-
GRMZM2G447347	TSS59255	chr6:70452641-70454521	6.0971	3.69164	AT3G18180.1	-	NA	Uncharacterized protein [Source:UniProtKB/TrEMBL;Acc:K7UG29]	-
GRMZM2G130528	TSS59357,TSS59358	chr6:75909994-75912893	5.60431	2.56162	AT5G45910.1	-	NA	Uncharacterized protein [Source:UniProtKB/TrEMBL;Acc:C0HHC3]	-
GRMZM2G102923	TSS59474	chr6:81878157-81880235	11.793	6.60927	AT5G08200.1	-	NA	LysM domain containing protein; Uncharacterized protein [Source:UniProtKB/TrEMBL;Acc:B7ZXR1]	-
GRMZM5G813768	TSS59524,TSS59525	chr6:83415350-83416279	8.38883	15.0277	-	-	NA	Uncharacterized protein [Source:UniProtKB/TrEMBL;Acc:K7VCS6]	-
GRMZM2G108798	TSS59563,TSS59564	chr6:85368886-85371594	10.3147	16.1153	AT5G66350.1	SHI	SRS	Uncharacterized protein [Source:UniProtKB/TrEMBL;Acc:K7UDS7]	-
GRMZM2G420715	TSS59817	chr6:93749501-93750683	10.028	5.1914	AT4G39720.1	-	NA	Uncharacterized protein; VQ motif family protein [Source:UniProtKB/TrEMBL;Acc:B8A1S7]	-
GRMZM2G137421	TSS60081	chr6:103766056-103773502	9.52013	6.04993	AT1G69850.1	ATNRT1:2,NRT1:2,NTL1	NA	Uncharacterized protein [Source:UniProtKB/TrEMBL;Acc:B8A0B6]	-
GRMZM2G064096	TSS60478	chr6:123959993-123961169	3.79675	5.92951	AT5G20630.1	ATGER3,GER3,GLP3,GLP3A,GLP3B	NA	Germin-like protein; Uncharacterized protein [Source:UniProtKB/TrEMBL;Acc:Q6TM44]	-
GRMZM2G078798	TSS60523,TSS60524,TSS60525	chr6:126063716-126069395	1.41067	2.93221	AT1G02400.1	ATGA2OX4,ATGA2OX6,DTA1,GA2OX6	NA	Gibberellin 2-oxidase [Source:UniProtKB/TrEMBL;Acc:B6U889]	-
GRMZM2G117357	TSS60808,TSS60809	chr6:138676387-138691040	3.43677	1.63889	AT3G06860.1	ATMFP2,MFP2	NA	Uncharacterized protein [Source:UniProtKB/TrEMBL;Acc:K7UJ86]	-
GRMZM2G085964	TSS60813	chr6:138751830-138753113	49.8027	32.5609	AT3G16770.1	ATEBP,EBP,ERF72,RAP2.3	NA	Putative AP2/EREBP transcription factor superfamily protein; Uncharacterized protein [Source:UniProtKB/TrEMBL;Acc:C0P7X8]	-
GRMZM2G012724	TSS60899	chr6:141604321-141606522	19.243	10.3922	AT2G38470.1	ATWRKY33,WRKY33	WRKY	Putative WRKY DNA-binding domain superfamily protein [Source:UniProtKB/TrEMBL;Acc:K7UJJ9]	-
GRMZM2G121565	TSS61030,TSS61031	chr6:147401418-147404841	6.56523	3.80602	AT5G48380.1	BIR1	NA	BAK1-interacting receptor-like kinase 1 [Source:Projected from Arabidopsis thaliana (AT5G48380) TAIR;Acc:AT5G48380]	-
GRMZM2G175860	TSS61073,TSS61074,TSS61075	chr6:148497232-148499344	6.17888	3.97603	AT5G25530.1	-	NA	Uncharacterized protein [Source:UniProtKB/TrEMBL;Acc:B4FVP7]	-
GRMZM2G091201	TSS61098	chr6:149547175-149548435	3.59391	1.3082	AT5G04760.1	-	MYB_related	Putative MYB DNA-binding domain superfamily protein [Source:UniProtKB/TrEMBL;Acc:K7UNU4]	-
GRMZM2G368410	TSS61385,TSS61386	chr6:157932490-157937968	1.95058	0.99669	AT1G06750.2	-	NA	Uncharacterized protein [Source:UniProtKB/TrEMBL;Acc:C0HFB4]	-
GRMZM5G847982	TSS61570	chr6:161998677-162000549	62.3278	30.0716	AT5G56980.1	-	NA	Uncharacterized protein [Source:UniProtKB/TrEMBL;Acc:B7ZY72]	-
GRMZM2G377613	TSS61667	chr6:164345720-164346660	3.59392	5.80512	AT3G14880.2	-	NA	Tumor protein-like protein; Tumor-related protein-like [Source:UniProtKB/TrEMBL;Acc:B6UIG9]	-
GRMZM2G165679	TSS61695	chr6:165049805-165051519	101.05	63.2916	AT2G42880.1	ATMPK20,MPK20	NA	Putative MAP kinase family protein [Source:UniProtKB/TrEMBL;Acc:K7UW11]	-
GRMZM5G846057	TSS61727	chr6:165687985-165689517	1.22026	0.444434	AT1G78080.1	RAP2.4	ERF	Putative AP2/EREBP transcription factor superfamily protein; Uncharacterized protein [Source:UniProtKB/TrEMBL;Acc:B4FPF0]	-
GRMZM5G847466	TSS61756	chr6:166188863-166189789	35.3223	21.6182	AT1G18530.1	-	NA	Calmodulin [Source:UniProtKB/TrEMBL;Acc:B6SJJ2]	-
GRMZM2G080887	TSS61778	chr6:167148058-167150062	4.90082	2.82288	AT4G27970.1	SLAH2	NA	Uncharacterized protein [Source:UniProtKB/TrEMBL;Acc:K7V898]	-
GRMZM2G113355	TSS61799	chr6:167671445-167674098	5.15872	3.17712	AT5G39890.1	-	NA	Cupin, RmlC-type; Uncharacterized protein [Source:UniProtKB/TrEMBL;Acc:B4F886]	-
GRMZM2G018721	TSS61892,TSS61893	chr7:1923281-1927959	5.83679	9.00555	AT1G69310.1	ATWRKY57,WRKY57	WRKY	NA	+
GRMZM2G406014	TSS62030	chr7:6922570-6924041	14.5653	7.51487	AT5G06570.1	-	NA	NA	+
GRMZM2G046776	TSS62085	chr7:9201836-9205519	3.36319	1.4185	AT2G29200.1	APUM1,PUM1	NA	Uncharacterized protein [Source:UniProtKB/TrEMBL;Acc:C0P3F4]	+
GRMZM2G162359	TSS62115	chr7:10656436-10658172	1.22746	0.225562	AT5G24090.1	ATCHIA,CHIA	NA	Uncharacterized protein [Source:UniProtKB/TrEMBL;Acc:B4G1C2]	+
GRMZM6G285883	TSS62151	chr7:12568475-12569538	31.6226	14.5016	AT5G04280.1	-	NA	NA	+
GRMZM2G150091	TSS62166	chr7:13216516-13217691	4.41702	7.05267	AT1G19730.1	ATH4,ATTRX4	NA	Thioredoxin [Source:UniProtKB/TrEMBL;Acc:B4FFQ0]	+
GRMZM2G493395	TSS62187	chr7:14086685-14089909	3.81754	1.41468	AT4G15560.1	CLA,CLA1,DEF,DXPS2,DXS	NA	1-deoxy-D-xylulose 5-phosphate synthase [Source:UniProtKB/TrEMBL;Acc:A4ZYX4]	+
GRMZM2G156684	TSS62211	chr7:15339428-15342544	1.2996	0.268574	AT1G74790.1	-	NA	Uncharacterized protein [Source:UniProtKB/TrEMBL;Acc:C0P478]	+
GRMZM2G454928	TSS62233	chr7:17490085-17492181	12.0339	18.9501	-	-	NA	Uncharacterized conserved protein (DUF2358) [Source:Projected from Arabidopsis thaliana (AT3G04890) TAIR;Acc:AT3G04890]	+
GRMZM2G042733	TSS62263	chr7:19360148-19366043	1.21331	0.429903	AT4G09820.1	BHLH42,TT8	NA	NA	+
GRMZM2G016958	TSS62348,TSS62349	chr7:25919395-25927080	23.6761	14.4777	AT3G02875.1	ILR1	NA	Uncharacterized protein [Source:UniProtKB/TrEMBL;Acc:B4G0F2]	+
GRMZM2G326147	TSS62403	chr7:29551057-29552943	1.76915	0.623023	-	-	NA	NA	+
GRMZM2G109252	TSS62463	chr7:34647028-34649836	1.52902	2.68771	AT4G00730.1	AHDP,ANL2	NA	Uncharacterized protein [Source:UniProtKB/TrEMBL;Acc:C0PJX0]	+
GRMZM5G896560	TSS62543,TSS62544	chr7:39888033-39889252	13.0213	2.40695	-	-	NA	NA	+
GRMZM2G107377	TSS62645	chr7:49750259-49752394	11.4611	18.4569	AT5G67260.1	CYCD3;2	NA	Uncharacterized protein [Source:UniProtKB/TrEMBL;Acc:C4J9D1]	+
GRMZM2G050550	TSS62660	chr7:51486944-51489455	4.82278	3.20328	AT5G67300.1	ATMYB44,ATMYBR1,MYB44,MYBR1	MYB	Sucrose responsive element binding protein [Source:UniProtKB/TrEMBL;Acc:B6TZ85]	+
GRMZM2G027198	TSS62664	chr7:52269231-52270274	3.31436	1.18781	AT2G32300.1	UCC1	NA	Uncharacterized protein [Source:UniProtKB/TrEMBL;Acc:C0P5X8]	+
GRMZM2G318299	TSS62674	chr7:54345892-54348233	2.08226	1.17083	AT2G36710.1	-	NA	NA	+
GRMZM2G035514	TSS62691	chr7:56558353-56611769	5.90238	2.46016	-	-	NA	NA	+
GRMZM2G179424	TSS62746	chr7:62641354-62646844	6.85768	4.24272	AT3G42660.1	-	NA	transducin family protein / WD-40 repeat family protein [Source:Projected from Arabidopsis thaliana (AT3G42660) TAIR;Acc:AT3G42660]	+
GRMZM2G008657	TSS62956	chr7:83391098-83392120	21.051	12.0755	AT5G52220.1	-	NA	CONTAINS InterPro DOMAIN/s: Chromosome transmission fidelity protein 8 (InterPro:IPR018607); Has 127 Blast hits to 127 proteins in 63 species: Archae - 0; Bacteria - 0; Metazoa - 70; Fungi - 17; Plants - 31; Viruses - 0; Other Eukaryotes - 9 (source /.../ BLink). [Source:Projected from Arabidopsis thaliana (AT5G52220) TAIR;Acc:AT5G52220]	+
GRMZM2G100107	TSS63033	chr7:91709079-91712535	0.446212	1.29162	AT5G02520.1	-	NA	Putative uncharacterized protein [Source:UniProtKB/TrEMBL;Acc:B6UCY0]	+
GRMZM2G139815	TSS63036,TSS63037	chr7:92417478-92419510	4.84458	1.85065	AT5G24110.1	ATWRKY30,WRKY30	NA	WRKY74-superfamily of TFs having WRKY and zinc finger domains [Source:UniProtKB/TrEMBL;Acc:B6U244]	+
GRMZM2G357371	TSS63156	chr7:101914392-101915747	9.79529	5.5738	AT3G57030.1	-	NA	NA	+
GRMZM2G121189	TSS63236,TSS63237	chr7:110084399-110088596	13.8166	6.85806	AT3G25855.1	-	NA	Putative uncharacterized protein [Source:UniProtKB/TrEMBL;Acc:B6SX82]	+
GRMZM2G073275	TSS63410,TSS63411	chr7:119991340-119992231	615.76	311.863	AT3G53730.1	-	NA	Histone H4 [Source:UniProtKB/Swiss-Prot;Acc:P62787]	+
GRMZM2G070375	TSS63583,TSS63584	chr7:128005052-128006504	12.434	7.3604	AT2G22475.1	GEM	NA	FIP1 [Source:UniProtKB/TrEMBL;Acc:B6TYS0]	+
GRMZM2G016836	TSS63725	chr7:133655726-133657708	14.4596	7.93622	AT2G33590.1	-	NA	Dihydroflavonol-4-reductase [Source:UniProtKB/TrEMBL;Acc:B6TR31]	+
GRMZM2G080243	TSS63743	chr7:134604931-134607849	7.63155	4.20101	AT3G20240.1	-	NA	NA	+
AC196726.2_FG001	TSS63851	chr7:139562716-139562971	10.4242	35.1629	-	-	NA	Putative uncharacterized protein [Source:UniProtKB/TrEMBL;Acc:B6U3A3]	+
AC196961.2_FG003	TSS64035	chr7:148119935-148120247	288.904	183.493	AT3G53730.1	-	NA	Histone H4 [Source:UniProtKB/Swiss-Prot;Acc:P62787]	+
GRMZM2G155911	TSS64150	chr7:151226733-151228790	9.57351	5.36992	AT3G16520.3	UGT88A1	NA	Anthocyanidin 3-O-glucosyltransferase [Source:UniProtKB/TrEMBL;Acc:B6T3B8]	+
GRMZM2G455075	TSS64151	chr7:151229996-151231882	9.46819	5.84149	AT3G21800.1	UGT71B8	NA	Anthocyanidin 5,3-O-glucosyltransferase [Source:UniProtKB/TrEMBL;Acc:B6SSB3]	+
GRMZM2G108615	TSS64172,TSS64173	chr7:152561487-152564481	0.854337	0.159731	-	-	NA	NA	+
GRMZM2G075828	TSS64190	chr7:153256117-153260594	42.4684	22.4516	AT3G21690.1	-	NA	Transparent testa 12 protein; Uncharacterized protein [Source:UniProtKB/TrEMBL;Acc:B4G210]	+
GRMZM2G468682	TSS64223	chr7:154507676-154512720	4.55155	2.73811	AT3G01160.1	-	NA	Putative uncharacterized protein [Source:UniProtKB/TrEMBL;Acc:B6U7T7]	+
GRMZM2G114140	TSS64236,TSS64237	chr7:154937800-154940247	18.2428	12.0209	AT5G55180.1	-	NA	Hydrolase, hydrolyzing O-glycosyl compounds [Source:UniProtKB/TrEMBL;Acc:B6U0V2]	+
GRMZM2G000361	TSS64252,TSS64253,TSS64254,TSS64255	chr7:155628228-155633919	23.9853	15.476	AT4G18975.1	-	NA	Putative uncharacterized protein [Source:UniProtKB/TrEMBL;Acc:B6SGE5]	+
GRMZM2G339645	TSS64270	chr7:156324057-156327833	2.00784	1.01695	AT1G02730.1	ATCSLD5,CSLD5,SOS6	NA	CSLF3-cellulose synthase-like family F; beta1,3;1,4 glucan synthase; Uncharacterized protein [Source:UniProtKB/TrEMBL;Acc:B6SWB6]	+
GRMZM2G019974	TSS64300	chr7:157541396-157543632	2.43644	0.798833	AT1G79360.1	2-Oct,ATOCT2,OCT2	NA	Uncharacterized protein [Source:UniProtKB/TrEMBL;Acc:B4FWK6]	+
GRMZM2G083243	TSS64368,TSS64369	chr7:160071799-160075599	160.04	89.1062	AT5G19780.1	TUA5	NA	Tubulin alpha-6 chain [Source:UniProtKB/Swiss-Prot;Acc:P33627]	+
GRMZM2G104204	TSS64389	chr7:160792660-160793924	27.9845	15.0717	AT2G18550.1	ATHB21,HB-2,HB21	HD-ZIP	NA	+
GRMZM2G302604	TSS64392	chr7:160854632-160856768	9.16514	4.54608	AT3G18830.1	ATPLT5,ATPMT5,PMT5	NA	Uncharacterized protein [Source:UniProtKB/TrEMBL;Acc:C0P2W9]	+
GRMZM2G157505	TSS64483	chr7:164496100-164496944	11.7907	6.3837	-	-	NA	EGG APPARATUS-1 protein [Source:UniProtKB/TrEMBL;Acc:B6TF57]	+
GRMZM2G054032	TSS64527	chr7:165784223-165785899	7.32508	11.6706	AT4G33160.1	-	NA	F-box protein [Source:UniProtKB/TrEMBL;Acc:Q5GAU2]	+
GRMZM2G141322	TSS64574	chr7:167674263-167675476	66.0184	41.0757	AT1G26820.1	RNS3	NA	Ribonuclease 1 [Source:UniProtKB/TrEMBL;Acc:B6TYW3]	+
GRMZM2G459663	TSS64576	chr7:167856951-167858362	8.3238	4.31663	AT5G39670.1	-	NA	EF hand family protein [Source:UniProtKB/TrEMBL;Acc:B6UH18]	+
GRMZM2G318843	TSS64587,TSS64588	chr7:168019361-168022703	19.6757	11.1909	AT3G13600.1	-	NA	NA	+
AC234159.1_FG002	TSS64689,TSS64690	chr7:171387455-171391223	6.14814	3.7127	AT3G20240.1	-	NA	Putative uncharacterized protein [Source:UniProtKB/TrEMBL;Acc:B6SS93]	+
GRMZM2G348125	TSS64759	chr7:173641490-173642947	46.9499	74.7641	AT2G39050.1	-	NA	Stress responsive protein [Source:UniProtKB/TrEMBL;Acc:B6TF92]	+
GRMZM2G410766	TSS64760	chr7:173692011-173693306	23.3226	37.129	AT2G39050.1	-	NA	Stress responsive protein [Source:UniProtKB/TrEMBL;Acc:B6STP1]	+
GRMZM2G113052	TSS64783	chr7:174550355-174552407	17.1322	10.6879	AT4G16146.1	-	NA	Negatively light-regulated protein [Source:UniProtKB/TrEMBL;Acc:B6T0Q4]	+
GRMZM2G158394	TSS64845	chr7:176260710-176262411	21.6252	2.97008	AT1G14220.1	-	NA	Extracellular ribonuclease LE [Source:UniProtKB/TrEMBL;Acc:B6SSH9]	+
GRMZM2G044194	TSS64954	chr7:3025542-3026306	24.5659	4.46382	AT3G49780.1	ATPSK3 (FORMER SYMBOL),ATPSK4,PSK4	NA	Phytosulfokines 4 [Source:UniProtKB/TrEMBL;Acc:B6UIM4]	-
GRMZM2G320298	TSS65053	chr7:7123030-7124333	50.1499	82.6479	AT5G06570.1	-	NA	NA	-
GRMZM2G046529	TSS65105	chr7:9209242-9212980	17.9709	9.3303	AT3G57280.1	-	NA	NA	-
GRMZM2G147560	TSS65336,TSS65337	chr7:26980476-26983655	14.6914	22.5456	AT1G80830.1	ATNRAMP1,NRAMP1,PMIT1	NA	NA	-
GRMZM2G045834	TSS65363	chr7:28368851-28373373	5.26456	2.48442	AT1G49290.1	-	NA	Uncharacterized protein [Source:UniProtKB/TrEMBL;Acc:B4FK39]	-
GRMZM2G086502	TSS65375	chr7:29541011-29542905	2.20272	1.07499	AT5G54280.2	ATM2,ATM4,ATMYOS1	NA	Uncharacterized protein [Source:UniProtKB/TrEMBL;Acc:B4F8J9]	-
GRMZM2G076417	TSS65419	chr7:33110803-33114090	6.25451	10.0137	AT1G20160.1	ATSBT5.2	NA	NA	-
GRMZM2G146463	TSS65507	chr7:40582835-40586147	12.2627	7.91828	AT5G08380.1	AGAL1,AtAGAL1	NA	Alpha-galactosidase [Source:UniProtKB/TrEMBL;Acc:B6TNN5]	-
GRMZM2G047368	TSS65514,TSS65515	chr7:41553958-41555454	30.8725	57.9704	AT2G37170.1	PIP2;2,PIP2B	NA	Aquaporin PIP2-6 [Source:UniProtKB/Swiss-Prot;Acc:Q9ATM5]	-
GRMZM2G032766	TSS65650	chr7:54381360-54382953	10.5007	6.29809	AT5G23950.1	-	NA	Uncharacterized protein [Source:UniProtKB/TrEMBL;Acc:B7ZY87]	-
GRMZM2G480516	TSS65717,TSS65718	chr7:62990692-62997102	17.1635	10.6374	AT5G22500.1	FAR1	NA	Uncharacterized protein [Source:UniProtKB/TrEMBL;Acc:C4J2V6]	-
GRMZM2G003038	TSS66044	chr7:95566311-95570188	14.1355	7.37659	AT4G29510.1	ATPRMT11,ATPRMT1B,PRMT11,PRMT1B	NA	Protein arginine N-methyltransferase 1; Uncharacterized protein [Source:UniProtKB/TrEMBL;Acc:B6TIG8]	-
GRMZM2G092525	TSS66221	chr7:109354513-109357391	8.61892	13.5901	AT5G37840.1	-	NA	Uncharacterized protein [Source:UniProtKB/TrEMBL;Acc:C0HDT5]	-
GRMZM2G125653	TSS66348	chr7:115336588-115338419	5.19772	3.18154	AT1G80840.1	ATWRKY40,WRKY40	WRKY	Uncharacterized protein; WRKY DNA-binding protein [Source:UniProtKB/TrEMBL;Acc:B1Q040]	-
GRMZM2G116614	TSS66447	chr7:121257088-121259235	30.3826	5.12451	AT1G19180.1	JAZ1,TIFY10A	NA	Uncharacterized protein [Source:UniProtKB/TrEMBL;Acc:C0PFI1]	-
GRMZM2G089854	TSS66615	chr7:130279554-130282751	19.8908	10.1553	AT5G15740.1	-	NA	Uncharacterized protein [Source:UniProtKB/TrEMBL;Acc:C0PPE0]	-
GRMZM2G089850	TSS66619	chr7:130393750-130395017	18.887	30.5968	AT1G51700.1	ADOF1,DOF1	Dof	Uncharacterized protein [Source:UniProtKB/TrEMBL;Acc:C4J9K3]	-
GRMZM2G151407	TSS66645,TSS66646,TSS66647,TSS66648	chr7:131319480-131323592	3.03447	4.81432	AT5G56270.1	ATWRKY2,WRKY2	NA	Putative uncharacterized protein [Source:UniProtKB/TrEMBL;Acc:B6SWT2]	-
GRMZM2G056743	TSS66781	chr7:137012148-137013135	4.28656	9.35162	-	-	NA	NA	-
GRMZM2G345081	TSS66847	chr7:140743497-140747962	17.2728	27.2747	AT3G60890.2	ZPR2	NA	Uncharacterized protein [Source:UniProtKB/TrEMBL;Acc:B4FHG7]	-
GRMZM2G143400	TSS66860	chr7:141548949-141550797	5.40261	1.99152	AT5G19700.1	-	NA	NA	-
GRMZM2G465689	TSS66887	chr7:142261177-142265322	0.219715	1.14166	-	-	NA	NA	-
GRMZM2G449875	TSS66946,TSS66947	chr7:143785691-143787214	7.83961	5.1789	AT2G17450.1	RHA3A	NA	RING-H2 finger protein ATL2A [Source:UniProtKB/TrEMBL;Acc:B6TST7]	-
GRMZM2G180080	TSS67217	chr7:153485163-153487062	2.80383	1.23546	AT3G50930.1	BCS1	NA	Mitochondrial protein; Uncharacterized protein [Source:UniProtKB/TrEMBL;Acc:B6SXQ2]	-
GRMZM2G056369	TSS67234	chr7:154227774-154230208	1.2613	0.188734	AT3G21720.1	ICL	NA	Isocitrate lyase [Source:UniProtKB/TrEMBL;Acc:B4FTF9]	-
GRMZM5G801949	TSS67318	chr7:157477244-157479675	6.61344	3.69128	-	-	NA	Sugar carrier protein C [Source:UniProtKB/TrEMBL;Acc:B6SWZ1]	-
GRMZM2G107562	TSS67385	chr7:159168807-159175320	504.549	255.19	AT5G26330.1	-	NA	Copper ion binding protein; Uncharacterized protein [Source:UniProtKB/TrEMBL;Acc:B6TG00]	-
GRMZM2G119705	TSS67492	chr7:162849639-162851038	1.03849	0.200763	-	-	NA	rRNA N-glycosidase [Source:UniProtKB/TrEMBL;Acc:B4FB72]	-
GRMZM2G131167	TSS67520	chr7:163727831-163730625	4.31694	2.65504	AT5G61030.1	GR-RBP3	NA	Uncharacterized protein [Source:UniProtKB/TrEMBL;Acc:B4F8A7]	-
GRMZM5G825512	TSS67615	chr7:167546527-167549735	9.03269	4.14849	AT1G26840.1	ATORC6,ORC6	NA	Origin recognition complex subunit 6 [Source:UniProtKB/TrEMBL;Acc:B6TX59]	-
GRMZM2G066636	TSS67638	chr7:168240252-168242149	4.04156	6.60251	AT3G62040.1	-	NA	Uncharacterized protein [Source:UniProtKB/TrEMBL;Acc:B4FA53]	-
GRMZM2G039954	TSS67677,TSS67678	chr7:169371837-169376193	18.4875	31.5129	-	-	NA	Putative uncharacterized protein [Source:UniProtKB/TrEMBL;Acc:B6TR62]	-
GRMZM2G301934	TSS67686	chr7:169977937-169979914	36.6789	20.0911	AT5G23530.1	AtCXE18,CXE18	NA	Gibberellin receptor GID1L2; Uncharacterized protein [Source:UniProtKB/TrEMBL;Acc:B6TKK2]	-
GRMZM2G000451	TSS67697,TSS67698	chr7:170289338-170293773	15.2525	10.0475	AT3G21530.1	-	NA	Uncharacterized protein [Source:UniProtKB/TrEMBL;Acc:C0P474]	-
GRMZM2G430849	TSS67817	chr7:173556183-173558723	23.4281	12.5708	AT3G04070.1	anac047,NAC047	NAC	NAC domain transcription factor [Source:UniProtKB/TrEMBL;Acc:B6U2D4]	-
AC155434.2_FG005	TSS67823,TSS67824	chr7:173860638-173863455	13.4985	20.2589	AT5G18240.1	ATMYR1,MYR1	G2-like	Uncharacterized protein [Source:UniProtKB/TrEMBL;Acc:C0PN60]	-
GRMZM2G424205	TSS67851	chr7:174382575-174384945	0.653618	0.115821	-	-	NA	NA	-
GRMZM2G125414	TSS68257	chr8:13359701-13360349	1.02265	5.04017	AT2G46170.1	-	NA	Uncharacterized protein [Source:UniProtKB/TrEMBL;Acc:K7UU22]	+
GRMZM5G849284	TSS68391	chr8:19553827-19572717	27.483	17.9	-	-	NA	Uncharacterized protein [Source:UniProtKB/TrEMBL;Acc:C0P5N1]	+
GRMZM2G069295	TSS68594,TSS68595	chr8:28482055-28484161	16.8249	9.7774	AT3G16175.1	-	NA	Uncharacterized protein [Source:UniProtKB/TrEMBL;Acc:K7VRF1]	+
GRMZM2G053503	TSS68660	chr8:35566540-35567721	7.71206	4.28675	-	-	NA	Ethylene-responsive factor-like protein 1; Putative AP2/EREBP transcription factor superfamily protein [Source:UniProtKB/TrEMBL;Acc:B6TYN8]	+
AC194355.3_FG002	TSS68929	chr8:55710241-55719301	0.699017	0.432183	-	-	-	-	-
GRMZM2G399333	TSS69104	chr8:67487829-67489762	3.14946	1.94841	AT5G11550.1	-	NA	Uncharacterized protein [Source:UniProtKB/TrEMBL;Acc:K7UTA6]	+
GRMZM2G168675	TSS69117	chr8:67847785-67848903	1.4799	0.416288	AT5G45320.1	-	NA	Uncharacterized protein [Source:UniProtKB/TrEMBL;Acc:K7VDF5]	+
GRMZM2G025240	TSS69145	chr8:69105612-69106093	86.5196	41.1736	AT5G03170.1	ATFLA11,FLA11	NA	Uncharacterized protein [Source:UniProtKB/TrEMBL;Acc:K7UTE1]	+
GRMZM2G124701	TSS69180,TSS69181	chr8:69709897-69716045	2.15338	3.55505	AT2G15530.1	-	NA	C-terminal zinc-finger; Putative RING zinc finger domain superfamily protein isoform 1; Putative RING zinc finger domain superfamily protein isoform 2 [Source:UniProtKB/TrEMBL;Acc:B6SY32]	+
GRMZM2G464401	TSS69323	chr8:76947967-76952642	48.6829	31.8471	AT4G17520.1	-	NA	Plasminogen activator inhibitor 1 RNA-binding protein [Source:UniProtKB/TrEMBL;Acc:K7UTW6]	+
GRMZM2G053394	TSS69345	chr8:77925458-77926883	0.731705	0.139689	AT2G26190.1	-	NA	Putative calmodulin-binding family protein [Source:UniProtKB/TrEMBL;Acc:K7UY14]	+
GRMZM2G055684	TSS69850,TSS69851	chr8:100719611-100722240	49.1253	21.6417	AT5G67360.1	ARA12	NA	Putative subtilase family protein [Source:UniProtKB/TrEMBL;Acc:K7UZD2]	+
GRMZM2G097457	TSS70013,TSS70014,TSS70015	chr8:106530186-106541083	1.55657	0.802546	AT4G15530.5	PPDK	NA	Pyruvate, phosphate dikinase 2 [Source:UniProtKB/Swiss-Prot;Acc:Q42368]	+
GRMZM2G134230	TSS70187	chr8:114515311-114519184	19.3326	9.66583	-	-	NA	Uncharacterized protein [Source:UniProtKB/TrEMBL;Acc:C4J8S0]	+
GRMZM2G063896	TSS70263,TSS70264	chr8:117349861-117351374	457.027	303.112	AT3G53730.1	-	NA	Histone H4 [Source:UniProtKB/Swiss-Prot;Acc:P62787]	+
AC197705.4_FG001	TSS70277	chr8:117692827-117694964	9.38865	0.301948	AT4G33070.1	-	NA	Pyruvate decarboxylase isozyme 1 [Source:UniProtKB/Swiss-Prot;Acc:P28516]	+
GRMZM5G802899	TSS70456	chr8:123967986-123969291	1.46066	0.217625	-	-	NA	Uncharacterized protein [Source:UniProtKB/TrEMBL;Acc:K7V1G2]	+
GRMZM2G073842	TSS70588	chr8:128449599-128451000	3.40381	1.63569	-	-	NA	Uncharacterized protein [Source:UniProtKB/TrEMBL;Acc:K7UXT0]	+
GRMZM2G005710	TSS70689,TSS70690	chr8:132707931-132710915	10.3472	5.58589	AT1G75270.1	DHAR2	NA	Uncharacterized protein [Source:UniProtKB/TrEMBL;Acc:C0P9V2]	+
GRMZM2G124755	TSS70696,TSS70697,TSS70698	chr8:133091532-133094404	14.4964	8.84691	-	-	-	-	+
GRMZM2G028393	TSS70719	chr8:133996632-133997534	9.02281	1.38891	AT2G38870.1	-	NA	Protease inhibitor; Proteinase inhibitor [Source:UniProtKB/TrEMBL;Acc:Q2XX03]	+
GRMZM2G363429	TSS70753,TSS70754	chr8:134986784-134989043	9.11288	14.9685	AT1G19630.1	CYP722A1	NA	cytochrome P450, family 722, subfamily A, polypeptide 1 [Source:Projected from Arabidopsis thaliana (AT1G19630) TAIR;Acc:AT1G19630]	+
GRMZM2G176707	TSS70765	chr8:135485461-135489635	7.67112	4.43591	AT2G19480.3	NAP1;2,NFA02,NFA2	NA	Nucleosome/chromatin assembly factor group A; Uncharacterized protein [Source:UniProtKB/TrEMBL;Acc:B8A161]	+
GRMZM2G370858	TSS70960	chr8:143941891-143944013	8.85814	4.29654	-	-	NA	Uncharacterized protein [Source:UniProtKB/TrEMBL;Acc:K7VJN0]	+
GRMZM2G123309	TSS71009	chr8:145302144-145304754	2.86982	1.63311	AT3G14680.1	CYP72A14	NA	Putative cytochrome P450 superfamily protein [Source:UniProtKB/TrEMBL;Acc:K7V3P2]	+
GRMZM2G163848	TSS71127,TSS71128,TSS71129	chr8:150095585-150100818	3.33022	7.85427	AT2G22670.4	IAA8	NA	Uncharacterized protein [Source:UniProtKB/TrEMBL;Acc:B4FH17]	+
GRMZM2G305066	TSS71194	chr8:152510199-152511639	6.7987	3.75255	AT4G26890.1	MAPKKK16	NA	Putative MAPKKK family protein kinase [Source:UniProtKB/TrEMBL;Acc:K7VKT3]	+
GRMZM2G005290	TSS71382	chr8:158940910-158942378	1.58429	0.29112	AT1G03230.1	-	NA	Uncharacterized protein [Source:UniProtKB/TrEMBL;Acc:K7VLT9]	+
GRMZM2G353236	TSS71389	chr8:159191307-159192575	62.1315	101.504	-	-	NA	Uncharacterized protein [Source:UniProtKB/TrEMBL;Acc:K7W1P9]	+
GRMZM2G470942	TSS71515	chr8:162335363-162337076	47.2295	81.8762	-	-	NA	Uncharacterized protein [Source:UniProtKB/TrEMBL;Acc:K7V677]	+
GRMZM5G898314	TSS71522	chr8:162662840-162666204	6.74723	10.5396	AT3G44750.1	ATHD2A,HD2A,HDA3,HDT1	C2H2	Uncharacterized protein [Source:UniProtKB/TrEMBL;Acc:K7V687]	+
GRMZM5G834335	TSS71605	chr8:164712933-164717168	48.0194	72.0486	AT1G11475.1	NRPB10,NRPD10,NRPE10	NA	DNA-directed RNA polymerase II 8.2 kDa polypeptide; DNA-directed RNA polymerase II polypeptide; Uncharacterized protein [Source:UniProtKB/TrEMBL;Acc:B4FJG4]	+
GRMZM2G092945	TSS71611,TSS71612	chr8:164830514-164836644	10.8821	1.24772	AT1G44100.1	AAP5	NA	Uncharacterized protein [Source:UniProtKB/TrEMBL;Acc:C0PEG4]	+
GRMZM2G169412	TSS71659	chr8:166217166-166222382	7.83567	13.3159	AT5G06140.1	ATSNX1,SNX1	NA	Uncharacterized protein [Source:UniProtKB/TrEMBL;Acc:B4FH87]	+
GRMZM2G396248	TSS71666	chr8:166450673-166452870	9.85711	5.7751	AT2G27690.1	CYP94C1	NA	Putative cytochrome P450 superfamily protein [Source:UniProtKB/TrEMBL;Acc:K7V376]	+
GRMZM2G146206	TSS71744,TSS71745,TSS71746	chr8:168296434-168300637	29.3727	15.9826	AT3G55440.1	ATCTIMC,CYTOTPI,TPI	NA	Triosephosphate isomerase [Source:UniProtKB/TrEMBL;Acc:B6SMQ5]	+
AC233788.2_FG002	TSS71765	chr8:168969955-168970143	4841.62	2552.15	-	-	NA	Uncharacterized protein [Source:UniProtKB/TrEMBL;Acc:K7VBB9]	+
GRMZM2G019777	TSS71803	chr8:169774796-169777310	3.00558	1.62651	AT5G01830.1	-	NA	Uncharacterized protein [Source:UniProtKB/TrEMBL;Acc:K7V7S6]	+
GRMZM2G068973	TSS71832,TSS71833	chr8:170415624-170417408	2.4108	0.675374	AT5G08790.1	anac081,ATAF2	NA	Putative NAC domain transcription factor superfamily protein; Uncharacterized protein [Source:UniProtKB/TrEMBL;Acc:C0HJ60]	+
GRMZM2G090528	TSS71885,TSS71886,TSS71887,TSS71888	chr8:171510045-171514028	25.3352	13.3984	AT5G54250.1	ATCNGC4,CNGC4,DND2,HLM1	NA	Uncharacterized protein [Source:UniProtKB/TrEMBL;Acc:K7V882]	+
GRMZM2G116087	TSS71934	chr8:172665322-172669357	4.32299	2.33109	AT1G69370.1	cm-3,CM3	NA	Chorismate mutase; Uncharacterized protein [Source:UniProtKB/TrEMBL;Acc:B4G0R4]	+
GRMZM2G002858	TSS71950	chr8:172961619-172967101	13.4399	21.8825	AT2G46225.2	ABIL1	NA	Uncharacterized protein [Source:UniProtKB/TrEMBL;Acc:B6TMI6]	+
GRMZM2G135586	TSS71963	chr8:173341633-173346646	5.06902	8.64386	AT4G21470.1	ATFMN/FHY,FMN/FHY	NA	Uncharacterized protein [Source:UniProtKB/TrEMBL;Acc:C0PMP2]	+
GRMZM2G031607	TSS71970,TSS71971	chr8:173389142-173391995	25.9211	15.9081	AT1G30070.2	-	NA	Uncharacterized protein [Source:UniProtKB/TrEMBL;Acc:K7V4W0]	+
GRMZM2G029243	TSS72094	chr8:3484792-3488746	1.15079	0.602915	AT3G45940.1	-	NA	Uncharacterized protein [Source:UniProtKB/TrEMBL;Acc:K7UP16]	-
GRMZM2G049429	TSS72116,TSS72117	chr8:4801320-4808659	35.734	23.0913	AT2G32080.1	PUR ALPHA-1	NA	PUR ALPHA-1; Uncharacterized protein [Source:UniProtKB/TrEMBL;Acc:B4FLN7]	-
GRMZM2G156632	TSS72275	chr8:12275984-12276693	3.03159	0.572812	-	-	NA	Bowman-Birk type wound-induced proteinase inhibitor WIP1 [Source:UniProtKB/Swiss-Prot;Acc:P31862]	-
GRMZM2G380414	TSS72372	chr8:16446359-16447123	11.7375	18.1267	AT2G06520.1	PSBX	NA	Ultraviolet-B-repressible protein [Source:UniProtKB/TrEMBL;Acc:K7UQM2]	-
GRMZM2G061735	TSS72397,TSS72398	chr8:17424472-17428903	41.5316	24.407	AT2G34160.1	-	NA	Uncharacterized protein [Source:UniProtKB/TrEMBL;Acc:C0PAS9]	-
GRMZM2G014091	TSS72568	chr8:24416409-24435978	29.123	51.1895	AT2G18740.1	-	NA	Small nuclear ribonucleoprotein E [Source:UniProtKB/TrEMBL;Acc:B6SK95]	-
GRMZM2G305362	TSS72786	chr8:39022757-39024659	22.6743	15.0518	AT3G10040.1	-	Trihelix	Uncharacterized protein [Source:UniProtKB/TrEMBL;Acc:K7VC46]	-
GRMZM2G168681	TSS73099,TSS73100	chr8:62786954-62791232	48.6817	31.8804	AT5G47770.1	FPS1	NA	Farnesyl pyrophosphate synthase [Source:UniProtKB/Swiss-Prot;Acc:P49353]	-
GRMZM2G083738	TSS73174	chr8:67015825-67017589	9.20003	5.70268	AT3G58660.1	-	NA	Structural constituent of ribosome; Uncharacterized protein [Source:UniProtKB/TrEMBL;Acc:B8A0Y6]	-
GRMZM2G086964	TSS73430,TSS73431,TSS73432	chr8:78942795-78951851	9.14621	5.9065	AT3G62600.1	ATERDJ3B,ERDJ3B	NA	Uncharacterized protein [Source:UniProtKB/TrEMBL;Acc:K7UU30]	-
GRMZM2G509876	TSS73473	chr8:81401464-81402420	4.76716	2.72049	AT5G01790.1	-	NA	Uncharacterized protein [Source:UniProtKB/TrEMBL;Acc:K7UYA7]	-
GRMZM2G067080	TSS73511	chr8:83586840-83591503	16.9493	11.1062	AT1G52600.1	-	NA	Microsomal signal peptidase subunit; Uncharacterized protein [Source:UniProtKB/TrEMBL;Acc:B4F8H6]	-
GRMZM2G057116	TSS73625	chr8:88471370-88472763	1.49802	0.451048	AT5G26170.1	ATWRKY50,WRKY50	WRKY	Putative WRKY DNA-binding domain superfamily protein; Uncharacterized protein [Source:UniProtKB/TrEMBL;Acc:C0P838]	-
GRMZM2G142919	TSS73821,TSS73822	chr8:97356308-97360931	6.86654	3.63788	AT2G38060.1	PHT4;2	NA	Sialin; Uncharacterized protein [Source:UniProtKB/TrEMBL;Acc:B4G0R5]	-
GRMZM2G334899	TSS74010	chr8:104292706-104296183	48.8114	31.5452	AT5G12250.1	TUB6	NA	Tubulin beta-2 chain [Source:UniProtKB/Swiss-Prot;Acc:P18026]	-
GRMZM2G082959	TSS74019	chr8:104612611-104613898	2.77524	1.26599	AT5G16080.1	AtCXE17,CXE17	NA	Uncharacterized protein [Source:UniProtKB/TrEMBL;Acc:K7V3I9]	-
GRMZM2G449681	TSS74117,TSS74118	chr8:109740014-109742387	26.7919	13.025	AT2G38470.1	ATWRKY33,WRKY33	WRKY	Putative WRKY DNA-binding domain superfamily protein isoform 1; Putative WRKY DNA-binding domain superfamily protein isoform 2 [Source:UniProtKB/TrEMBL;Acc:K7V006]	-
GRMZM2G335377	TSS74119	chr8:109769642-109776655	21.6649	13.2183	AT5G05360.1	-	NA	Uncharacterized protein [Source:UniProtKB/TrEMBL;Acc:K7VVS5]	-
GRMZM2G021069	TSS74127	chr8:110042599-110048912	19.4032	12.3957	AT5G44635.1	MCM6	NA	Minichromosome maintenance protein [Source:UniProtKB/TrEMBL;Acc:Q5I285]	-
GRMZM2G050286	TSS74169	chr8:111836761-111837849	42.0048	25.3039	AT2G46330.1	AGP16,ATAGP16	NA	AGP20; Uncharacterized protein [Source:UniProtKB/TrEMBL;Acc:B4FIH4]	-
GRMZM5G802801	TSS74256	chr8:116145132-116148059	36.9177	13.3612	AT3G12580.1	ATHSP70,HSP70	NA	Uncharacterized protein [Source:UniProtKB/TrEMBL;Acc:K7VW90]	-
GRMZM2G051045	TSS74278	chr8:117100421-117100951	28.0209	15.4587	-	-	NA	Uncharacterized protein [Source:UniProtKB/TrEMBL;Acc:K7V0J9]	-
GRMZM2G162109	TSS74310	chr8:117928362-117929772	9.41674	14.8873	AT1G07090.1	LSH6	NA	Uncharacterized protein [Source:UniProtKB/TrEMBL;Acc:K7V0N6]	-
GRMZM2G042865	TSS74419	chr8:120963147-120965266	11.6059	4.95819	AT2G36800.1	DOGT1,UGT73C5	NA	Cytokinin-O-glucosyltransferase 1 [Source:UniProtKB/TrEMBL;Acc:K7V4T1]	-
GRMZM2G527250	TSS74457	chr8:121950578-121952902	5.75618	1.0203	-	-	NA	Uncharacterized protein [Source:UniProtKB/TrEMBL;Acc:K7V4W7]	-
GRMZM2G058690	TSS74528	chr8:124175540-124178204	1.75051	0.600388	AT3G16490.1	IQD26	NA	Uncharacterized protein [Source:UniProtKB/TrEMBL;Acc:K7UXF6]	-
AC205471.4_FG008	TSS74547	chr8:124726583-124727981	3.30851	4.9981	AT2G42800.1	AtRLP29,RLP29	NA	Uncharacterized protein [Source:UniProtKB/TrEMBL;Acc:K7VHK7]	-
GRMZM2G084429	TSS74731	chr8:132968682-132972064	83.3162	50.3193	AT4G22000.1	-	NA	Uncharacterized protein [Source:UniProtKB/TrEMBL;Acc:B6T337]	-
GRMZM2G070912	TSS74739	chr8:133538648-133539428	508.671	857.862	-	-	NA	Putative metallothionein famil protein [Source:UniProtKB/TrEMBL;Acc:K7UYC0]	-
GRMZM5G812272	TSS75057,TSS75058	chr8:148612690-148615433	2.98851	1.60976	AT1G29860.1	ATWRKY71,WRKY71	WRKY	Putative WRKY DNA-binding domain superfamily protein; Uncharacterized protein [Source:UniProtKB/TrEMBL;Acc:B7ZY62]	-
GRMZM2G055936	TSS75093	chr8:149893975-149898221	165.178	259.77	AT1G65980.1	TPX1	NA	Peroxiredoxin-5; Uncharacterized protein [Source:UniProtKB/TrEMBL;Acc:B4FN24]	-
GRMZM2G014089	TSS75151	chr8:152252573-152257798	0.699208	0.113737	AT1G02520.1	PGP11	NA	Uncharacterized protein [Source:UniProtKB/TrEMBL;Acc:K7V4N0]	-
GRMZM2G173965	TSS75159	chr8:152553219-152554740	9.47223	5.00352	AT5G55090.1	MAPKKK15	NA	Putative MAPKKK family protein kinase [Source:UniProtKB/TrEMBL;Acc:K7V8F7]	-
GRMZM5G833406	TSS75178	chr8:153566613-153572389	0.985526	0.18796	AT1G51760.1	IAR3,JR3	NA	Uncharacterized protein [Source:UniProtKB/TrEMBL;Acc:B4FUS9]	-
GRMZM5G836174	TSS75235,TSS75236	chr8:154976914-154978364	57.6296	111.795	AT1G73010.1	ATPS2,PS2	NA	Phosphatase phospho1; Uncharacterized protein [Source:UniProtKB/TrEMBL;Acc:B4F825]	-
GRMZM2G169597	TSS75239	chr8:155071040-155071772	19.2744	29.113	-	-	NA	Uncharacterized protein [Source:UniProtKB/TrEMBL;Acc:K7V8P3]	-
GRMZM2G149535	TSS75300	chr8:156458425-156461832	4.49177	6.75449	AT3G18680.1	-	NA	Uncharacterized protein [Source:UniProtKB/TrEMBL;Acc:B4FLT1]	-
GRMZM2G059299	TSS75317	chr8:156992515-156993998	2.89961	0.557133	AT1G78860.1	-	NA	Putative D-mannose binding lectin domain related protein; Uncharacterized protein [Source:UniProtKB/TrEMBL;Acc:C0P3V1]	-
GRMZM2G040309	TSS75327,TSS75328,TSS75329	chr8:157205921-157211864	3.51457	1.84932	AT5G19380.1	CLT1	NA	Uncharacterized protein [Source:UniProtKB/TrEMBL;Acc:K7V1J5]	-
GRMZM2G180372	TSS75462	chr8:161337870-161340267	7.76916	4.67517	AT3G01860.1	-	NA	Uncharacterized protein [Source:UniProtKB/TrEMBL;Acc:B6T898]	-
GRMZM2G030717	TSS75483	chr8:162128795-162129551	33.4607	18.2793	AT2G31980.1	AtCYS2,CYS2	NA	Putative cystatin [Source:UniProtKB/TrEMBL;Acc:K7W249]	-
GRMZM2G471051	TSS75488	chr8:162301493-162302297	14.0851	22.2912	AT5G55410.2	-	NA	Uncharacterized protein [Source:UniProtKB/TrEMBL;Acc:K7VA24]	-
GRMZM2G170969	TSS75489	chr8:162305490-162306120	191.797	328.362	AT5G48485.1	DIR1	NA	PVR3-like protein; Protease inhibitor/seed storage/LTP family protein [Source:UniProtKB/TrEMBL;Acc:B6SHT6]	-
AC183950.2_FG005	TSS75499	chr8:162766739-162769167	2.17269	3.68865	AT2G36240.1	-	NA	Uncharacterized protein [Source:UniProtKB/TrEMBL;Acc:B6SGH0]	-
GRMZM2G316362	TSS75563,TSS75564	chr8:164731499-164733879	37.4838	6.80247	AT1G43800.1	-	NA	Acyl-desaturase; Uncharacterized protein [Source:UniProtKB/TrEMBL;Acc:B6UI69]	-
GRMZM2G363408	TSS75633	chr8:166674765-166679033	2.76798	1.31807	AT1G07270.1	-	NA	Uncharacterized protein [Source:UniProtKB/TrEMBL;Acc:B4FZM4]	-
GRMZM5G863107	TSS75734,TSS75735	chr8:169229337-169231077	2.33448	0.0511246	-	-	NA	Uncharacterized protein [Source:UniProtKB/TrEMBL;Acc:B6TFR3]	-
GRMZM2G036631	TSS75752	chr8:169670763-169672584	2.46125	5.31662	AT5G05365.1	-	NA	Uncharacterized protein [Source:UniProtKB/TrEMBL;Acc:K7V7R6]	-
GRMZM2G159643	TSS75827	chr8:171405152-171408840	66.2526	39.1905	AT5G54500.1	FQR1	NA	Minor allergen Alt a 7; Uncharacterized protein [Source:UniProtKB/TrEMBL;Acc:B4FWD0]	-
GRMZM2G356529	TSS75932	chr8:175019958-175023270	3.16675	6.23803	-	-	NA	Uncharacterized protein [Source:UniProtKB/TrEMBL;Acc:K7W4P9]	-
GRMZM2G036409	TSS75934	chr8:175144340-175146029	9.64421	4.56195	AT3G16520.3	UGT88A1	NA	Anthocyanidin 5,3-O-glucosyltransferase [Source:UniProtKB/TrEMBL;Acc:B6T4P0]	-
GRMZM2G341658	TSS75948	chr9:563755-566860	0.709542	0.240081	AT1G14780.1	-	NA	Uncharacterized protein [Source:UniProtKB/TrEMBL;Acc:C0P7M1]	+
GRMZM5G820423	TSS76055	chr9:4881695-4882235	5.44538	1.66886	-	-	NA	Uncharacterized protein [Source:UniProtKB/TrEMBL;Acc:K7VQJ5]	+
GRMZM2G135960	TSS76080	chr9:6491474-6492651	4.99638	1.4593	AT5G51440.1	-	NA	Uncharacterized protein [Source:UniProtKB/TrEMBL;Acc:C4J5C1]	+
GRMZM2G167594	TSS76191,TSS76192	chr9:11454465-11461835	8.25099	13.0668	AT3G14205.1	-	NA	Uncharacterized protein [Source:UniProtKB/TrEMBL;Acc:K7V9R3]	+
GRMZM5G858599	TSS76257,TSS76258	chr9:14324764-14328180	3.86549	1.90557	-	-	-	-	-
GRMZM2G035665	TSS76399,TSS76400	chr9:19540332-19543395	26.621	15.2197	AT2G31270.1	ATCDT1A,CDT1,CDT1A	NA	Uncharacterized protein [Source:UniProtKB/TrEMBL;Acc:K7W6L5]	+
GRMZM2G131421	TSS76431	chr9:20705210-20706472	35.7426	4.7268	AT5G25940.1	-	NA	Early nodulin 93 [Source:UniProtKB/TrEMBL;Acc:B6SGD1]	+
GRMZM2G107609	TSS76481	chr9:22335000-22338778	63.6615	95.7276	AT4G22740.1	-	NA	Uncharacterized protein [Source:UniProtKB/TrEMBL;Acc:C4JA82]	+
GRMZM2G000909	TSS76517	chr9:24491862-24494711	8.52766	13.5793	AT3G05675.1	-	NA	Uncharacterized protein [Source:UniProtKB/TrEMBL;Acc:B4F8C5]	+
GRMZM2G335052	TSS76528	chr9:25099096-25102362	8.65607	5.50881	AT2G21480.1	-	NA	Putative receptor-like protein kinase family protein [Source:UniProtKB/TrEMBL;Acc:K7VBM7]	+
GRMZM2G303775	TSS76548	chr9:25778398-25779493	27.7345	11.7626	AT4G28310.1	-	NA	Uncharacterized protein [Source:UniProtKB/TrEMBL;Acc:K7VFK3]	+
GRMZM5G847520	TSS76729,TSS76730,TSS76731	chr9:36464735-36467441	0.892536	0.306391	-	-	NA	Uncharacterized protein [Source:UniProtKB/TrEMBL;Acc:K7W800]	+
GRMZM2G144610	TSS76745	chr9:37552322-37553942	93.2079	19.3603	AT4G12730.1	FLA2	NA	Endosperm specific protein; Uncharacterized protein [Source:UniProtKB/TrEMBL;Acc:B4FDR7]	+
GRMZM2G118873	TSS76758,TSS76759	chr9:38797629-38799842	245.062	134.543	AT1G65680.1	ATEXPB2,ATHEXP BETA 1.4,EXPB2	NA	Uncharacterized protein [Source:UniProtKB/TrEMBL;Acc:B4FF03]	+
GRMZM2G121308	TSS76798	chr9:43591719-43593231	521.828	257.712	AT2G45110.1	ATEXPB4,ATHEXP BETA 1.1,EXPB4	NA	Uncharacterized protein [Source:UniProtKB/TrEMBL;Acc:K7VGE7]	+
GRMZM2G126900	TSS76940,TSS76941,TSS76942	chr9:57432513-57435925	3.29788	1.34183	AT1G14520.2	MIOX1	NA	Uncharacterized protein [Source:UniProtKB/TrEMBL;Acc:B4FA10]	+
GRMZM2G113203	TSS76955,TSS76956	chr9:58021767-58028569	4.19404	2.65335	AT3G21250.2	ATMRP6,MRP6	NA	Uncharacterized protein [Source:UniProtKB/TrEMBL;Acc:K7V966]	+
GRMZM2G072909	TSS77044,TSS77045	chr9:65141980-65155649	11.4638	17.5542	AT1G53280.1	-	NA	Uncharacterized protein [Source:UniProtKB/TrEMBL;Acc:K7VDN4]	+
GRMZM2G141605	TSS77087	chr9:69026390-69030671	176.535	267.075	AT2G07785.1	-	NA	Uncharacterized protein [Source:UniProtKB/TrEMBL;Acc:K7VUY1]	+
GRMZM2G141667	TSS77092,TSS77093,TSS77094	chr9:69061971-69065217	130.172	264.243	-	-	NA	Uncharacterized protein [Source:UniProtKB/TrEMBL;Acc:K7VUY4]	+
GRMZM2G109332	TSS77193,TSS77194	chr9:73924579-73926838	96.4403	173.004	ATMG00160.1	-	NA	Cytochrome c oxidase subunit 2 [Source:UniProtKB/Swiss-Prot;Acc:P00412]	+
GRMZM2G036826	TSS77203	chr9:75077558-75081343	6.2825	1.76154	AT4G36010.1	-	NA	Putative thaumatin domain family protein [Source:UniProtKB/TrEMBL;Acc:K7VHN7]	+
GRMZM2G050912	TSS77404	chr9:93665909-93671589	2.07028	3.78893	-	-	bZIP	Putative bZIP transcription factor superfamily protein; Uncharacterized protein [Source:UniProtKB/TrEMBL;Acc:B7ZYA0]	+
GRMZM2G160730	TSS77439,TSS77440	chr9:96744673-96748035	1.20614	2.21517	AT4G36920.1	AP2,FL1,FLO2	AP2	Glossy15; Uncharacterized protein [Source:UniProtKB/TrEMBL;Acc:B4FTA8]	+
GRMZM2G704277	TSS77443	chr9:97079458-97083342	5.74414	9.23619	-	-	NA	Calcium-binding protein [Source:UniProtKB/TrEMBL;Acc:B6SKP7]	+
GRMZM2G086841	TSS77606,TSS77607	chr9:104254132-104255299	11.0555	3.59839	AT1G80920.1	J8	NA	Uncharacterized protein [Source:UniProtKB/TrEMBL;Acc:C4IZP0]	+
GRMZM2G333049	TSS77766	chr9:110340191-110341243	9.8778	5.8372	AT4G39720.1	-	NA	VQ motif family protein [Source:UniProtKB/TrEMBL;Acc:B6SNC5]	+
AC225193.3_FG003	TSS77834,TSS77835	chr9:113077584-113081516	113.298	176.02	AT2G33620.1	-	NA	Uncharacterized protein [Source:UniProtKB/TrEMBL;Acc:K7VXT0]	+
GRMZM2G119079	TSS77889	chr9:115344860-115349565	20.7025	11.396	AT2G35680.1	-	NA	Dual-specificity protein-like phosphatase 1; Protein-tyrosine phosphatase mitochondrial 1 [Source:UniProtKB/TrEMBL;Acc:B6T3N5]	+
GRMZM2G065696	TSS78095	chr9:125429068-125431970	1.21195	0.359346	AT1G63830.1	-	NA	Uncharacterized protein [Source:UniProtKB/TrEMBL;Acc:B6SRY9]	+
GRMZM2G070034	TSS78098,TSS78099,TSS78100	chr9:125606005-125639409	13.9721	8.84174	AT2G45660.1	AGL20,ATSOC1,SOC1	MIKC	Putative MADS-box transcription factor family protein; Uncharacterized protein [Source:UniProtKB/TrEMBL;Acc:C0P954]	+
GRMZM2G134107	TSS78257	chr9:130759498-130760774	47.7976	29.8223	AT3G05560.1	-	NA	60S ribosomal protein L22-2 [Source:UniProtKB/TrEMBL;Acc:K7VZN8]	+
GRMZM2G159500	TSS78319	chr9:133066104-133068297	19.7467	11.2998	AT5G18270.1	ANAC087	NAC	GRAB2 protein; Putative NAC domain transcription factor superfamily protein [Source:UniProtKB/TrEMBL;Acc:B6SUI0]	+
GRMZM5G872256	TSS78355	chr9:134152465-134154240	12.6559	2.64453	AT2G47180.1	AtGolS1,GolS1	NA	Galactinol synthase 3 [Source:UniProtKB/TrEMBL;Acc:K7WDW6]	+
GRMZM2G145562	TSS78467,TSS78468	chr9:138563459-138566143	4.26811	2.01899	AT3G54770.1	-	NA	Uncharacterized protein [Source:UniProtKB/TrEMBL;Acc:B4FJA7]	+
GRMZM2G007406	TSS78549	chr9:141206087-141207032	7.6281	1.54382	AT1G21910.1	-	ERF	Putative AP2/EREBP transcription factor superfamily protein [Source:UniProtKB/TrEMBL;Acc:K7W0Y9]	+
GRMZM2G150594	TSS78607,TSS78608	chr9:143011636-143013786	4.678	1.67806	AT2G45420.1	LBD18	LBD	Putative LOB domain-containing family protein; Uncharacterized protein [Source:UniProtKB/TrEMBL;Acc:B4FGE2]	+
GRMZM2G104626	TSS78611	chr9:143183573-143186403	1.88433	1.03498	AT1G01120.1	KCS1	NA	3-ketoacyl-CoA synthase [Source:UniProtKB/TrEMBL;Acc:K7VFS7]	+
GRMZM2G177982	TSS78651	chr9:144776160-144778331	2.64552	1.39318	AT1G19400.1	-	NA	Uncharacterized protein [Source:UniProtKB/TrEMBL;Acc:B4FXF3]	+
GRMZM2G177914	TSS78654,TSS78655	chr9:144854699-144858347	11.4295	27.9488	AT3G50860.1	-	NA	Clathrin adaptor complex small chain family protein [Source:Projected from Arabidopsis thaliana (AT3G50860) TAIR;Acc:AT3G50860]	+
GRMZM2G008638	TSS78749	chr9:148099091-148113954	7.05143	11.0648	AT1G28490.1	ATSYP61,OSM1,SYP61	NA	Uncharacterized protein [Source:UniProtKB/TrEMBL;Acc:K7VGH3]	+
GRMZM2G087901	TSS78855	chr9:151514436-151518716	14.0699	6.76038	AT2G02860.1	ATSUC3,ATSUT2,SUC3,SUT2	NA	Uncharacterized protein [Source:UniProtKB/TrEMBL;Acc:K7VH85]	+
GRMZM2G057514	TSS78897	chr9:152330060-152332084	6.1447	2.55603	AT4G39490.1	CYP96A10	NA	Putative cytochrome P450 superfamily protein [Source:UniProtKB/TrEMBL;Acc:K7VQ71]	+
GRMZM2G171365	TSS78961,TSS78962	chr9:154082656-154102449	27.5505	42.012	AT2G45660.1	AGL20,ATSOC1,SOC1	M-type	MADS1 [Source:UniProtKB/TrEMBL;Acc:K7VM30]	+
GRMZM2G110236	TSS78985,TSS78986	chr9:154874392-154882653	1.73535	0.835954	AT4G31040.1	-	NA	Uncharacterized protein [Source:UniProtKB/TrEMBL;Acc:B4FK10]	+
GRMZM2G113245	TSS78992	chr9:155049579-155052059	3.17619	1.87059	AT5G22940.1	F8H	NA	Uncharacterized protein [Source:UniProtKB/TrEMBL;Acc:C0PCK8]	+
GRMZM2G161905	TSS79025	chr9:155866675-155867611	4.51701	0.237514	AT1G10370.1	ATGSTU17,ERD9,GST30,GST30B	NA	Glutathione S-transferase GST 25 [Source:UniProtKB/TrEMBL;Acc:K7W3R6]	+
GRMZM2G057672	TSS79117	chr9:2215418-2216139	45.1246	29.9751	AT3G48180.1	-	NA	Uncharacterized protein [Source:UniProtKB/TrEMBL;Acc:K7V8Z4]	-
GRMZM2G110220	TSS79118	chr9:2258815-2260175	1.03182	0.170405	AT1G70170.1	MMP	NA	Uncharacterized protein [Source:UniProtKB/TrEMBL;Acc:B4FZU1]	-
GRMZM2G080354	TSS79171	chr9:5654773-5657748	1.66764	0.695143	AT5G10100.1	-	NA	Uncharacterized protein [Source:UniProtKB/TrEMBL;Acc:B4FPT4]	-
GRMZM2G428020	TSS79375	chr9:14322328-14323553	8.06658	3.86102	AT1G15760.1	-	NA	Uncharacterized protein [Source:UniProtKB/TrEMBL;Acc:K7V6D1]	-
GRMZM2G173579	TSS79548	chr9:20482974-20486854	0.381444	1.10619	AT1G53470.1	MSL4	NA	Uncharacterized protein [Source:UniProtKB/TrEMBL;Acc:B4FC05]	-
GRMZM2G147399	TSS79555	chr9:20677132-20678372	27.5082	3.48832	AT5G25940.1	-	NA	Uncharacterized protein [Source:UniProtKB/TrEMBL;Acc:K7V752]	-
GRMZM2G106276	TSS79558	chr9:20880507-20882413	3.38511	1.90273	AT5G06710.1	HAT14	HD-ZIP	Putative homeobox DNA-binding and leucine zipper domain family protein [Source:UniProtKB/TrEMBL;Acc:K7VB56]	-
GRMZM2G006973	TSS79644	chr9:24608187-24611439	0.896646	0.197615	AT5G07270.1	XBAT33	NA	Uncharacterized protein [Source:UniProtKB/TrEMBL;Acc:K7W7B4]	-
GRMZM2G052389	TSS79728,TSS79729	chr9:28517991-28523711	12.9442	7.79361	AT4G16760.1	ACX1,ATACX1	NA	Uncharacterized protein [Source:UniProtKB/TrEMBL;Acc:K7V7Z8]	-
GRMZM2G156376	TSS79741,TSS79742,TSS79743	chr9:29880470-29883376	13.9703	7.87934	-	-	NA	Uncharacterized protein [Source:UniProtKB/TrEMBL;Acc:B6T3U6]	-
GRMZM2G018988	TSS79770	chr9:32531260-32533637	1.14524	2.31568	AT2G46240.1	ATBAG6,BAG6	NA	Uncharacterized protein [Source:UniProtKB/TrEMBL;Acc:K7VG59]	-
GRMZM2G027958	TSS79825	chr9:38545466-38547347	15.3412	3.33413	AT2G31880.1	EVR,SOBIR1	NA	Leucine-rich repeat protein kinase family protein [Source:Projected from Arabidopsis thaliana (AT2G31880) TAIR;Acc:AT2G31880]	-
GRMZM2G118507	TSS80008	chr9:55167552-55169849	4.17044	1.28928	AT4G00910.1	-	NA	Uncharacterized protein [Source:UniProtKB/TrEMBL;Acc:K7VD86]	-
GRMZM2G065694	TSS80021,TSS80022	chr9:56866846-56874797	15.9985	7.80458	AT4G17486.1	-	NA	EREBP-4 like protein; Uncharacterized protein [Source:UniProtKB/TrEMBL;Acc:C0HDP7]	-
GRMZM2G076272	TSS80038,TSS80039	chr9:58195565-58199144	9.6794	15.5812	AT4G32980.1	ATH1	TALE	Putative POX domain/homeobox DNA-binding domain family protein isoform 1; Putative POX domain/homeobox DNA-binding domain family protein isoform 2; Uncharacterized protein [Source:UniProtKB/TrEMBL;Acc:B4FYN8]	-
GRMZM2G136300	TSS80271	chr9:75178374-75189228	14.383	7.73643	AT1G58360.1	AAP1,NAT2	NA	Uncharacterized protein [Source:UniProtKB/TrEMBL;Acc:K7VE32]	-
GRMZM2G468439	TSS80575,TSS80576,TSS80577	chr9:100677449-100685633	27.1071	16.072	AT2G33590.1	-	NA	Uncharacterized protein [Source:UniProtKB/TrEMBL;Acc:B4FGP0]	-
GRMZM2G029407	TSS80836	chr9:109193115-109199410	0.565831	0.12553	AT4G31250.1	-	NA	Putative leucine-rich repeat protein kinase family protein; Uncharacterized protein [Source:UniProtKB/TrEMBL;Acc:C0PHM2]	-
GRMZM2G117956	TSS81026	chr9:117559269-117561945	6.29418	10.3015	AT5G38710.1	-	NA	Proline oxidase [Source:UniProtKB/TrEMBL;Acc:B6STU5]	-
GRMZM6G735128	TSS81068	chr9:119776248-119777942	10.0401	34.1221	-	-	NA	NA	-
GRMZM2G145794	TSS81212,TSS81213	chr9:126705573-126709100	10.1726	15.8421	AT3G58970.1	MGT6,MRS2-4	NA	Uncharacterized protein [Source:UniProtKB/TrEMBL;Acc:B4FB43]	-
GRMZM2G331154	TSS81223,TSS81224,TSS81225,TSS81226	chr9:126889077-126904695	4.17426	2.66695	-	-	-	-	-
GRMZM2G115825	TSS81518,TSS81519	chr9:136551888-136556500	4.90881	2.9751	AT3G58650.1	-	NA	Uncharacterized protein [Source:UniProtKB/TrEMBL;Acc:K7VJ05]	-
GRMZM2G003738	TSS81520	chr9:136631883-136632997	10.6601	5.52139	AT5G38700.1	-	NA	Cell-linked locus protein; Long cell-linked locus protein [Source:UniProtKB/TrEMBL;Acc:B6SLA1]	-
AC206223.3_FG008	TSS81574,TSS81575	chr9:137604146-137608399	2.90442	1.64395	AT3G51770.2	ATEOL1,ETO1	NA	Uncharacterized protein [Source:UniProtKB/TrEMBL;Acc:K7WEB9]	-
GRMZM2G115925	TSS81759	chr9:143864967-143869347	23.5646	14.524	AT1G20580.1	-	NA	Small nuclear ribonucleoprotein Sm D3; Uncharacterized protein [Source:UniProtKB/TrEMBL;Acc:B4FKA5]	-
GRMZM2G098797	TSS81769	chr9:144564999-144577166	11.5418	6.18837	AT1G61150.1	-	NA	Uncharacterized protein [Source:UniProtKB/TrEMBL;Acc:B4FSH1]	-
GRMZM2G407119	TSS81778,TSS81779,TSS81780	chr9:145064264-145068946	3.86212	1.93284	AT3G07340.1	-	bHLH	Putative HLH DNA-binding domain superfamily protein [Source:UniProtKB/TrEMBL;Acc:K7VG18]	-
GRMZM2G152895	TSS81789,TSS81790	chr9:145374284-145376091	3.00382	1.33712	AT1G27480.1	-	NA	1-O-acylceramide synthase [Source:UniProtKB/TrEMBL;Acc:K7WFN3]	-
GRMZM2G356618	TSS81801	chr9:145842209-145864964	0.31267	4.44556	-	-	NA	Uncharacterized protein [Source:UniProtKB/TrEMBL;Acc:K7VP00]	-
GRMZM2G086934	TSS81835	chr9:147128363-147131996	40.817	24.4087	AT5G08020.1	ATRPA70B,RPA70B	NA	Replication protein A 70 kDa DNA-binding subunit; Replication protein A DNA-binding subunit; Uncharacterized protein [Source:UniProtKB/TrEMBL;Acc:B4FWF2]	-
GRMZM2G456241	TSS81930,TSS81931,TSS81932	chr9:149570705-149575220	6.17672	9.3992	AT3G62240.1	-	NA	Putative RING zinc finger domain superfamily protein; Uncharacterized protein [Source:UniProtKB/TrEMBL;Acc:C0PFB9]	-
GRMZM2G036351	TSS81973	chr9:150514711-150515694	53.0231	19.2219	AT1G74950.1	JAZ2,TIFY10B	NA	Putative tify domain/CCT motif transcription factor family protein; ZIM motif family protein [Source:UniProtKB/TrEMBL;Acc:B6TTL0]	-
GRMZM2G330019	TSS82079	chr9:153127130-153132868	124.189	214.583	AT3G13460.1	ECT2	NA	Uncharacterized protein [Source:UniProtKB/TrEMBL;Acc:C0PDM1]	-
GRMZM5G888250	TSS2	chr1:9845-10387	122.348	68.6679	-	-	-	-	-
GRMZM2G093344	TSS5	chr1:109518-117415	0.617427	0.336798	-	-	-	-	-
GRMZM2G093399	TSS10,TSS8,TSS9	chr1:135621-144667	4.5583	3.96813	-	-	NA	Uncharacterized protein [Source:UniProtKB/TrEMBL;Acc:C0P6N7]	+
GRMZM5G833153	TSS11	chr1:144956-145646	42.6004	38.0201	-	-	NA	Uncharacterized protein [Source:UniProtKB/TrEMBL;Acc:C4J6I5]	+
AC177838.2_FG015	TSS13	chr1:161142-162302	1.48834	0.764191	-	-	NA	NA	+
GRMZM2G023863	TSS20,TSS21	chr1:264625-274767	10.8978	10.5186	-	-	NA	NA	-
GRMZM2G471814	TSS35	chr1:514920-526846	0.845957	0.501006	AT2G44530.1	-	NA	NA	+
GRMZM2G330436	TSS36	chr1:514920-526846	1.09409	1.33297	-	-	-	-	-
GRMZM2G333069	TSS37,TSS38	chr1:644475-658752	5.37663	6.23535	AT5G51210.1	OLEO3	NA	Oleosin [Source:UniProtKB/TrEMBL;Acc:B6SHN1]	+
GRMZM2G172183	TSS47,TSS48	chr1:979811-991117	6.55883	6.56251	AT3G47950.1	AHA4,HA4	NA	Uncharacterized protein [Source:UniProtKB/TrEMBL;Acc:C0PJJ7]	+
GRMZM2G073979	TSS49	chr1:995084-997695	53.103	61.787	AT5G47310.1	-	NA	Uncharacterized protein [Source:UniProtKB/TrEMBL;Acc:C4J2M3]	+
GRMZM2G374777	TSS50	chr1:997920-998660	3.38677	2.7263	-	-	NA	NA	+
GRMZM2G374779	TSS51	chr1:999267-1004936	52.7386	44.5545	AT3G60340.1	-	NA	Uncharacterized protein [Source:UniProtKB/TrEMBL;Acc:B4FEZ2]	+
GRMZM2G474194	TSS65,TSS66	chr1:1662686-1664372	173.626	208.979	AT1G65680.1	ATEXPB2,ATHEXP BETA 1.4,EXPB2	NA	Uncharacterized protein [Source:UniProtKB/TrEMBL;Acc:B4FMR3]	+
AC193500.3_FG003	TSS68,TSS69	chr1:1777858-1780778	5.23848	5.95299	AT1G62600.1	-	NA	NA	+
GRMZM2G379898	TSS70,TSS71	chr1:1874718-1876326	32.1663	21.672	AT4G12490.1	-	NA	NA	+
GRMZM2G164696	TSS73,TSS74	chr1:2035660-2037950	168.573	155.693	AT5G23860.1	TUB8	NA	Tubulin beta-1 chain [Source:UniProtKB/Swiss-Prot;Acc:P18025]	+
GRMZM2G410990	TSS77,TSS78	chr1:2219064-2223784	6.43421	6.78057	AT2G18960.1	AHA1,HA1,OST2,PMA	NA	NA	+
GRMZM2G329177	TSS81,TSS82	chr1:2425925-2433529	7.72312	7.17566	AT5G52280.1	-	NA	NA	+
GRMZM2G085691	TSS89	chr1:2683760-2690223	5.00058	4.31986	AT5G03450.1	-	NA	Uncharacterized protein [Source:UniProtKB/TrEMBL;Acc:B4FIG1]	+
GRMZM2G085827	TSS90	chr1:2725570-2734211	4.05309	4.27275	AT3G11470.1	-	NA	Uncharacterized protein [Source:UniProtKB/TrEMBL;Acc:B4FD15]	+
GRMZM2G085885	TSS91,TSS92	chr1:2739478-2748501	4.26579	6.35589	AT5G35100.1	-	NA	Cyclophilin-like peptidyl-prolyl cis-trans isomerase family protein [Source:Projected from Arabidopsis thaliana (AT5G35100) TAIR;Acc:AT5G35100]	+
GRMZM2G042552	TSS95	chr1:2781764-2783974	49.2396	56.3199	AT5G22950.1	VPS24.1	NA	Uncharacterized protein [Source:UniProtKB/TrEMBL;Acc:B4FUB0]	+
GRMZM2G042250	TSS97,TSS98,TSS99	chr1:2791118-2798512	14.4992	18.4786	AT5G60690.1	IFL,IFL1,REV	HD-ZIP	Rolled leaf 2 [Source:UniProtKB/TrEMBL;Acc:A0S5W1]	+
GRMZM5G802392	TSS100	chr1:2839337-2840257	84.8457	103.642	AT1G65720.1	-	NA	Uncharacterized protein [Source:UniProtKB/TrEMBL;Acc:B4FV95]	+
GRMZM2G006673	TSS101	chr1:2856654-2869296	28.9186	31.8485	AT5G09860.1	AtHPR1,AtTHO1,HPR1,THO1	NA	nuclear matrix protein-related [Source:Projected from Arabidopsis thaliana (AT5G09860) TAIR;Acc:AT5G09860]	+
GRMZM2G007025	TSS102	chr1:2871384-2874062	23.5453	22.2	AT5G23130.1	-	NA	NA	+
GRMZM2G137366	TSS106	chr1:2930054-2935014	8.41591	9.20298	AT5G14620.1	DMT7,DRM2	NA	Uncharacterized protein [Source:UniProtKB/TrEMBL;Acc:B4FBH8]	+
GRMZM2G137236	TSS108,TSS109	chr1:3002227-3020918	13.3838	13.2434	-	-	-	-	+
GRMZM2G436226	TSS110,TSS111,TSS112	chr1:3022529-3033846	10.484	10.009	-	-	-	-	+
GRMZM2G092232	TSS113,TSS114,TSS115	chr1:3122941-3129408	7.64139	6.0694	AT2G22610.2	-	NA	Di-glucose binding protein with Kinesin motor domain [Source:Projected from Arabidopsis thaliana (AT2G22610) TAIR;Acc:AT2G22610]	+
GRMZM2G393062	TSS116	chr1:3129700-3130708	28.5984	23.9292	AT4G24110.1	-	NA	NA	+
GRMZM2G124550	TSS117,TSS118,TSS119	chr1:3171221-3187493	19.6851	27.6284	AT4G10730.1	-	NA	NA	+
GRMZM2G077615	TSS121	chr1:3262172-3264110	6.02623	6.24642	AT4G19890.1	-	NA	Uncharacterized protein [Source:UniProtKB/TrEMBL;Acc:C4J0J8]	+
GRMZM2G077669	TSS122	chr1:3265220-3269181	12.9311	11.8859	AT1G64650.1	-	NA	Uncharacterized protein [Source:UniProtKB/TrEMBL;Acc:C0HII2]	+
GRMZM2G077769	TSS123	chr1:3273122-3274317	32.0937	30.7235	AT1G64640.1	AtENODL8,ENODL8	NA	early nodulin-like protein 8 [Source:Projected from Arabidopsis thaliana (AT1G64640) TAIR;Acc:AT1G64640]	+
GRMZM2G126199	TSS124,TSS125	chr1:3347397-3349742	51.5297	65.351	AT4G24050.1	-	NA	Retinol dehydrogenase 12 [Source:UniProtKB/TrEMBL;Acc:B6UB33]	+
GRMZM2G440537	TSS126,TSS127	chr1:3396867-3402729	6.86005	7.66346	AT3G53170.1	-	NA	Tetratricopeptide repeat (TPR)-like superfamily protein [Source:Projected from Arabidopsis thaliana (AT3G53170) TAIR;Acc:AT3G53170]	+
GRMZM2G055880	TSS129	chr1:3441710-3445070	7.27806	8.04093	AT5G62050.1	ATOXA1,OXA1,OXA1AT	NA	NA	+
GRMZM2G055698	TSS130	chr1:3462299-3464276	24.0049	16.2957	AT1G63120.1	ATRBL2,RBL2	NA	Membrane protein; Uncharacterized protein [Source:UniProtKB/TrEMBL;Acc:B4FQY5]	+
GRMZM2G044388	TSS132,TSS133	chr1:3639178-3642463	25.228	24.4305	AT4G00755.1	-	NA	F-box family protein [Source:Projected from Arabidopsis thaliana (AT4G00755) TAIR;Acc:AT4G00755]	+
GRMZM2G029713	TSS134	chr1:3693186-3697975	18.8843	21.2482	AT2G45720.1	-	NA	NA	+
GRMZM2G320099	TSS135	chr1:3701759-3706769	6.5568	7.38231	AT4G20960.1	-	NA	Cytidine/deoxycytidylate deaminase family protein [Source:Projected from Arabidopsis thaliana (AT4G20960) TAIR;Acc:AT4G20960]	+
GRMZM2G030173	TSS136	chr1:3708081-3709175	38.8188	35.9122	AT2G06850.1	EXGT-A1,EXT,XTH4	NA	Xyloglucan endotransglucosylase/hydrolase protein 5 [Source:UniProtKB/TrEMBL;Acc:B6TNS1]	+
GRMZM2G030299	TSS137,TSS138	chr1:3723929-3729045	5.4576	5.21558	AT3G61080.1	-	NA	Protein kinase superfamily protein [Source:Projected from Arabidopsis thaliana (AT3G61080) TAIR;Acc:AT3G61080]	+
GRMZM2G030567	TSS139,TSS140	chr1:3731284-3736278	5.48067	4.1963	-	-	NA	NA	+
GRMZM2G085909	TSS142	chr1:3824196-3828489	19.4556	19.2466	AT3G18190.1	-	NA	T-complex protein 1 subunit delta [Source:UniProtKB/TrEMBL;Acc:C0HGT5]	+
GRMZM2G008327	TSS143,TSS144	chr1:3871909-3880199	32.807	36.2199	AT3G48750.1	CDC2,CDC2A,CDC2AAT,CDK2,CDKA1,CDKA;1	NA	Cell division control protein 2 homolog [Source:UniProtKB/Swiss-Prot;Acc:P23111]	+
GRMZM2G008773	TSS145	chr1:3883250-3883979	49.4805	49.0163	AT5G62150.1	-	NA	LysM domain containing protein [Source:UniProtKB/TrEMBL;Acc:B6TQ19]	+
GRMZM2G087207	TSS146,TSS147	chr1:4011777-4016576	22.7173	15.5761	AT4G11820.2	EMB2778,FKP1,HMGS,MVA1	NA	Uncharacterized protein [Source:UniProtKB/TrEMBL;Acc:C4J040]	+
GRMZM2G387837	TSS148	chr1:4016857-4019283	5.63095	5.9499	AT4G00231.1	MEE50	NA	ARM repeat superfamily protein [Source:Projected from Arabidopsis thaliana (AT4G00231) TAIR;Acc:AT4G00231]	+
GRMZM2G344566	TSS149	chr1:4089999-4090432	0	815.983	-	-	-	-	-
GRMZM2G453794	TSS170,TSS171,TSS172	chr1:4172556-4187541	18.5849	17.4319	AT3G07160.1	ATGSL10,CALS9,gsl10	NA	NA	+
GRMZM2G167568	TSS173	chr1:4204276-4206621	4.11521	4.67425	AT5G18390.1	-	NA	Uncharacterized protein [Source:UniProtKB/TrEMBL;Acc:C0HHD0]	+
GRMZM2G181153	TSS174,TSS175	chr1:4234225-4235315	378.561	231.689	AT5G59970.1	-	NA	Histone H4 [Source:UniProtKB/Swiss-Prot;Acc:P62787]	+
GRMZM2G406204	TSS176,TSS177,TSS178	chr1:4240155-4246094	5.71179	6.17059	AT1G65910.1	anac028,NAC028	NAC	NA	+
GRMZM2G169402	TSS179	chr1:4281720-4284083	5.85694	7.06153	AT3G15420.1	-	NA	Putative uncharacterized protein [Source:UniProtKB/TrEMBL;Acc:B6U0J7]	+
GRMZM2G082227	TSS182	chr1:4541351-4542978	2.99133	4.39991	AT1G01030.1	NGA3	B3	NA	+
GRMZM2G105415	TSS187,TSS188,TSS189	chr1:4708644-4714557	3.18995	3.44939	AT2G37840.1	-	NA	Protein kinase superfamily protein [Source:Projected from Arabidopsis thaliana (AT3G61960) TAIR;Acc:AT3G61960]	+
GRMZM2G475289	TSS191,TSS192	chr1:4742267-4746395	11.2327	12.8704	AT2G46810.1	-	bHLH	NA	+
GRMZM2G070047	TSS196	chr1:4974956-4978299	79.2423	79.5574	AT3G57870.1	AHUS5,ATSCE1,EMB1637,SCE1,SCE1A	NA	Ubiquitin-conjugating enzyme E2 I [Source:UniProtKB/TrEMBL;Acc:B6SIV2]	+
GRMZM2G070259	TSS197	chr1:4986317-4988531	21.7896	21.0682	AT3G55340.1	PHIP1	NA	Uncharacterized protein [Source:UniProtKB/TrEMBL;Acc:B4FKK3]	+
GRMZM2G159427	TSS198	chr1:4990825-4996614	17.5789	15.9331	AT4G22910.1	CCS52A1,FZR2	NA	NA	+
GRMZM2G159431	TSS199	chr1:5003069-5007708	1.0927	1.0263	AT1G62990.1	IXR11,KNAT7	TALE	Homeobox protein knotted-1-like 1 [Source:UniProtKB/Swiss-Prot;Acc:P56659]	+
GRMZM2G159477	TSS202	chr1:5039235-5041642	11.1562	11.716	AT2G40095.1	-	NA	Uncharacterized protein [Source:UniProtKB/TrEMBL;Acc:B4FKE5]	+
GRMZM2G327059	TSS203,TSS204	chr1:5080779-5086704	7.79309	7.49744	AT5G41410.1	BEL1	NA	BEL1-related homeotic protein 14 [Source:UniProtKB/TrEMBL;Acc:B6SZ15]	+
GRMZM2G165422	TSS205	chr1:5238056-5241101	25.0404	26.3429	AT5G24010.1	-	NA	Uncharacterized protein [Source:UniProtKB/TrEMBL;Acc:C0PGT7]	+
GRMZM2G119736	TSS208	chr1:5319577-5321574	13.1889	15.8322	AT4G00300.2	-	NA	Uncharacterized protein [Source:UniProtKB/TrEMBL;Acc:B4FM72]	+
GRMZM2G552966	TSS211	chr1:5330504-5331438	5.96455	8.49392	-	-	NA	NA	+
GRMZM2G119494	TSS212,TSS213	chr1:5338682-5343424	142.583	155.962	AT3G48950.1	-	NA	Glycoside hydrolase, family 28; Uncharacterized protein [Source:UniProtKB/TrEMBL;Acc:B6TX01]	+
GRMZM2G089976	TSS214,TSS215	chr1:5380253-5387724	12.7288	11.0749	AT1G63980.2	-	NA	D111/G-patch domain-containing protein [Source:Projected from Arabidopsis thaliana (AT1G63980) TAIR;Acc:AT1G63980]	+
GRMZM2G176558	TSS219,TSS220,TSS221	chr1:5428400-5433218	4.13395	4.4657	AT1G47330.1	-	NA	Putative uncharacterized protein [Source:UniProtKB/TrEMBL;Acc:B6SM20]	+
GRMZM2G176548	TSS222,TSS223	chr1:5434822-5436653	5.35076	5.2418	AT1G21390.1	emb2170	NA	Putative uncharacterized protein [Source:UniProtKB/TrEMBL;Acc:B6U5F2]	+
GRMZM2G055704	TSS225	chr1:5524394-5526067	11.2538	10.098	AT1G01490.1	-	NA	NA	+
GRMZM2G319022	TSS226,TSS227	chr1:5713199-5734410	6.65434	8.04867	AT2G19260.1	-	NA	DNA binding protein [Source:UniProtKB/TrEMBL;Acc:B6UAN0]	+
GRMZM2G371137	TSS229	chr1:5803453-5808250	5.3097	4.90494	AT1G12460.1	-	NA	NA	+
GRMZM2G105571	TSS230,TSS231	chr1:5867061-5870869	227.39	205.559	AT4G28390.1	AAC3,ATAAC3	NA	ADP,ATP carrier protein; Uncharacterized protein [Source:UniProtKB/TrEMBL;Acc:B4FSA7]	+
GRMZM2G057778	TSS236,TSS237	chr1:6009562-6030570	4.33441	3.84078	AT2G31960.1	ATGSL03,ATGSL3,GSL03	NA	NA	+
GRMZM2G032852	TSS243,TSS244	chr1:6187338-6194809	14.137	12.4839	AT4G35310.1	ATCPK5,CPK5	NA	Uncharacterized protein [Source:UniProtKB/TrEMBL;Acc:C0PEX3]	+
GRMZM2G032219	TSS245	chr1:6225154-6231125	7.76663	10.6896	-	-	-	-	-
GRMZM2G137367	TSS255,TSS256	chr1:6550356-6561486	2.80754	2.31992	AT3G52390.2	-	NA	NA	+
GRMZM2G392863	TSS258	chr1:6802699-6803523	10.6006	15.0465	AT2G02100.1	LCR69,PDF2.2	NA	Flower-specific gamma-thionin [Source:UniProtKB/TrEMBL;Acc:B6SJ49]	+
GRMZM2G092923	TSS259,TSS260	chr1:6830688-6834085	42.6758	53.1389	AT2G37250.1	ADK,ATPADK1	NA	Putative uncharacterized protein [Source:UniProtKB/TrEMBL;Acc:B6SLH8]	+
GRMZM2G020548	TSS263,TSS264	chr1:7033916-7040091	21.6238	20.9758	AT1G20670.1	-	NA	NA	+
GRMZM2G109566	TSS265,TSS266,TSS267	chr1:7069662-7073822	22.0623	20.7902	AT1G20650.1	-	NA	NA	+
GRMZM2G409976	TSS268	chr1:7078124-7085880	0.851524	0.952509	AT2G17220.1	-	NA	NA	+
GRMZM2G040887	TSS270	chr1:7237110-7257507	8.09263	8.14697	AT2G17580.1	-	NA	Polynucleotide adenylyltransferase family protein [Source:Projected from Arabidopsis thaliana (AT2G17580) TAIR;Acc:AT2G17580]	+
GRMZM2G132019	TSS271,TSS272	chr1:7290408-7294785	11.4778	12.693	AT5G42380.1	CML37,CML39	NA	Putative uncharacterized protein [Source:UniProtKB/TrEMBL;Acc:B6SIF3]	+
GRMZM2G071349	TSS273	chr1:7295694-7296464	17.0242	17.9733	AT4G35760.1	-	NA	NA	+
GRMZM6G101378	TSS274	chr1:7296619-7297671	8.21525	8.72637	AT4G35760.1	-	NA	NA	+
GRMZM2G096020	TSS275	chr1:7336739-7343360	13.0054	15.3637	AT1G20510.1	OPCL1	NA	Uncharacterized protein [Source:UniProtKB/TrEMBL;Acc:B4G058]	+
GRMZM2G095968	TSS276	chr1:7353115-7355434	11.0517	13.8149	AT3G45970.1	ATEXLA1,ATEXPL1,ATHEXP BETA 2.1,EXLA1,EXPL1	NA	Uncharacterized protein [Source:UniProtKB/TrEMBL;Acc:C4J9L0]	+
GRMZM2G399948	TSS277	chr1:7384592-7385669	1.04652	0.481931	-	-	NA	NA	+
GRMZM2G099598	TSS278	chr1:7391604-7396327	9.66598	8.73113	AT4G35230.1	BSK1	NA	Uncharacterized protein [Source:UniProtKB/TrEMBL;Acc:B4FVV1]	+
GRMZM2G099454	TSS279,TSS280	chr1:7398287-7402945	216.214	193.985	AT3G12500.1	ATHCHIB,B-CHI,CHI-B,HCHIB,PR-3,PR3	NA	Uncharacterized protein [Source:UniProtKB/TrEMBL;Acc:B4F9D5]	+
GRMZM2G110345	TSS282	chr1:7555889-7561200	12.5843	14.0648	AT1G42430.1	-	NA	NA	+
GRMZM2G410991	TSS283	chr1:7561361-7565914	28.9215	26.3538	AT2G17120.1	LYM2	NA	Uncharacterized protein [Source:UniProtKB/TrEMBL;Acc:C0PL67]	+
GRMZM2G075701	TSS286	chr1:8025215-8027013	210.092	197.002	AT1G20330.1	CVP1,FRL1,SMT2	NA	Uncharacterized protein [Source:UniProtKB/TrEMBL;Acc:B4FB47]	+
GRMZM2G075901	TSS287	chr1:8034803-8035622	27.5315	31.563	AT2G17705.1	-	NA	Putative uncharacterized protein [Source:UniProtKB/TrEMBL;Acc:B6T5T8]	+
AC155624.2_FG006	TSS295,TSS296	chr1:8259817-8264449	8.32381	8.17031	AT3G51370.1	-	NA	Uncharacterized protein [Source:UniProtKB/TrEMBL;Acc:C0P4W6]	+
GRMZM5G891266	TSS297	chr1:8278652-8284461	32.131	32.118	AT4G38520.1	-	NA	Uncharacterized protein [Source:UniProtKB/TrEMBL;Acc:B7ZYA2]	+
GRMZM2G018417	TSS298,TSS299,TSS300,TSS301	chr1:8306858-8347066	28.2624	26.4265	AT5G57490.1	ATVDAC4,VDAC4	NA	Uncharacterized protein [Source:UniProtKB/TrEMBL;Acc:B4FB25]	+
GRMZM2G018579	TSS302	chr1:8347282-8348889	15.2693	16.7247	AT2G36885.1	-	NA	Putative uncharacterized protein [Source:UniProtKB/TrEMBL;Acc:B6TTN8]	+
GRMZM2G157510	TSS304,TSS305	chr1:8442681-8446230	23.3308	23.5647	AT5G48820.1	ICK6,KRP3	NA	Uncharacterized protein [Source:UniProtKB/TrEMBL;Acc:C4JAE2]	+
GRMZM2G009014	TSS307,TSS308	chr1:8509939-8514842	6.33894	6.50502	AT1G55475.1	-	NA	Putative uncharacterized protein [Source:UniProtKB/TrEMBL;Acc:B6UAI7]	+
GRMZM2G172758	TSS309	chr1:8531137-8532984	7.65877	7.05584	AT1G04030.1	-	NA	Uncharacterized protein [Source:UniProtKB/TrEMBL;Acc:C0PBT2]	+
AC194863.3_FG007	TSS310	chr1:8544539-8546471	1.10926	1.22907	AT1G27480.1	-	NA	NA	+
GRMZM2G171181	TSS312	chr1:8612131-8615308	487.976	398.334	AT1G04480.1	-	NA	60S ribosomal protein L23; Uncharacterized protein [Source:UniProtKB/TrEMBL;Acc:B4FGL4]	+
GRMZM2G171333	TSS313	chr1:8626188-8627298	3.33963	3.91384	-	-	NA	Putative uncharacterized protein [Source:UniProtKB/TrEMBL;Acc:B6SUI8]	+
GRMZM2G323830	TSS314	chr1:8651402-8653430	50.8772	57.9116	AT4G39490.1	CYP96A10	NA	NA	+
GRMZM2G046919	TSS318	chr1:8940265-8941804	1.7139	1.70152	AT5G08305.1	-	NA	Pentatricopeptide repeat (PPR) superfamily protein [Source:Projected from Arabidopsis thaliana (AT5G08305) TAIR;Acc:AT5G08305]	+
GRMZM2G450071	TSS319,TSS320	chr1:9039961-9043374	2.8542	2.94579	AT2G20310.1	RIN13	NA	NA	+
GRMZM2G149257	TSS321	chr1:9045049-9047916	40.1514	31.6155	AT1G57860.1	-	NA	60S ribosomal protein L21; Uncharacterized protein [Source:UniProtKB/TrEMBL;Acc:B4FCL6]	+
GRMZM2G450125	TSS322	chr1:9051957-9054939	57.3629	67.0035	AT3G23920.1	BAM1,BMY7,TR-BAMY	NA	Beta-amylase [Source:UniProtKB/TrEMBL;Acc:B6SXN4]	+
GRMZM5G823004	TSS329	chr1:9293845-9297105	24.4675	28.2566	AT5G18490.1	-	NA	Uncharacterized protein [Source:UniProtKB/TrEMBL;Acc:C0HHX5]	+
GRMZM2G107532	TSS332	chr1:9428004-9432250	29.8707	32.6047	AT4G28760.1	-	NA	Uncharacterized protein [Source:UniProtKB/TrEMBL;Acc:C0PKX4]	+
GRMZM2G103599	TSS333,TSS334	chr1:9485884-9495080	22.7775	29.486	AT5G18410.1	ATSRA1,KLK,PIR,PIR121,PIRP,SRA1	NA	NA	+
GRMZM2G113174	TSS336,TSS337	chr1:9517705-9567955	29.0625	34.4585	AT5G18410.1	ATSRA1,KLK,PIR,PIR121,PIRP,SRA1	NA	NA	+
GRMZM2G435276	TSS341,TSS342	chr1:9667779-9669679	0.863926	0.77449	AT2G20370.1	KAM1,MUR3	NA	NA	+
GRMZM2G178571	TSS346,TSS347	chr1:9906567-9918108	2.95799	3.31639	AT3G24040.1	-	NA	Core-2/I-branching beta-1,6-N-acetylglucosaminyltransferase family protein [Source:Projected from Arabidopsis thaliana (AT3G24040) TAIR;Acc:AT3G24040]	+
GRMZM2G062724	TSS349	chr1:10027910-10032255	0.603898	0.626538	AT5G22920.1	-	NA	Uncharacterized protein [Source:UniProtKB/TrEMBL;Acc:B4FQE4]	+
GRMZM2G038485	TSS353	chr1:10086891-10088127	24.1853	25.2677	AT2G27970.1	CKS2	NA	Cyclin-dependent kinases regulatory subunit [Source:UniProtKB/TrEMBL;Acc:B6SLG7]	+
GRMZM2G339563	TSS354	chr1:10090834-10095173	10.1692	10.8962	AT3G44880.1	ACD1,LLS1,PAO	NA	Lethal leaf-spot 1 [Source:UniProtKB/TrEMBL;Acc:O04129]	+
GRMZM2G087918	TSS357,TSS358	chr1:10220689-10229909	7.63585	7.74296	AT5G04440.1	-	NA	Putative uncharacterized protein [Source:UniProtKB/TrEMBL;Acc:B6SU04]	+
GRMZM2G117855	TSS362,TSS363	chr1:10358488-10359671	4.24665	5.07038	-	-	NA	Putative uncharacterized protein [Source:UniProtKB/TrEMBL;Acc:B6U414]	+
GRMZM2G418037	TSS364	chr1:10360261-10375078	21.9784	23.1287	AT2G36810.1	-	NA	NA	+
GRMZM2G439049	TSS365,TSS366,TSS367	chr1:10375767-10385979	24.7575	27.302	AT2G36810.1	-	NA	NA	+
GRMZM2G086093	TSS369,TSS370	chr1:10395785-10430904	9.85844	9.97037	AT2G36810.1	-	NA	NA	+
GRMZM2G028521	TSS373	chr1:10540340-10544903	122.033	134.842	AT1G02260.1	-	NA	Uncharacterized protein [Source:UniProtKB/TrEMBL;Acc:B4FMP1]	+
GRMZM2G043799	TSS375	chr1:10672429-10677847	4.39993	5.05296	AT4G00330.1	CRCK2	NA	Uncharacterized protein [Source:UniProtKB/TrEMBL;Acc:C0P2A5]	+
GRMZM2G358279	TSS378	chr1:10958963-10963240	11.6537	13.2208	AT2G31240.1	-	NA	Uncharacterized protein [Source:UniProtKB/TrEMBL;Acc:B4G0Z0]	+
GRMZM2G112728	TSS382	chr1:11107900-11112061	2.61814	2.60916	AT1G17050.1	SPS2	NA	Uncharacterized protein [Source:UniProtKB/TrEMBL;Acc:B4FAH8]	+
GRMZM2G112640	TSS384	chr1:11167221-11174106	51.834	50.6102	AT5G55510.1	-	NA	Protein translocase/ protein transporter [Source:UniProtKB/TrEMBL;Acc:B6SIC7]	+
AC209858.4_FG002	TSS387	chr1:11389732-11395748	11.2293	10.2648	AT3G21540.1	-	NA	transducin family protein / WD-40 repeat family protein [Source:Projected from Arabidopsis thaliana (AT3G21540) TAIR;Acc:AT3G21540]	+
GRMZM2G086072	TSS388	chr1:11479831-11487112	11.3142	12.6093	AT5G03415.1	ATDPB,DPB	E2F/DP	Transcription factor Dp-1 [Source:UniProtKB/TrEMBL;Acc:B6TKJ8]	+
GRMZM2G086072	TSS389	chr1:11479831-11487112	1.91199	0.787725	-	-	-	-	+
GRMZM2G122816	TSS390	chr1:11523361-11525233	1.88836	1.82786	AT4G26010.1	-	NA	NA	+
GRMZM2G018080	TSS395,TSS396	chr1:11687865-11694219	11.0096	9.71292	AT2G39140.1	SVR1	NA	NA	+
GRMZM2G445783	TSS400	chr1:11787879-11791202	1.20047	0.85208	AT1G12430.1	ARK3,PAK	NA	NA	+
GRMZM2G073373	TSS402	chr1:11879223-11880645	12.8515	10.1712	AT1G20190.1	ATEXP11,ATEXPA11,ATHEXP ALPHA 1.14,EXP11,EXPA11	NA	NA	+
GRMZM2G140339	TSS403	chr1:11908439-11941521	20.337	18.8853	AT5G66100.1	-	NA	NA	+
GRMZM2G027821	TSS404	chr1:11979811-11984789	54.3336	64.7289	AT4G35920.1	MCA1	NA	Cell number regulator 13 [Source:UniProtKB/Swiss-Prot;Acc:B6SJQ0]	+
GRMZM2G000749	TSS407,TSS408	chr1:12096518-12104576	12.6679	14.2641	AT5G35910.1	-	NA	Uncharacterized protein [Source:UniProtKB/TrEMBL;Acc:C4IYF9]	+
GRMZM2G300801	TSS409	chr1:12138258-12140019	97.324	98.5798	AT4G35630.1	PSAT	NA	Uncharacterized protein [Source:UniProtKB/TrEMBL;Acc:B4FRI1]	+
GRMZM2G000823	TSS410,TSS411	chr1:12143527-12148314	36.444	33.33	AT3G53110.1	LOS4	NA	P-loop containing nucleoside triphosphate hydrolases superfamily protein [Source:Projected from Arabidopsis thaliana (AT3G53110) TAIR;Acc:AT3G53110]	+
GRMZM2G377787	TSS412	chr1:12173129-12186741	2.52576	3.45142	-	-	NA	NA	+
GRMZM2G076423	TSS413	chr1:12173129-12186741	5.14239	5.81922	AT5G56460.1	-	NA	Uncharacterized protein [Source:UniProtKB/TrEMBL;Acc:B4FGQ3]	+
GRMZM2G169747	TSS415,TSS416	chr1:12247700-12249451	3.5752	3.09885	AT2G30780.1	-	NA	Putative uncharacterized protein [Source:UniProtKB/TrEMBL;Acc:B6TZL1]	+
GRMZM2G038982	TSS417,TSS418	chr1:12306658-12314352	4.25952	4.97351	AT1G08720.1	ATEDR1,EDR1	NA	NA	+
GRMZM2G154036	TSS423	chr1:12479608-12485653	9.53212	8.76056	AT4G14746.1	-	NA	Putative uncharacterized protein [Source:UniProtKB/TrEMBL;Acc:B6SJM5]	+
GRMZM2G165998	TSS424,TSS425,TSS426	chr1:12513214-12517880	125.861	144.496	AT4G14710.1	ATARD2	NA	Uncharacterized protein [Source:UniProtKB/TrEMBL;Acc:B4FIQ9]	+
GRMZM2G165972	TSS427	chr1:12518409-12520734	1.1134	1.12252	AT3G22830.1	AT-HSFA6B,HSFA6B	HSF	Uncharacterized protein [Source:UniProtKB/TrEMBL;Acc:B8A239]	+
GRMZM2G056231	TSS434	chr1:12820730-12821964	114.237	95.8732	AT3G54560.1	HTA11	NA	Histone H2A [Source:UniProtKB/TrEMBL;Acc:B4FXB2]	+
GRMZM2G136081	TSS436	chr1:12850923-12852768	101.779	107.613	AT2G38820.2	-	NA	Plant-specific domain TIGR01615 family protein [Source:UniProtKB/TrEMBL;Acc:B6TU09]	+
GRMZM2G031790	TSS439,TSS440	chr1:12942594-12945812	8.41518	6.62656	AT1G04220.1	KCS2	NA	NA	+
GRMZM2G031718	TSS441,TSS442	chr1:12948052-12951621	4.23041	4.60887	AT3G23020.1	-	NA	Tetratricopeptide repeat (TPR)-like superfamily protein [Source:Projected from Arabidopsis thaliana (AT3G23020) TAIR;Acc:AT3G23020]	+
GRMZM2G172448	TSS443	chr1:12970332-12975008	22.51	28.3323	-	-	NA	NA	+
GRMZM2G172410	TSS444	chr1:12975287-12984677	1.01658	1.2195	AT5G43745.1	-	NA	NA	+
GRMZM2G172322	TSS445,TSS446	chr1:12985601-12991971	6.38555	6.55857	AT3G54660.1	ATGR2,EMB2360,GR	NA	glutathione reductase [Source:Projected from Arabidopsis thaliana (AT3G54660) TAIR;Acc:AT3G54660]	+
GRMZM2G377311	TSS456	chr1:13356067-13371138	19.3536	21.2965	AT5G45190.1	-	NA	Uncharacterized protein [Source:UniProtKB/TrEMBL;Acc:B4FL96]	+
GRMZM2G169320	TSS463,TSS464	chr1:13535041-13538715	11.9493	12.8998	AT1G06730.1	-	NA	pfkB-like carbohydrate kinase family protein [Source:Projected from Arabidopsis thaliana (AT1G06730) TAIR;Acc:AT1G06730]	+
GRMZM2G169280	TSS467,TSS468	chr1:13585414-13590779	3.31794	3.84729	AT5G01110.1	-	NA	Tetratricopeptide repeat (TPR)-like superfamily protein [Source:Projected from Arabidopsis thaliana (AT5G01110) TAIR;Acc:AT5G01110]	+
GRMZM2G470438	TSS469,TSS470,TSS471,TSS472,TSS473	chr1:13591444-13603723	14.6603	10.9887	AT5G63920.1	TOP3A	NA	topoisomerase 3alpha [Source:Projected from Arabidopsis thaliana (AT5G63920) TAIR;Acc:AT5G63920]	+
GRMZM2G407396	TSS477	chr1:13741378-13744017	4.41653	4.66652	AT3G18030.1	ATHAL3,ATHAL3A,HAL3,HAL3A	NA	Uncharacterized protein [Source:UniProtKB/TrEMBL;Acc:B4FI60]	+
GRMZM2G556515	TSS482	chr1:13994736-13995667	0.0307598	10.6525	-	-	NA	NA	+
GRMZM2G124051	TSS486,TSS487	chr1:14093437-14100132	16.9211	17.3754	AT3G58580.1	-	NA	CCR4-NOT transcription complex subunit 6 [Source:UniProtKB/TrEMBL;Acc:B6SJQ2]	+
GRMZM5G850455	TSS488	chr1:14101539-14102861	166.178	202.406	AT2G44290.1	-	NA	Uncharacterized protein [Source:UniProtKB/TrEMBL;Acc:B4FHY4]	+
GRMZM2G124143	TSS489,TSS490	chr1:14103660-14105322	29.8375	35.6558	AT3G10090.1	-	NA	40S ribosomal protein S28 [Source:UniProtKB/Swiss-Prot;Acc:P46302]	+
GRMZM2G115131	TSS491,TSS492	chr1:14164438-14168255	26.5263	23.5415	AT5G06610.1	-	NA	Protein of unknown function (DUF620) [Source:Projected from Arabidopsis thaliana (AT5G06610) TAIR;Acc:AT5G06610]	+
GRMZM2G417835	TSS499	chr1:14384374-14385993	62.8423	56.5377	AT3G56710.1	SIB1	NA	NA	+
GRMZM2G412674	TSS505,TSS506	chr1:14408842-14412714	8.16144	8.70218	AT1G55270.1	-	NA	Kelch motif family protein [Source:UniProtKB/TrEMBL;Acc:B6SS62]	+
GRMZM2G362942	TSS509,TSS510,TSS511,TSS512,TSS513	chr1:14484494-14494832	8.37163	6.3819	-	-	-	-	+
GRMZM2G091921	TSS515	chr1:14547628-14550410	54.1168	53.8763	AT1G26740.1	-	NA	Ribosomal protein L32 containing protein; Uncharacterized protein [Source:UniProtKB/TrEMBL;Acc:B4FS67]	+
GRMZM2G026807	TSS516	chr1:14623611-14638761	17.0479	17.0927	AT5G61410.1	EMB2728,RPE	NA	Ribulose-phosphate 3-epimerase [Source:UniProtKB/TrEMBL;Acc:B4FRQ1]	+
GRMZM2G464818	TSS517	chr1:14779232-14780749	1.30591	1.22844	AT5G15300.1	-	NA	NA	+
GRMZM2G162725	TSS518	chr1:14803942-14808698	18.2748	18.2657	AT4G01400.2	-	NA	FUNCTIONS IN: molecular_function unknown; INVOLVED IN: biological_process unknown; LOCATED IN: cellular_component unknown; EXPRESSED IN: 24 plant structures; EXPRESSED DURING: 15 growth stages; CONTAINS InterPro DOMAIN/s: COG4 transport (InterPro:IP /.../7), Pentatricopeptide repeat (InterPro:IPR002885); BEST Arabidopsis thaliana protein match is: Pentatricopeptide repeat (PPR) superfamily protei…	+
GRMZM2G162749	TSS519	chr1:14850151-14853035	10.7461	10.604	AT5G62430.1	CDF1	Dof	Uncharacterized protein [Source:UniProtKB/TrEMBL;Acc:B4FDH4]	+
GRMZM2G034283	TSS520	chr1:15067525-15068861	1.50645	1.78491	AT3G28850.1	-	NA	Uncharacterized protein [Source:UniProtKB/TrEMBL;Acc:C4J1U6]	+
GRMZM2G035243	TSS521	chr1:15168069-15170841	40.2029	42.4056	AT1G14330.1	-	NA	Kelch motif family protein [Source:UniProtKB/TrEMBL;Acc:B6T5K9]	+
GRMZM2G159456	TSS525	chr1:15267695-15269173	1.99131	2.53754	AT3G28857.1	-	bHLH	DNA binding protein [Source:UniProtKB/TrEMBL;Acc:B6THX0]	+
GRMZM2G124353	TSS526	chr1:15352526-15355919	71.6591	63.0011	AT4G39660.1	AGT2	NA	alanine:glyoxylate aminotransferase 2 [Source:Projected from Arabidopsis thaliana (AT4G39660) TAIR;Acc:AT4G39660]	+
GRMZM2G075459	TSS527	chr1:15413940-15414480	15.4254	17.5944	-	-	NA	NA	+
GRMZM2G142557	TSS529	chr1:15726594-15735402	45.1367	48.3521	AT5G19350.1	-	NA	RNA-binding (RRM/RBD/RNP motifs) family protein [Source:Projected from Arabidopsis thaliana (AT5G19350) TAIR;Acc:AT5G19350]	+
GRMZM2G142609	TSS530	chr1:15735751-15738763	5.51806	5.02897	AT3G52110.2	-	NA	Uncharacterized protein [Source:UniProtKB/TrEMBL;Acc:C0HFB1]	+
GRMZM2G119933	TSS532	chr1:15778466-15784692	13.2066	13.4299	AT1G51310.1	-	NA	transferases;tRNA (5-methylaminomethyl-2-thiouridylate)-methyltransferases [Source:Projected from Arabidopsis thaliana (AT1G51310) TAIR;Acc:AT1G51310]	+
GRMZM2G000741	TSS533	chr1:15906109-15908395	46.7552	52.7962	AT1G72820.1	-	NA	Uncharacterized protein [Source:UniProtKB/TrEMBL;Acc:C0PMJ6]	+
GRMZM2G156486	TSS535	chr1:15989607-15996740	8.14994	10.1936	AT5G12040.1	-	NA	Uncharacterized protein [Source:UniProtKB/TrEMBL;Acc:B8A2V8]	+
AC226243.1_FG003	TSS536	chr1:16331866-16340366	47.8182	44.87	AT3G42725.1	-	NA	NA	+
GRMZM2G064663	TSS538	chr1:16346752-16348242	1.33041	1.29833	AT5G21920.1	ATYLMG2,YLMG2	NA	YGGT family protein [Source:UniProtKB/TrEMBL;Acc:B6TT89]	+
GRMZM2G016443	TSS539	chr1:16435263-16435967	1.49957	0.995173	AT1G10460.1	GLP7	NA	germin-like protein 7 [Source:Projected from Arabidopsis thaliana (AT1G10460) TAIR;Acc:AT1G10460]	+
GRMZM2G175164	TSS540	chr1:16467594-16473121	0.400277	0.50508	AT2G05940.1	-	NA	NA	+
GRMZM2G017616	TSS541,TSS542	chr1:16573826-16580722	4.91772	4.70607	AT1G72520.1	-	NA	Lipoxygenase [Source:UniProtKB/TrEMBL;Acc:A1XCI4]	+
GRMZM2G017254	TSS543	chr1:16594623-16602611	19.4972	20.6487	AT2G26280.1	CID7	NA	Uncharacterized protein [Source:UniProtKB/TrEMBL;Acc:C0P868]	+
GRMZM2G445630	TSS547	chr1:16795806-16796561	0.856311	0.887948	-	-	NA	NA	+
GRMZM2G147920	TSS548	chr1:16798044-16800248	1.71391	1.56028	AT5G21970.1	-	NA	Putative uncharacterized protein [Source:UniProtKB/TrEMBL;Acc:B6SRS8]	+
GRMZM2G445602	TSS550	chr1:16821855-16825679	181.132	175.718	AT2G26250.1	FDH,KCS10	NA	3-ketoacyl-CoA synthase [Source:UniProtKB/TrEMBL;Acc:C0HFG8]	+
GRMZM2G148855	TSS553	chr1:16951801-16972668	4.31033	3.23324	AT1G08760.1	-	NA	Plant protein of unknown function (DUF936) [Source:Projected from Arabidopsis thaliana (AT3G14170) TAIR;Acc:AT3G14170]	+
GRMZM2G097434	TSS557,TSS558,TSS559	chr1:17240328-17260005	7.16143	6.86825	AT5G20840.1	-	NA	Uncharacterized protein [Source:UniProtKB/TrEMBL;Acc:C0PJN0]	+
GRMZM2G115105	TSS560	chr1:17382906-17394657	1.77109	1.48405	AT1G15170.1	-	NA	Uncharacterized protein [Source:UniProtKB/TrEMBL;Acc:B4FRU5]	+
GRMZM2G153393	TSS564,TSS565,TSS566	chr1:17640005-17655596	49.0367	48.2183	AT3G14350.1	SRF7	NA	Uncharacterized protein [Source:UniProtKB/TrEMBL;Acc:C0PG63]	+
GRMZM2G410515	TSS567	chr1:17660058-17666632	9.02605	9.06018	AT4G14210.1	PDE226,PDS,PDS3	NA	Phytoene dehydrogenase, chloroplastic/chromoplastic [Source:UniProtKB/Swiss-Prot;Acc:P49086]	+
GRMZM5G815358	TSS568	chr1:17667663-17669732	11.6709	14.9577	AT5G42900.1	COR27	NA	Uncharacterized protein [Source:UniProtKB/TrEMBL;Acc:B4FYX2]	+
GRMZM2G410623	TSS569	chr1:17671840-17679642	1.82895	1.54426	AT4G13650.1	-	NA	NA	+
GRMZM2G109589	TSS573,TSS574	chr1:17713028-17715825	11.4146	10.0887	AT4G33360.1	FLDH	NA	NAD(P)-binding Rossmann-fold superfamily protein [Source:Projected from Arabidopsis thaliana (AT4G33360) TAIR;Acc:AT4G33360]	+
GRMZM2G410700	TSS575	chr1:17716229-17718180	2.18411	2.60013	-	-	-	-	-
GRMZM2G113351	TSS576	chr1:17734173-17742150	7.4875	9.8057	AT4G34310.1	-	NA	alpha/beta-Hydrolases superfamily protein [Source:Projected from Arabidopsis thaliana (AT4G34310) TAIR;Acc:AT4G34310]	+
GRMZM2G113401	TSS577	chr1:17744765-17746002	23.7729	21.1494	AT5G64816.1	-	NA	Uncharacterized protein [Source:UniProtKB/TrEMBL;Acc:B6SLN4]	+
GRMZM2G093197	TSS581	chr1:17880695-17882441	14.8266	20.4963	AT2G26540.1	ATDUF3,ATUROS,DUF3,HEMD,UROS	NA	Uncharacterized protein [Source:UniProtKB/TrEMBL;Acc:B4FD25]	+
AC209626.2_FG013	TSS582,TSS583	chr1:17883584-17884852	61.6829	65.4602	AT2G26540.1	ATDUF3,ATUROS,DUF3,HEMD,UROS	NA	NA	+
GRMZM2G358311	TSS584	chr1:17958356-17963979	26.7022	28.8538	AT5G66820.1	-	NA	NA	+
GRMZM2G023575	TSS586	chr1:18127930-18133872	37.2621	37.5343	AT2G36680.1	-	NA	Uncharacterized protein; Vacuolar protein sorting 37C [Source:UniProtKB/TrEMBL;Acc:B6TWB5]	+
AC177850.2_FG003	TSS587,TSS588	chr1:18136258-18143591	3.5336	3.45789	-	-	NA	NA	+
GRMZM2G024099	TSS589	chr1:18187896-18189714	261.711	262.109	AT1G09750.1	-	NA	Eukaryotic aspartyl protease family protein [Source:Projected from Arabidopsis thaliana (AT1G09750) TAIR;Acc:AT1G09750]	+
AC177850.2_FG005	TSS590,TSS591	chr1:18190324-18201950	13.3555	7.7445	AT5G62440.1	-	NA	NA	+
GRMZM2G385605	TSS593,TSS594	chr1:18273045-18293804	4.29935	4.43233	AT3G21290.1	-	NA	NA	+
GRMZM2G106017	TSS597,TSS598	chr1:18432153-18440353	11.5754	11.5188	AT5G10940.1	-	NA	NA	+
GRMZM2G053627	TSS600	chr1:18582819-18585005	16.1869	21.629	AT3G60520.1	-	NA	Putative uncharacterized protein [Source:UniProtKB/TrEMBL;Acc:B6TST3]	+
GRMZM2G009326	TSS602	chr1:18696277-18699001	28.2148	29.1264	AT2G22475.1	GEM	NA	Uncharacterized protein [Source:UniProtKB/TrEMBL;Acc:B4FJD7]	+
GRMZM2G006631	TSS607	chr1:19099171-19101186	37.4636	46.8055	AT1G72210.1	-	bHLH	NA	+
AC177946.2_FG004	TSS608	chr1:19103229-19104089	311.584	349.441	-	-	NA	Uncharacterized protein [Source:UniProtKB/TrEMBL;Acc:C4J587]	+
GRMZM2G132367	TSS613,TSS614,TSS615	chr1:19250087-19252388	18.8633	18.2915	AT2G22430.1	ATHB6,HB6	HD-ZIP	HB-type transcription factor [Source:UniProtKB/TrEMBL;Acc:K4JRN7]	+
GRMZM2G075712	TSS616	chr1:19260434-19261579	17.8314	13.2732	AT3G25590.1	-	NA	Uncharacterized protein [Source:UniProtKB/TrEMBL;Acc:B4G0Y0]	+
GRMZM2G420357	TSS618	chr1:19474649-19475814	0.903698	0.71686	AT1G78310.1	-	NA	NA	+
GRMZM2G097283	TSS621	chr1:19556569-19559486	1.70077	1.36515	AT1G60600.2	ABC4	NA	UbiA prenyltransferase family protein [Source:Projected from Arabidopsis thaliana (AT1G60600) TAIR;Acc:AT1G60600]	+
AC166636.1_FG008	TSS628	chr1:19979838-19982658	4.01429	3.34483	AT2G44610.1	ATRAB6A,ATRABH1B,RAB6,RAB6A	NA	Ras-related protein Rab-6A [Source:UniProtKB/TrEMBL;Acc:B6STE7]	+
GRMZM2G432566	TSS634	chr1:20212301-20218493	20.0013	20.5302	AT2G47090.1	-	NA	Uncharacterized protein [Source:UniProtKB/TrEMBL;Acc:C0PEG7]	+
GRMZM2G002002	TSS635	chr1:20281252-20291992	2.56326	2.21097	-	-	-	-	-
GRMZM2G029055	TSS649	chr1:20901475-20914811	6.19312	7.2678	AT3G55400.1	OVA1	NA	methionyl-tRNA synthetase / methionine--tRNA ligase / MetRS (cpMetRS) [Source:Projected from Arabidopsis thaliana (AT3G55400) TAIR;Acc:AT3G55400]	+
GRMZM2G111191	TSS651	chr1:20989319-20994288	38.3385	35.9199	AT1G69420.1	-	NA	Uncharacterized protein [Source:UniProtKB/TrEMBL;Acc:B4FKU0]	+
GRMZM2G064841	TSS655,TSS656	chr1:21195873-21220741	7.85229	9.54093	AT1G74910.1	-	NA	Uncharacterized protein [Source:UniProtKB/TrEMBL;Acc:B4FCE5]	+
GRMZM2G464515	TSS658,TSS659	chr1:21247866-21250629	6.98436	7.01241	-	-	NA	NA	+
GRMZM5G896834	TSS665,TSS666	chr1:21376749-21382647	13.1034	13.2296	AT3G21060.1	-	NA	Retinoblastoma-binding protein-like [Source:UniProtKB/TrEMBL;Acc:B6SH81]	+
GRMZM2G004259	TSS667	chr1:21456079-21460930	21.4913	21.8461	AT3G59650.1	-	NA	Mitochondrial ribosomal protein L43 [Source:UniProtKB/TrEMBL;Acc:B6T6X8]	+
GRMZM2G004397	TSS668	chr1:21464502-21467986	29.2043	26.676	AT1G27700.1	-	NA	Syntaxin/t-SNARE family protein [Source:Projected from Arabidopsis thaliana (AT1G27700) TAIR;Acc:AT1G27700]	+
GRMZM2G162535	TSS670	chr1:21567144-21568044	98.5951	113.225	AT5G43150.1	-	NA	Uncharacterized protein [Source:UniProtKB/TrEMBL;Acc:C4J6I1]	+
GRMZM2G114234	TSS672,TSS673	chr1:21681983-21685130	15.2889	15.2878	AT1G49880.1	-	NA	Augmenter of liver regeneration [Source:UniProtKB/TrEMBL;Acc:B6T0E3]	+
GRMZM2G114190	TSS677	chr1:21701572-21709746	25.603	28.3041	AT3G19570.2	-	NA	Uncharacterized protein [Source:UniProtKB/TrEMBL;Acc:C0PAQ8]	+
GRMZM2G114184	TSS678,TSS679	chr1:21718994-21721922	21.9341	18.8464	AT2G23060.1	-	NA	HLS1 [Source:UniProtKB/TrEMBL;Acc:B6SUM6]	+
GRMZM2G411216	TSS680,TSS681,TSS682	chr1:21899746-21906390	3.45359	2.25959	-	-	-	-	+
GRMZM5G895573	TSS691,TSS692,TSS693	chr1:22151415-22154561	11.1886	8.90665	AT4G37608.1	-	NA	Putative uncharacterized protein [Source:UniProtKB/TrEMBL;Acc:B6UCX3]	+
GRMZM5G880508	TSS694,TSS695	chr1:22245690-22252639	9.15435	8.18075	AT1G27752.1	-	NA	Ubiquitin system component Cue protein [Source:Projected from Arabidopsis thaliana (AT1G27752) TAIR;Acc:AT1G27752]	+
GRMZM2G107395	TSS696	chr1:22282390-22284162	1.40631	1.71009	AT1G78300.1	14-3-3OMEGA,GF14 OMEGA,GRF2	NA	NA	+
GRMZM2G007130	TSS699,TSS700	chr1:22372656-22375260	2.98917	3.54521	AT4G37630.2	CYCD5;1	NA	Uncharacterized protein [Source:UniProtKB/TrEMBL;Acc:C0HJ67]	+
GRMZM2G457201	TSS701	chr1:22497660-22512149	11.1812	9.74389	AT3G19650.1	-	NA	Uncharacterized protein [Source:UniProtKB/TrEMBL;Acc:B8A1G9]	+
GRMZM2G119104	TSS702	chr1:22583819-22596034	10.0608	12.0464	AT3G19630.1	-	NA	Putative uncharacterized protein [Source:UniProtKB/TrEMBL;Acc:B6TZH1]	+
GRMZM2G055025	TSS704,TSS705	chr1:22627346-22632521	11.1132	9.57902	AT5G67500.1	ATVDAC2,VDAC2	NA	Outer mitochondrial membrane protein porin [Source:UniProtKB/TrEMBL;Acc:B6SS48]	+
GRMZM2G055217	TSS707,TSS708	chr1:22638364-22650479	10.2871	11.228	AT5G60590.2	-	NA	DHBP synthase RibB-like alpha/beta domain [Source:Projected from Arabidopsis thaliana (AT5G60590) TAIR;Acc:AT5G60590]	+
GRMZM2G007486	TSS713	chr1:22735141-22738828	14.8855	12.9027	AT5G67530.1	ATPUB49,PUB49	NA	plant U-box 49 [Source:Projected from Arabidopsis thaliana (AT5G67530) TAIR;Acc:AT5G67530]	+
GRMZM2G007188	TSS715	chr1:22772314-22775568	13.0848	16.5733	AT3G49870.1	ARLA1C,ATARLA1C	NA	ADP-ribosylation factor-like protein 8B [Source:UniProtKB/TrEMBL;Acc:B6TA16]	+
GRMZM2G015067	TSS719	chr1:22865788-22873266	12.3795	12.3478	AT3G17910.1	SURF1	NA	SURF1 [Source:UniProtKB/TrEMBL;Acc:B6U8E5]	+
GRMZM2G015219	TSS720	chr1:22887706-22892411	11.8897	14.3565	AT1G27460.1	NPGR1	NA	no pollen germination related 1 [Source:Projected from Arabidopsis thaliana (AT1G27460) TAIR;Acc:AT1G27460]	+
GRMZM2G440363	TSS724	chr1:22979041-22986543	6.07902	5.12176	-	-	NA	NA	+
GRMZM2G127635	TSS728,TSS729	chr1:23109202-23111310	7.32966	6.04988	AT4G33800.1	-	NA	Uncharacterized protein [Source:UniProtKB/TrEMBL;Acc:B4FCQ2]	+
GRMZM2G005844	TSS731	chr1:23215660-23223909	6.04801	5.96928	AT1G19340.1	-	NA	Methyltransferase MT-A70 family protein [Source:Projected from Arabidopsis thaliana (AT1G19340) TAIR;Acc:AT1G19340]	+
GRMZM2G121706	TSS739	chr1:23422956-23424654	3.67938	3.82956	AT2G18500.1	ATOFP7,OFP7	NA	NA	+
AC205725.3_FG010	TSS742,TSS743	chr1:23578966-23585507	16.7367	12.0363	AT3G55510.1	RBL	NA	NA	+
GRMZM2G153769	TSS745,TSS746	chr1:23604056-23614801	65.783	57.9247	AT5G42970.1	ATS4,COP14,COP8,CSN4,EMB134,FUS4,FUS8	NA	Proteasome component (PCI) domain protein [Source:Projected from Arabidopsis thaliana (AT5G42970) TAIR;Acc:AT5G42970]	+
GRMZM2G002492	TSS749,TSS750	chr1:23936134-23940745	1.46552	1.25931	AT1G11755.1	LEW1	NA	Putative uncharacterized protein [Source:UniProtKB/TrEMBL;Acc:B6TDW4]	+
GRMZM2G047513	TSS751	chr1:23961975-23966539	9.45321	8.43325	AT3G13120.1	-	NA	Ribosomal protein S10p/S20e family protein [Source:Projected from Arabidopsis thaliana (AT3G13120) TAIR;Acc:AT3G13120]	+
GRMZM2G013430	TSS752	chr1:24049835-24051294	9.88312	10.5085	AT1G55920.1	ATSERAT2;1,SAT1,SAT5,SERAT2;1	NA	Uncharacterized protein [Source:UniProtKB/TrEMBL;Acc:B4FLW0]	+
GRMZM2G440543	TSS757,TSS758	chr1:24206193-24208105	8.05465	8.98101	AT5G48170.1	SLY2	NA	F-box protein GID2 [Source:UniProtKB/TrEMBL;Acc:B6SQT1]	+
GRMZM2G103873	TSS761	chr1:24307402-24308201	10.8392	14.6159	-	-	NA	Uncharacterized protein [Source:UniProtKB/TrEMBL;Acc:C4J9C2]	+
GRMZM2G042171	TSS765,TSS766,TSS767	chr1:24581744-24587404	91.1729	89.5826	AT5G10180.1	AST68,SULTR2;1	NA	Uncharacterized protein [Source:UniProtKB/TrEMBL;Acc:B7ZZJ6]	+
GRMZM2G331652	TSS770,TSS771,TSS772	chr1:24733325-24739254	3.50646	3.60761	AT1G50830.1	-	NA	NA	+
GRMZM2G331638	TSS773	chr1:24741557-24743308	10.5219	13.0984	AT2G04850.1	-	NA	Dopamine beta-monooxygenase [Source:UniProtKB/TrEMBL;Acc:B6UBB1]	+
GRMZM2G071374	TSS774	chr1:24777309-24785234	1.59201	1.35278	AT5G55530.1	-	NA	Uncharacterized protein [Source:UniProtKB/TrEMBL;Acc:C0HI54]	+
GRMZM2G071292	TSS776,TSS777,TSS778	chr1:24797391-24800324	2.08223	2.38872	AT5G55530.1	-	NA	NA	+
GRMZM2G032423	TSS781	chr1:24930242-24940943	53.9277	51.6433	AT1G31814.1	FRL2	NA	Uncharacterized protein [Source:UniProtKB/TrEMBL;Acc:B7ZYB8]	+
GRMZM2G023364	TSS787,TSS788	chr1:25098539-25101350	3.02134	2.12808	-	-	-	-	+
GRMZM2G155242	TSS793,TSS794,TSS795	chr1:25282950-25287161	118.071	151.969	AT2G22240.1	ATIPS2,ATMIPS2,MIPS2	NA	Inositol-3-phosphate synthase [Source:UniProtKB/Swiss-Prot;Acc:Q9FPK7]	+
GRMZM2G070716	TSS797,TSS798	chr1:25369426-25371593	115.81	120.317	AT2G33220.1	-	NA	NADH-ubiquinone oxidoreductase B16.6 subunit; Uncharacterized protein [Source:UniProtKB/TrEMBL;Acc:B4FQI3]	+
GRMZM2G070442	TSS799	chr1:25375222-25378379	14.6039	19.2379	AT3G46110.1	-	NA	Domain of unknown function (DUF966) [Source:Projected from Arabidopsis thaliana (AT5G10150) TAIR;Acc:AT5G10150]	+
GRMZM2G107815	TSS801	chr1:25409168-25413691	38.7942	34.9371	AT5G61250.1	AtGUS1,GUS1	NA	Heparanase-like protein 2; Uncharacterized protein [Source:UniProtKB/TrEMBL;Acc:B6U6D3]	+
GRMZM5G890241	TSS802,TSS803	chr1:25438944-25452639	5.55761	5.53742	-	-	-	-	+
GRMZM2G130987	TSS813,TSS814,TSS815	chr1:25742092-25746877	112.582	106.371	AT2G34250.1	-	NA	Uncharacterized protein [Source:UniProtKB/TrEMBL;Acc:B8A2Y6]	+
GRMZM2G103079	TSS817,TSS818,TSS819,TSS820	chr1:25818741-25828346	13.1978	12.585	AT5G07980.1	-	NA	NA	+
GRMZM2G395121	TSS821,TSS822,TSS823	chr1:25875895-25883592	13.9249	15.0341	AT1G43770.2	-	NA	Uncharacterized protein [Source:UniProtKB/TrEMBL;Acc:C0PJW7]	+
GRMZM2G069458	TSS825	chr1:26037573-26039859	86.3024	77.0787	AT2G33040.1	ATP3	NA	NA	+
GRMZM2G009638	TSS829	chr1:26150253-26151814	68.0159	61.2764	AT2G33040.1	ATP3	NA	NA	+
GRMZM2G079823	TSS830	chr1:26198075-26204511	20.1411	23.3415	AT3G29390.1	RIK	NA	Protein RIK [Source:UniProtKB/Swiss-Prot;Acc:Q32SG5]	+
GRMZM2G098714	TSS831	chr1:26327307-26330729	21.7878	17.6659	AT5G08020.1	ATRPA70B,RPA70B	NA	Uncharacterized protein [Source:UniProtKB/TrEMBL;Acc:C0HES8]	+
GRMZM2G088309	TSS833	chr1:26576545-26581707	118.944	163.633	AT1G69180.1	CRC	YABBY	C2C2-YABBY transcription factor; DL related protein; Protein DROOPING LEAF; Uncharacterized protein [Source:UniProtKB/TrEMBL;Acc:B6T6E1]	+
GRMZM2G165622	TSS838	chr1:26818839-26822217	16.6541	15.7017	AT1G55880.2	-	NA	NA	+
GRMZM2G128744	TSS839	chr1:26822317-26824667	5.60029	5.8608	AT1G55880.1	-	NA	Pyridoxal-5'-phosphate-dependent enzyme family protein [Source:Projected from Arabidopsis thaliana (AT1G55880) TAIR;Acc:AT1G55880]	+
GRMZM2G163043	TSS841,TSS842	chr1:27071119-27075523	1.57441	1.18345	AT1G09900.1	-	NA	NA	+
GRMZM2G163129	TSS844	chr1:27095033-27099584	11.4227	12.7164	AT5G63840.1	PSL5,RSW3	NA	Uncharacterized protein [Source:UniProtKB/TrEMBL;Acc:C0PHF3]	+
AC208897.3_FG003	TSS845	chr1:27116753-27121572	18.3209	19.0761	AT1G51405.1	-	NA	Uncharacterized protein [Source:UniProtKB/TrEMBL;Acc:C0PFS0]	+
GRMZM5G879116	TSS846	chr1:27172285-27175620	12.2827	11.6546	AT1G05370.1	-	NA	Uncharacterized protein [Source:UniProtKB/TrEMBL;Acc:B7ZXZ7]	+
GRMZM5G842306	TSS847,TSS848	chr1:27185668-27189769	4.40933	4.57576	AT1G55690.3	-	NA	NA	+
GRMZM2G157580	TSS850,TSS851	chr1:27379622-27385139	5.66263	6.22058	-	-	NA	NA	+
AC197545.3_FG002	TSS852	chr1:27388423-27407908	7.94038	8.81316	-	-	-	-	-
GRMZM2G164965	TSS854	chr1:27501887-27503825	9.99681	10.213	AT3G25920.1	RPL15	NA	ribosomal protein L15 [Source:Projected from Arabidopsis thaliana (AT3G25920) TAIR;Acc:AT3G25920]	+
GRMZM2G111324	TSS856,TSS857	chr1:27626493-27632618	258.995	275.095	AT2G01630.1	-	NA	Uncharacterized protein [Source:UniProtKB/TrEMBL;Acc:B4F8X5]	+
GRMZM2G040121	TSS862	chr1:27799876-27805001	1.17039	1.33103	AT2G33380.1	CLO-3,RD20	NA	Uncharacterized protein [Source:UniProtKB/TrEMBL;Acc:C0P5W8]	+
GRMZM2G342685	TSS864,TSS865	chr1:27861790-27869316	5.96268	4.75844	AT2G33380.1	CLO-3,RD20	NA	Caleosin [Source:UniProtKB/TrEMBL;Acc:B6U6A9]	+
GRMZM2G040561	TSS869	chr1:27895467-27916476	10.1564	9.28076	AT3G17830.1	-	NA	Molecular chaperone Hsp40/DnaJ family protein [Source:Projected from Arabidopsis thaliana (AT3G17830) TAIR;Acc:AT3G17830]	+
GRMZM2G140991	TSS874,TSS875	chr1:28376503-28379714	6.58402	6.0474	AT1G24880.1	-	NA	NA	+
GRMZM2G140549	TSS876	chr1:28382341-28386616	1.45364	1.42665	-	-	NA	Uncharacterized protein [Source:UniProtKB/TrEMBL;Acc:K7VGZ7]	+
GRMZM2G099797	TSS877,TSS878	chr1:28417642-28422778	5.45885	6.03882	AT4G16110.1	ARR2,RR2	ARR-B	Response regulator 8; Two-component response regulator ARR1 [Source:UniProtKB/TrEMBL;Acc:Q9AV93]	+
GRMZM2G118485	TSS880,TSS881	chr1:28522822-28530238	6.56056	9.11492	AT4G17750.1	ATHSF1,ATHSFA1A,HSF1,HSFA1A	NA	Uncharacterized protein [Source:UniProtKB/TrEMBL;Acc:B4G1F1]	+
GRMZM2G025123	TSS884,TSS885	chr1:28597132-28607074	16.8541	17.1532	AT2G01110.1	APG2,PGA2,TATC,UNE3	NA	Sec-independent protein translocase protein TATC, chloroplastic [Source:UniProtKB/Swiss-Prot;Acc:C4IZX0]	+
GRMZM2G103579	TSS891	chr1:28794213-28800513	24.957	23.4229	AT1G31780.1	-	NA	CONTAINS InterPro DOMAIN/s: Conserved oligomeric complex COG6 (InterPro:IPR010490); Has 384 Blast hits to 379 proteins in 190 species: Archae - 0; Bacteria - 4; Metazoa - 151; Fungi - 156; Plants - 42; Viruses - 0; Other Eukaryotes - 31 (source: NCB /.../k). [Source:Projected from Arabidopsis thaliana (AT1G31780) TAIR;Acc:AT1G31780]	+
GRMZM2G433579	TSS892	chr1:28862220-28868203	10.1869	12.8353	AT2G23450.1	-	NA	NA	+
GRMZM2G180023	TSS896	chr1:29031994-29033938	0.685676	0.605604	AT2G33580.1	-	NA	NA	+
GRMZM2G161780	TSS899	chr1:29152677-29158359	40.5285	44.3834	AT4G37680.1	HHP4	NA	Uncharacterized protein [Source:UniProtKB/TrEMBL;Acc:C4J8Z8]	+
GRMZM2G476914	TSS902	chr1:29197103-29200734	13.178	14.1537	AT3G49810.1	-	NA	Ubiquitin-protein ligase [Source:UniProtKB/TrEMBL;Acc:B6SV72]	+
GRMZM2G180458	TSS905	chr1:29255282-29257147	41.3214	43.8218	AT1G23780.1	-	NA	Uncharacterized protein [Source:UniProtKB/TrEMBL;Acc:C4J713]	+
GRMZM2G180452	TSS906,TSS907,TSS908	chr1:29260544-29264281	6.30392	4.31695	AT1G10120.1	-	bHLH	Uncharacterized protein [Source:UniProtKB/TrEMBL;Acc:C0HFU3]	+
GRMZM2G012126	TSS912	chr1:29355707-29361914	13.7392	16.5449	AT4G33780.1	-	NA	Putative uncharacterized protein [Source:UniProtKB/TrEMBL;Acc:B6SXH3]	+
GRMZM2G091456	TSS913	chr1:29400630-29405496	41.3425	29.954	AT1G58440.1	SQE1,XF1	NA	Putative uncharacterized protein [Source:UniProtKB/TrEMBL;Acc:B6SPV3]	+
GRMZM2G088843	TSS916,TSS917	chr1:29741772-29766129	25.8525	31.7282	-	-	NA	Uncharacterized protein [Source:UniProtKB/TrEMBL;Acc:C0HGQ9]	+
GRMZM2G135877	TSS919,TSS920	chr1:29788921-29791801	2.65993	3.04217	AT1G58340.1	ZF14	NA	Antiporter/ drug transporter/ transporter [Source:UniProtKB/TrEMBL;Acc:B6SRM1]	+
GRMZM2G317317	TSS924,TSS925,TSS926	chr1:29968178-29973130	0.890505	0.835813	AT4G37850.1	-	bHLH	NA	+
GRMZM5G896413	TSS931,TSS932	chr1:30044397-30045950	0.765996	1.01943	AT4G37850.1	-	bHLH	NA	+
GRMZM2G043584	TSS934	chr1:30258378-30262357	51.1869	55.3858	AT3G49670.1	BAM2	NA	Uncharacterized protein [Source:UniProtKB/TrEMBL;Acc:B7ZX99]	+
GRMZM2G043470	TSS937,TSS938	chr1:30299880-30304432	17.6831	20.7391	AT4G34500.1	-	NA	Uncharacterized protein [Source:UniProtKB/TrEMBL;Acc:C0HH56]	+
GRMZM2G012758	TSS948	chr1:30748090-30758101	0.839674	0.7093	AT4G34480.1	-	NA	Glucan endo-1,3-beta-glucosidase 7; Uncharacterized protein [Source:UniProtKB/TrEMBL;Acc:B4FYP4]	+
GRMZM2G311165	TSS949	chr1:30748090-30758101	4.4516	3.5285	-	-	-	-	-
GRMZM2G525605	TSS950,TSS951	chr1:30805893-30806515	1.81143	1.00525	-	-	NA	NA	+
GRMZM2G072041	TSS954	chr1:30891546-30895201	6.7199	6.28386	AT2G41950.1	-	NA	Uncharacterized protein [Source:UniProtKB/TrEMBL;Acc:B4F9W1]	+
GRMZM2G096877	TSS960	chr1:31378834-31383251	17.3229	16.7947	AT1G61150.1	-	NA	NA	+
GRMZM2G147603	TSS963	chr1:31582461-31603229	6.58657	5.72077	AT1G78770.1	APC6	NA	Uncharacterized protein [Source:UniProtKB/TrEMBL;Acc:B4FWL0]	+
GRMZM2G061096	TSS965	chr1:31743854-31748772	67.694	66.6934	AT2G01970.1	-	NA	Transmembrane 9 superfamily protein member 1 [Source:UniProtKB/TrEMBL;Acc:B6T9C2]	+
GRMZM2G060952	TSS966,TSS967	chr1:31749600-31752706	77.7663	80.8978	AT1G59960.1	-	NA	Uncharacterized protein [Source:UniProtKB/TrEMBL;Acc:B4F9A4]	+
GRMZM2G100714	TSS968	chr1:31862164-31867684	6.46634	7.1807	AT1G14690.1	MAP65-7	NA	Uncharacterized protein [Source:UniProtKB/TrEMBL;Acc:B8A323]	+
GRMZM2G152477	TSS970,TSS971,TSS972	chr1:32056759-32059717	60.5878	69.9243	AT1G25230.1	-	NA	Purple acid phosphatase 1 [Source:UniProtKB/TrEMBL;Acc:B6TE04]	+
GRMZM2G152549	TSS973	chr1:32086580-32092386	47.4489	53.6591	AT1G14710.1	-	NA	hydroxyproline-rich glycoprotein family protein [Source:Projected from Arabidopsis thaliana (AT1G14710) TAIR;Acc:AT1G14710]	+
GRMZM2G152663	TSS974	chr1:32095595-32098966	38.3242	41.1744	AT1G14740.1	-	NA	NA	+
GRMZM5G884325	TSS976	chr1:32313237-32333363	67.4176	55.6169	AT1G20580.1	-	NA	Small nuclear ribonucleoprotein Sm D3 [Source:UniProtKB/TrEMBL;Acc:B6UG34]	+
GRMZM2G104255	TSS977,TSS978	chr1:32404962-32408278	5.78933	6.67118	AT2G36960.3	TKI1	NA	NA	+
GRMZM5G868062	TSS981,TSS982,TSS983,TSS984	chr1:32529945-32537476	134.477	119.178	AT5G20160.1	-	NA	NHP2-like protein 1; Uncharacterized protein [Source:UniProtKB/TrEMBL;Acc:B4FMS0]	+
GRMZM5G849530	TSS986	chr1:32544753-32548532	14.6537	15.8432	AT1G20100.1	-	NA	Putative uncharacterized protein [Source:UniProtKB/TrEMBL;Acc:B6TN39]	+
GRMZM2G108138	TSS996,TSS997,TSS998	chr1:33116037-33123331	17.2924	15.3553	AT4G24230.6	ACBP3	NA	Uncharacterized protein [Source:UniProtKB/TrEMBL;Acc:B4G0Y2]	+
GRMZM2G108032	TSS999	chr1:33126619-33130048	216.867	256.97	AT4G38650.1	-	NA	Uncharacterized protein [Source:UniProtKB/TrEMBL;Acc:B4FS44]	+
GRMZM2G159110	TSS1003	chr1:33272230-33275537	80.9845	74.3118	AT4G38670.1	-	NA	Uncharacterized protein [Source:UniProtKB/TrEMBL;Acc:B4FF40]	+
GRMZM2G149481	TSS1004	chr1:33322464-33326460	6.21238	7.32039	AT2G21050.1	LAX2	NA	Auxin transporter-like protein 3 [Source:UniProtKB/TrEMBL;Acc:B6TPT6]	+
GRMZM2G149647	TSS1006	chr1:33464177-33465385	6.39485	4.54679	AT4G27670.1	HSP21	NA	Heat shock protein 26; Small heat shock protein [Source:UniProtKB/TrEMBL;Acc:Q41815]	+
GRMZM2G165944	TSS1007	chr1:33722784-33730720	87.9393	61.5329	AT1G19835.1	-	NA	NA	+
GRMZM2G110004	TSS1008	chr1:33836634-33839062	7.34236	9.04428	AT3G60850.1	-	NA	Uncharacterized protein [Source:UniProtKB/TrEMBL;Acc:B6SWR8]	+
GRMZM2G035552	TSS1009	chr1:33883352-33886303	3.84502	3.49828	AT1G12420.1	ACR8	NA	ACR8 [Source:UniProtKB/TrEMBL;Acc:B6TPR3]	+
GRMZM2G019689	TSS1012	chr1:34158015-34160374	1.9262	1.95295	AT1G08070.1	OTP82	NA	Tetratricopeptide repeat (TPR)-like superfamily protein [Source:Projected from Arabidopsis thaliana (AT2G01510) TAIR;Acc:AT2G01510]	+
GRMZM2G179907	TSS1013	chr1:34207898-34209708	11.1169	9.44028	AT1G12330.1	-	NA	Putative uncharacterized protein [Source:UniProtKB/TrEMBL;Acc:B6TW71]	+
GRMZM2G170532	TSS1014	chr1:34210240-34214291	6.06322	6.51909	AT1G62850.2	-	NA	Immature colon carcinoma transcript 1 protein [Source:UniProtKB/TrEMBL;Acc:B6T5I9]	+
GRMZM2G170382	TSS1015,TSS1016	chr1:34257651-34261716	20.4664	21.1509	AT5G62290.2	-	NA	Uncharacterized protein [Source:UniProtKB/TrEMBL;Acc:B4FXV8]	+
GRMZM2G170336	TSS1017	chr1:34316746-34327192	39.4202	35.612	AT1G02000.1	GAE2	NA	40S ribosomal protein S20 [Source:UniProtKB/Swiss-Prot;Acc:Q08068]	+
GRMZM2G358899	TSS1019	chr1:34374318-34375019	28.3788	30.9351	-	-	NA	NA	+
GRMZM2G171736	TSS1021,TSS1022	chr1:34626396-34629631	21.4664	22.8541	AT4G08920.1	ATCRY1,BLU1,CRY1,HY4,OOP2	NA	NA	+
GRMZM2G058910	TSS1023	chr1:34658308-34668545	40.7012	40.0777	AT4G39080.1	VHA-A3	NA	Putative uncharacterized protein [Source:UniProtKB/TrEMBL;Acc:B6UHL7]	+
GRMZM2G058870	TSS1024	chr1:34669229-34678054	24.8866	25.1387	AT3G60860.1	-	NA	Guanine-nucleotide-exchange protein [Source:UniProtKB/TrEMBL;Acc:G3K3T2]	+
GRMZM2G355450	TSS1025	chr1:34720229-34722477	17.0702	17.7957	AT2G45590.1	-	NA	NA	+
GRMZM2G019567	TSS1026	chr1:34960608-34962573	4.54018	5.20675	AT3G14370.1	WAG2	NA	NA	+
GRMZM2G030223	TSS1029	chr1:35218966-35221406	37.3657	47.9171	AT3G54950.1	PLA IIIA,PLP7	NA	Patatin-like protein 3 [Source:UniProtKB/TrEMBL;Acc:B6TPQ5]	+
AC177941.3_FG001	TSS1040,TSS1041	chr1:35964410-35968237	0.644103	0.552794	-	-	NA	NA	+
GRMZM2G338691	TSS1046	chr1:36157491-36159765	1.00354	1.00886	AT4G02410.1	-	NA	Uncharacterized protein [Source:UniProtKB/TrEMBL;Acc:C0P5J8]	+
AC214040.3_FG009	TSS1047,TSS1048	chr1:36160001-36165969	1.27517	1.05906	AT3G53810.1	-	NA	NA	+
GRMZM2G360429	TSS1050	chr1:36218224-36218774	25.2595	21.0931	AT5G61220.1	-	NA	Catalytic/ oxidoreductase, acting on NADH or NADPH [Source:UniProtKB/TrEMBL;Acc:B6TSM6]	+
GRMZM2G063733	TSS1052	chr1:36350189-36352587	3.08983	2.10386	AT1G75620.1	-	NA	Glyoxal oxidase [Source:UniProtKB/TrEMBL;Acc:B6TJK4]	+
GRMZM2G352678	TSS1053	chr1:36424036-36425124	1.40091	1.59446	AT2G02850.1	ARPN	NA	Chemocyanin [Source:UniProtKB/TrEMBL;Acc:B6TG48]	+
GRMZM2G372398	TSS1055,TSS1056,TSS1057	chr1:36501577-36519227	12.4187	11.2582	AT1G18260.1	-	NA	NA	+
GRMZM2G372502	TSS1062	chr1:36896609-36899146	13.7111	10.1044	AT3G56310.1	-	NA	NA	+
GRMZM2G072342	TSS1063,TSS1064	chr1:36921142-36923685	5.14808	5.20299	AT3G25710.1	ATAIG1,BHLH32,TMO5	NA	NA	+
GRMZM2G105362	TSS1065	chr1:36977517-36979496	6.7658	6.89327	AT2G06925.1	ATSPLA2-ALPHA,PLA2-ALPHA	NA	Uncharacterized protein [Source:UniProtKB/TrEMBL;Acc:B4FV09]	+
GRMZM2G703555	TSS1067	chr1:37111621-37116833	12.7704	13.7993	AT5G22080.1	-	NA	Chaperone DnaJ-domain superfamily protein [Source:Projected from Arabidopsis thaliana (AT5G22080) TAIR;Acc:AT5G22080]	+
GRMZM2G073591	TSS1068	chr1:37319404-37323563	3.62683	3.78609	AT1G77740.1	PIP5K2	NA	Uncharacterized protein [Source:UniProtKB/TrEMBL;Acc:C0PFU7]	+
GRMZM2G143655	TSS1069	chr1:37411967-37417051	17.4594	16.586	AT1G11400.1	PYM	NA	PYM protein [Source:UniProtKB/TrEMBL;Acc:B6TLX6]	+
GRMZM2G015281	TSS1071	chr1:37721438-37722170	11.7284	10.923	AT1G21910.1	-	ERF	NA	+
GRMZM2G118208	TSS1074	chr1:37846458-37854879	11.7052	11.6571	AT5G14040.1	PHT3;1	NA	Uncharacterized protein [Source:UniProtKB/TrEMBL;Acc:C4JBN3]	+
GRMZM2G151582	TSS1076	chr1:37947271-37950859	11.5318	11.2606	AT4G08230.1	-	NA	Putative uncharacterized protein [Source:UniProtKB/TrEMBL;Acc:B6TN80]	+
GRMZM2G151576	TSS1077	chr1:38002162-38012355	25.6414	24.8209	AT1G45976.1	SBP1	NA	CONSTANS interacting protein 4 [Source:UniProtKB/TrEMBL;Acc:B6TK55]	+
GRMZM2G151564	TSS1078	chr1:38013054-38016228	15.5117	15.6005	AT1G05150.1	-	NA	Calcium ion binding protein [Source:UniProtKB/TrEMBL;Acc:B6SSY1]	+
GRMZM2G151521	TSS1081	chr1:38058480-38065941	0.716614	0.713287	-	-	-	-	-
GRMZM2G151521	TSS1082	chr1:38058480-38065941	1.60755	1.05696	-	-	-	-	-
GRMZM2G161452	TSS1083	chr1:38124783-38128764	9.30107	7.90856	AT3G09010.1	-	NA	Uncharacterized protein [Source:UniProtKB/TrEMBL;Acc:B4FZP2]	+
GRMZM2G049190	TSS1084,TSS1085	chr1:38248081-38257177	11.7789	12.7257	AT5G01220.1	SQD2	NA	NA	+
GRMZM2G540403	TSS1086,TSS1087	chr1:38315933-38327847	32.1597	35.0074	AT1G07320.1	RPL4	NA	Mitochondrial substrate carrier family protein [Source:Projected from Arabidopsis thaliana (AT2G39970) TAIR;Acc:AT2G39970]	+
GRMZM2G079112	TSS1088,TSS1089	chr1:38448092-38451303	13.866	16.2237	AT2G39940.1	COI1	NA	Uncharacterized protein [Source:UniProtKB/TrEMBL;Acc:C0PCZ0]	+
GRMZM2G012319	TSS1090,TSS1091	chr1:38540862-38555256	31.6657	32.0837	AT2G07360.1	-	NA	SH3 domain-containing protein [Source:Projected from Arabidopsis thaliana (AT2G07360) TAIR;Acc:AT2G07360]	+
AC217897.3_FG010	TSS1092	chr1:38540862-38555256	5.52974	6.66917	AT3G09085.1	-	NA	Transmembrane protein [Source:UniProtKB/TrEMBL;Acc:B6TSG7]	+
GRMZM2G128444	TSS1093,TSS1094	chr1:38614085-38618342	10.0296	8.65057	AT2G38025.1	-	NA	Cysteine proteinases superfamily protein [Source:Projected from Arabidopsis thaliana (AT2G38025) TAIR;Acc:AT2G38025]	+
GRMZM2G128206	TSS1095,TSS1096	chr1:38621378-38628799	73.0175	75.9174	AT2G39900.1	-	NA	Pollen-specific protein SF3; Uncharacterized protein [Source:UniProtKB/TrEMBL;Acc:B6SU00]	+
GRMZM2G128156	TSS1097,TSS1098	chr1:38629919-38632624	2.90162	2.265	AT2G25490.1	EBF1,FBL6	NA	Uncharacterized protein [Source:UniProtKB/TrEMBL;Acc:B4FG55]	+
AC208204.3_FG006	TSS1100	chr1:38641586-38642063	565.068	392.85	AT1G53540.1	-	NA	17.4 kDa class I heat shock protein 3 [Source:UniProtKB/TrEMBL;Acc:B6TDB5]	+
GRMZM2G046382	TSS1101,TSS1102,TSS1103	chr1:38722890-38725514	348.915	257.569	AT1G53540.1	-	NA	NA	+
GRMZM2G046274	TSS1104,TSS1105,TSS1106,TSS1107	chr1:38730100-38744310	16.0707	16.1742	AT1G31440.1	-	NA	Clathrin binding protein [Source:UniProtKB/TrEMBL;Acc:B6THR5]	+
GRMZM5G886952	TSS1108,TSS1109	chr1:38791067-38799875	19.963	24.0115	AT1G31420.2	FEI1	NA	Putative uncharacterized protein [Source:UniProtKB/TrEMBL;Acc:B5AU22]	+
GRMZM2G007055	TSS1111,TSS1112	chr1:38874009-38877166	3.19458	3.22655	AT5G05840.1	-	NA	Uncharacterized protein [Source:UniProtKB/TrEMBL;Acc:B4FR41]	+
GRMZM2G160237	TSS1113,TSS1114	chr1:39047899-39055823	82.2211	88.5775	AT2G39840.1	TOPP4	NA	Serine/threonine-protein phosphatase [Source:UniProtKB/TrEMBL;Acc:B4FS28]	+
GRMZM2G061202	TSS1117	chr1:39247775-39253303	14.8665	16.8445	AT2G37730.1	-	NA	NA	+
GRMZM2G441511	TSS1120	chr1:39447876-39455788	1.83501	1.81499	AT4G35310.1	ATCPK5,CPK5	NA	NA	+
GRMZM2G001918	TSS1122,TSS1123	chr1:39736459-39741619	12.4443	10.6125	AT3G46740.1	MAR1,TOC75-III	NA	Uncharacterized protein [Source:UniProtKB/TrEMBL;Acc:C0P3S2]	+
GRMZM5G836424	TSS1124	chr1:39742559-39748016	1.80108	1.41292	AT5G59600.1	-	NA	Tetratricopeptide repeat (TPR)-like superfamily protein [Source:Projected from Arabidopsis thaliana (AT5G59600) TAIR;Acc:AT5G59600]	+
GRMZM5G828820	TSS1125	chr1:39752194-39753541	23.817	26.0257	AT2G39720.1	RHC2A	NA	Uncharacterized protein [Source:UniProtKB/TrEMBL;Acc:B4FKC5]	+
GRMZM2G026911	TSS1126	chr1:39761367-39763047	9.69607	9.7395	AT2G39710.1	-	NA	PCS1 [Source:UniProtKB/TrEMBL;Acc:B6UDQ1]	+
GRMZM2G337425	TSS1128,TSS1129	chr1:39807015-39813081	21.3322	23.4679	AT3G55530.1	SDIR1	NA	Protein binding protein; Uncharacterized protein [Source:UniProtKB/TrEMBL;Acc:B4F8C9]	+
GRMZM2G109831	TSS1130	chr1:39848085-39849398	11.6064	11.5077	-	-	NA	NA	+
GRMZM2G109885	TSS1131	chr1:39852700-39860136	19.6325	18.5711	AT5G15810.1	-	NA	Uncharacterized protein [Source:UniProtKB/TrEMBL;Acc:C0P8Z9]	+
GRMZM2G110413	TSS1133	chr1:39895402-39897771	14.3313	12.8183	-	-	NA	NA	+
GRMZM2G174644	TSS1141,TSS1142	chr1:40226664-40231221	71.8985	64.4039	AT5G02100.1	ORP3A,UNE18	NA	Uncharacterized protein [Source:UniProtKB/TrEMBL;Acc:C4J5B2]	+
GRMZM2G110309	TSS1143	chr1:40356718-40362217	13.0985	12.3582	AT1G07540.1	TRFL2	NA	Initiator-binding protein 2; Uncharacterized protein [Source:UniProtKB/TrEMBL;Acc:C0PH41]	+
GRMZM2G087600	TSS1146	chr1:40419691-40426040	40.5738	42.7085	AT5G22040.1	-	NA	Uncharacterized protein [Source:UniProtKB/TrEMBL;Acc:B4FT45]	+
GRMZM2G112925	TSS1147	chr1:40516160-40519325	0.645994	0.51365	AT1G07630.1	PLL5	NA	NA	+
GRMZM2G043030	TSS1150,TSS1151,TSS1152	chr1:40649115-40654273	13.266	10.7812	AT5G41060.1	-	NA	Uncharacterized protein [Source:UniProtKB/TrEMBL;Acc:C0HIY1]	+
GRMZM5G891990	TSS1153	chr1:40812729-40817561	33.0071	34.1598	AT3G46510.1	ATPUB13,PUB13	NA	Uncharacterized protein [Source:UniProtKB/TrEMBL;Acc:C4J9R7]	+
GRMZM2G428391	TSS1156,TSS1157	chr1:41105575-41111313	2.56294	2.78937	AT3G12580.1	ATHSP70,HSP70	NA	Heat shock cognate 70 kDa protein 2 [Source:UniProtKB/TrEMBL;Acc:B6SZ69]	+
GRMZM2G048482	TSS1159,TSS1160	chr1:41280142-41283344	38.8943	42.143	AT2G37570.1	SLT1	NA	SLT1 protein; Uncharacterized protein [Source:UniProtKB/TrEMBL;Acc:B6SV01]	+
GRMZM2G043857	TSS1162	chr1:41432454-41435979	4.03443	3.20078	AT2G24600.3	-	NA	Putative uncharacterized protein [Source:UniProtKB/TrEMBL;Acc:B6SSR8]	+
GRMZM2G044027	TSS1164	chr1:41473410-41478103	72.7713	71.8143	AT2G28760.1	UXS6	NA	Uncharacterized protein [Source:UniProtKB/TrEMBL;Acc:B4FAG0]	+
GRMZM2G077797	TSS1168	chr1:41855353-41857263	23.0969	20.9085	AT2G37510.1	-	NA	RNA binding protein [Source:UniProtKB/TrEMBL;Acc:B6TNV4]	+
GRMZM2G171232	TSS1170	chr1:42169052-42171446	22.5152	22.2424	AT1G61620.1	-	NA	Uncharacterized protein [Source:UniProtKB/TrEMBL;Acc:B4FMP2]	+
GRMZM2G471904	TSS1171,TSS1172	chr1:42174184-42190383	5.51353	6.13292	AT2G39470.1	PPL2	NA	ATP binding microtubule motor family protein [Source:Projected from Arabidopsis thaliana (AT2G37420) TAIR;Acc:AT2G37420]	+
GRMZM2G401769	TSS1173	chr1:42191143-42198070	1.74474	1.47002	-	-	-	-	-
GRMZM2G026910	TSS1175,TSS1176	chr1:42480937-42482483	27.7991	36.3769	AT3G55240.1	-	NA	Plant-specific domain TIGR01589 family protein [Source:UniProtKB/TrEMBL;Acc:B6TV67]	+
GRMZM2G026654	TSS1177,TSS1178	chr1:42492002-42496626	9.78154	8.49751	AT1G67060.1	-	NA	Uncharacterized protein [Source:UniProtKB/TrEMBL;Acc:C0HHK2]	+
GRMZM2G338333	TSS1179	chr1:42519102-42522384	57.7303	54.9794	AT3G12360.1	ITN1	NA	Protein binding protein [Source:UniProtKB/TrEMBL;Acc:B6SRU0]	+
GRMZM2G042107	TSS1180,TSS1181	chr1:42524030-42527134	2.12884	1.95359	AT1G07710.1	-	NA	Uncharacterized protein [Source:UniProtKB/TrEMBL;Acc:C4J0R1]	+
GRMZM2G442277	TSS1183,TSS1184	chr1:42849861-42855504	11.3488	6.64961	AT3G46290.1	HERK1	NA	NA	+
GRMZM2G042032	TSS1187	chr1:43137808-43141198	44.6058	50.3978	AT5G02770.1	-	NA	Uncharacterized protein [Source:UniProtKB/TrEMBL;Acc:B6TDH3]	+
GRMZM2G154883	TSS1188,TSS1189,TSS1190,TSS1191	chr1:43348406-43363510	5.63063	5.63638	AT3G55020.1	-	NA	NA	+
GRMZM2G052479	TSS1192	chr1:43497770-43508787	6.11003	5.96444	AT2G37240.1	-	NA	Uncharacterized protein [Source:UniProtKB/TrEMBL;Acc:C0PJ82]	+
GRMZM2G052581	TSS1193,TSS1194	chr1:43509810-43513460	5.0569	5.80476	AT5G02820.1	BIN5,RHL2	NA	Spo11/DNA topoisomerase VI, subunit A protein [Source:Projected from Arabidopsis thaliana (AT5G02820) TAIR;Acc:AT5G02820]	+
GRMZM2G030880	TSS1195,TSS1196	chr1:43551663-43559569	2.77974	2.3468	AT3G53470.2	-	NA	Uncharacterized protein [Source:UniProtKB/TrEMBL;Acc:B4FJ45]	+
GRMZM2G137839	TSS1199	chr1:43682817-43686019	579.269	588.624	AT1G07890.1	APX1,ATAPX01,ATAPX1,CS1,MEE6	NA	APx1-Cytosolic Ascorbate Peroxidase; Ascorbate peroxidase [Source:UniProtKB/TrEMBL;Acc:B6U9S6]	+
GRMZM2G141273	TSS1201	chr1:43754903-43762703	16.7452	13.9995	AT3G07630.1	ADT2	NA	P-protein; Uncharacterized protein [Source:UniProtKB/TrEMBL;Acc:B6SYB7]	+
GRMZM2G443265	TSS1202,TSS1203	chr1:43765357-43768680	13.3058	10.4859	AT3G11320.1	-	NA	Uncharacterized protein [Source:UniProtKB/TrEMBL;Acc:B4F896]	+
GRMZM2G179411	TSS1204	chr1:43975542-43979461	12.6085	11.4108	AT3G45620.1	-	NA	Transducin/WD40 repeat-like superfamily protein [Source:Projected from Arabidopsis thaliana (AT3G45620) TAIR;Acc:AT3G45620]	+
GRMZM2G001079	TSS1205,TSS1206,TSS1207	chr1:44180950-44184916	5.56709	5.78705	AT2G37090.1	IRX9	NA	Beta3-glucuronyltransferase [Source:UniProtKB/TrEMBL;Acc:B6STW3]	+
GRMZM2G158197	TSS1209	chr1:44331243-44336515	18.0525	19.4708	AT5G02970.1	-	NA	Uncharacterized protein [Source:UniProtKB/TrEMBL;Acc:B4F8S1]	+
GRMZM2G065552	TSS1210,TSS1211,TSS1212	chr1:44339651-44353961	43.5042	44.6929	AT5G50840.1	-	NA	Uncharacterized protein [Source:UniProtKB/TrEMBL;Acc:C0P5X2]	+
GRMZM2G107867	TSS1215,TSS1216,TSS1217	chr1:44371886-44378439	8.09248	8.65746	AT3G01090.2	AKIN10,KIN10,SNRK1.1	NA	SNF1-related protein kinase; Uncharacterized protein [Source:UniProtKB/TrEMBL;Acc:Q6RXY1]	+
GRMZM2G024159	TSS1220	chr1:44535919-44547250	14.9321	21.8431	AT3G52760.1	-	NA	NA	+
AC208436.3_FG007	TSS1226,TSS1227	chr1:45103329-45114197	2.42845	2.83295	AT5G58610.1	-	NA	NA	+
AC208201.3_FG003	TSS1228,TSS1229	chr1:45342143-45345225	1.459	1.15012	AT3G55990.1	ESK1,TBL29	NA	NA	+
AC208201.3_FG002	TSS1230	chr1:45370668-45372107	63.0494	62.5992	AT2G30020.1	-	NA	Protein phosphatase type 2-C; Uncharacterized protein [Source:UniProtKB/TrEMBL;Acc:A3F4K2]	+
AC208201.3_FG001	TSS1231,TSS1232	chr1:45404541-45407165	9.40753	8.48888	AT5G01340.1	-	NA	Mitochondrial substrate carrier family protein [Source:Projected from Arabidopsis thaliana (AT5G01340) TAIR;Acc:AT5G01340]	+
GRMZM2G087079	TSS1234,TSS1235	chr1:45509663-45514848	6.13948	5.73376	AT3G56010.1	-	NA	Uncharacterized protein [Source:UniProtKB/TrEMBL;Acc:C0P6T4]	+
GRMZM5G824405	TSS1237,TSS1238	chr1:45637546-45669297	5.90277	5.82896	AT1G07110.1	ATF2KP,F2KP,FKFBP	NA	NA	+
GRMZM2G452695	TSS1242,TSS1243	chr1:45746047-45747945	3.01808	3.16999	AT5G05550.2	-	NA	NA	+
GRMZM2G006085	TSS1245	chr1:45909820-45923443	48.1519	46.3028	AT5G18800.1	-	NA	NADH-ubiquinone oxidoreductase 19 kDa subunit; Uncharacterized protein [Source:UniProtKB/TrEMBL;Acc:B6UF59]	+
GRMZM2G058138	TSS1247	chr1:46066289-46070815	14.017	12.6003	AT2G40290.1	-	NA	Uncharacterized protein [Source:UniProtKB/TrEMBL;Acc:B7ZZM7]	+
GRMZM2G110000	TSS1248,TSS1249	chr1:46077916-46084100	2.06455	2.2348	AT2G40316.1	-	NA	FUNCTIONS IN: molecular_function unknown; LOCATED IN: endomembrane system; EXPRESSED IN: 22 plant structures; EXPRESSED DURING: 13 growth stages; CONTAINS InterPro DOMAIN/s: Autophagy-related protein 27 (InterPro:IPR018939); Has 138 Blast hits to 13 /.../eins in 57 species: Archae - 0; Bacteria - 0; Metazoa - 32; Fungi - 62; Plants - 33; Viruses - 0; Other Eukaryotes - 11 (source: NCBI BLink). [S…	+
GRMZM2G032182	TSS1250,TSS1251	chr1:46124116-46127464	9.56339	10.1898	AT1G07030.1	-	NA	Uncharacterized protein [Source:UniProtKB/TrEMBL;Acc:B4FYW8]	+
GRMZM2G030016	TSS1252	chr1:46131118-46133970	229.771	188.481	AT1G48830.1	-	NA	40S ribosomal protein S7 [Source:UniProtKB/TrEMBL;Acc:B6SHM7]	+
GRMZM2G066274	TSS1255	chr1:46410398-46413363	7.36916	6.29139	AT3G51740.1	IMK2	NA	inflorescence meristem receptor-like kinase 2 [Source:Projected from Arabidopsis thaliana (AT3G51740) TAIR;Acc:AT3G51740]	+
GRMZM5G814718	TSS1256	chr1:46415922-46418936	0.818749	0.922625	AT2G40370.1	LAC5	NA	Uncharacterized protein [Source:UniProtKB/TrEMBL;Acc:B7ZXZ8]	+
GRMZM2G417082	TSS1258,TSS1259	chr1:46460391-46463086	13.482	19.667	AT2G38480.1	-	NA	NA	+
GRMZM2G104373	TSS1260	chr1:46547468-46551053	51.1399	48.8775	AT4G29040.1	RPT2a	NA	Uncharacterized protein [Source:UniProtKB/TrEMBL;Acc:B8A0A6]	+
GRMZM2G455809	TSS1263	chr1:46683463-46684885	1.89272	1.09307	AT3G51680.1	-	NA	Sex determination protein tasselseed-2 [Source:UniProtKB/Swiss-Prot;Acc:P50160]	+
GRMZM2G313934	TSS1264	chr1:46845007-46848535	3.61397	3.42321	-	-	NA	Uncharacterized protein [Source:UniProtKB/TrEMBL;Acc:C4J6Z0]	+
GRMZM2G010328	TSS1266	chr1:46857179-46866458	20.4337	16.8591	AT4G33680.1	AGD2	NA	Transaminase/transferase; Uncharacterized protein [Source:UniProtKB/TrEMBL;Acc:C0PB44]	+
GRMZM2G095043	TSS1268	chr1:47135043-47140259	10.4217	10.4793	AT5G11240.1	-	NA	NA	+
GRMZM2G112538	TSS1269	chr1:47153842-47154857	0.72125	0.094711	AT2G26040.1	PYL2,RCAR14	NA	Pathogenesis-related protein 10; Uncharacterized protein [Source:UniProtKB/TrEMBL;Acc:Q29SB6]	+
GRMZM2G321753	TSS1273,TSS1274,TSS1275	chr1:47295038-47325642	8.88367	8.06214	AT1G55350.1	ATDEK1,DEK1,EMB1275,EMB80	NA	calpain-type cysteine protease family [Source:Projected from Arabidopsis thaliana (AT1G55350) TAIR;Acc:AT1G55350]	+
GRMZM2G300692	TSS1276,TSS1277	chr1:47459121-47461861	10.4879	9.79711	AT3G62660.1	GATL7	NA	Uncharacterized protein [Source:UniProtKB/TrEMBL;Acc:B4FAM8]	+
GRMZM2G000632	TSS1278	chr1:47479166-47484562	4.58563	4.78363	AT1G30620.1	HSR8,MUR4,UXE1	NA	Uncharacterized protein [Source:UniProtKB/TrEMBL;Acc:C0HET8]	+
GRMZM2G377215	TSS1279	chr1:47509016-47511525	61.0707	50.7499	AT4G16120.1	ATSEB1,COBL7,SEB1	NA	Uncharacterized protein [Source:UniProtKB/TrEMBL;Acc:B7ZYR7]	+
GRMZM2G076537	TSS1280,TSS1281	chr1:47513770-47521724	6.38757	6.97229	-	-	NA	Polynucleotidyl transferase, ribonuclease H-like superfamily protein [Source:Projected from Arabidopsis thaliana (AT5G26940) TAIR;Acc:AT5G26940]	+
GRMZM2G427418	TSS1283	chr1:47601780-47605387	4.27269	4.30522	AT5G57580.1	-	NA	NA	+
GRMZM2G036086	TSS1284	chr1:47814838-47815941	4.66889	5.00563	AT1G47750.1	PEX11A	NA	Peroxisomal biogenesis factor 11 family protein [Source:UniProtKB/TrEMBL;Acc:B6TV18]	+
GRMZM5G807260	TSS1285	chr1:47832361-47833468	6.17366	5.54211	AT2G19460.1	-	NA	Putative uncharacterized protein [Source:UniProtKB/TrEMBL;Acc:B6TXG9]	+
GRMZM2G162356	TSS1286,TSS1287	chr1:47903487-47905748	31.2126	37.3054	AT3G05870.1	APC11	NA	Anaphase-promoting complex subunit 11 [Source:UniProtKB/TrEMBL;Acc:B6TKR6]	+
GRMZM5G819965	TSS1288	chr1:47910537-47911634	62.4484	61.1769	AT5G38700.1	-	NA	Long cell-linked locus protein [Source:UniProtKB/TrEMBL;Acc:Q946U8]	+
GRMZM2G017536	TSS1289	chr1:47993856-47998056	13.1961	9.52432	AT5G26910.1	-	NA	Putative uncharacterized protein [Source:UniProtKB/TrEMBL;Acc:E7CQZ1]	+
GRMZM2G017400	TSS1290	chr1:47998385-47999859	51.5236	55.4098	AT3G62630.1	-	NA	Calmodulin-binding protein [Source:UniProtKB/TrEMBL;Acc:E7CQZ0]	+
GRMZM2G022945	TSS1295,TSS1296	chr1:48523656-48531058	4.4692	3.97743	AT4G02110.1	-	NA	NA	+
GRMZM2G084389	TSS1300	chr1:48873109-48874611	4.94537	3.59416	AT4G16160.2	ATOEP16-2,ATOEP16-S	NA	Putative uncharacterized protein [Source:UniProtKB/TrEMBL;Acc:B6UFN0]	+
GRMZM2G301823	TSS1304	chr1:49126949-49127718	13.3415	16.2581	AT2G47400.1	CP12,CP12-1	NA	NA	+
GRMZM2G179155	TSS1306	chr1:49189222-49192345	14.2708	14.246	AT1G56423.1	-	NA	Uncharacterized protein [Source:UniProtKB/TrEMBL;Acc:B4FLZ4]	+
GRMZM2G140432	TSS1308	chr1:49204322-49213247	6.53132	6.90557	AT2G47390.1	-	NA	Prolyl oligopeptidase family protein [Source:Projected from Arabidopsis thaliana (AT2G47390) TAIR;Acc:AT2G47390]	+
GRMZM2G440330	TSS1309	chr1:49220364-49221045	0.645528	0.117992	-	-	NA	NA	+
GRMZM2G092442	TSS1312	chr1:49389259-49391362	10.7236	14.2642	AT2G16760.1	-	NA	Putative uncharacterized protein [Source:UniProtKB/TrEMBL;Acc:B6TD46]	+
GRMZM5G824629	TSS1316	chr1:49611700-49614713	61.0315	63.5935	AT3G17000.1	UBC32	NA	NA	+
GRMZM2G121871	TSS1317,TSS1318	chr1:49719856-49725147	10.9448	11.7637	AT2G47330.1	-	NA	NA	+
GRMZM2G422295	TSS1319	chr1:49733734-49734512	1.01941	0.758877	AT1G06320.1	-	NA	NA	+
AC225345.3_FG009	TSS1322,TSS1323	chr1:49794093-49796948	0.611342	0.45876	-	-	NA	NA	+
GRMZM2G124532	TSS1329,TSS1330,TSS1331,TSS1332	chr1:50022837-50034523	16.5089	17.8482	AT2G18790.1	HY3,OOP1,PHYB	NA	Uncharacterized protein [Source:UniProtKB/TrEMBL;Acc:C0PIF4]	+
GRMZM2G394203	TSS1334,TSS1335	chr1:50085403-50087258	0.76873	0.603121	-	-	NA	NA	+
GRMZM2G394237	TSS1336	chr1:50103381-50104947	0.88312	0.63867	-	-	NA	NA	+
GRMZM2G033491	TSS1339	chr1:50250499-50252812	25.941	24.5874	AT4G16210.1	E-COAH-2,ECHIA	NA	Putative uncharacterized protein [Source:UniProtKB/TrEMBL;Acc:B6SQH9]	+
GRMZM2G135968	TSS1341	chr1:50326209-50338228	5.66784	4.95597	AT4G16180.2	-	NA	NA	+
GRMZM5G878582	TSS1342	chr1:50435040-50437009	2.50006	3.7181	-	-	NA	Uncharacterized protein [Source:UniProtKB/TrEMBL;Acc:C4J399]	+
GRMZM2G329040	TSS1345	chr1:50625950-50650898	8.52383	10.7737	AT1G56500.1	-	NA	Uncharacterized protein [Source:UniProtKB/TrEMBL;Acc:B8A310]	+
GRMZM2G703565	TSS1347,TSS1348,TSS1349,TSS1350	chr1:50659050-50667491	1.54667	1.18554	AT1G56500.1	-	NA	NA	+
GRMZM2G008490	TSS1351,TSS1352	chr1:50673362-50691081	0.856835	0.893446	-	-	-	-	+
GRMZM2G008490	TSS1355	chr1:50673362-50691081	20.3286	16.5622	AT3G15095.1	-	NA	NA	+
AC208571.4_FG001	TSS1358,TSS1359	chr1:50697892-50709957	1.95402	3.12402	AT1G56500.1	-	NA	NA	+
GRMZM5G851485	TSS1362	chr1:50861708-50863021	19.4841	27.078	AT3G17100.1	-	NA	Uncharacterized protein [Source:UniProtKB/TrEMBL;Acc:B6SL64]	+
GRMZM2G550861	TSS1363	chr1:51007763-51008516	1.2122	1.7406	-	-	NA	NA	+
GRMZM2G018941	TSS1364,TSS1365	chr1:51011367-51013407	317.269	303.245	AT5G52840.1	-	NA	Uncharacterized protein [Source:UniProtKB/TrEMBL;Acc:C0PE62]	+
GRMZM5G895991	TSS1368	chr1:51154525-51159060	14.4059	10.9226	AT4G18440.1	-	NA	Uncharacterized protein [Source:UniProtKB/TrEMBL;Acc:B4FLB2]	+
GRMZM2G385931	TSS1372	chr1:51283058-51287439	20.6782	19.1178	AT2G47250.1	-	NA	Uncharacterized protein [Source:UniProtKB/TrEMBL;Acc:B4FA70]	+
GRMZM2G084783	TSS1373	chr1:51288713-51290044	24.5314	21.158	AT4G01940.1	AtCNFU1,NFU1	NA	NFU domain protein 1 [Source:Projected from Arabidopsis thaliana (AT4G01940) TAIR;Acc:AT4G01940]	+
GRMZM2G084821	TSS1374,TSS1375	chr1:51290810-51292486	17.9291	21.8864	-	-	NA	Putative uncharacterized protein [Source:UniProtKB/TrEMBL;Acc:B6U1C1]	+
GRMZM2G476593	TSS1379,TSS1380	chr1:51748740-51752943	1.97923	2.04911	AT1G56690.1	-	NA	NA	+
GRMZM2G327206	TSS1382	chr1:51995462-51996320	0.607202	0.28881	-	-	NA	NA	+
GRMZM2G138814	TSS1383,TSS1384	chr1:52072965-52083007	15.5045	16.6364	AT5G21170.1	AKINBETA1	NA	NA	+
GRMZM2G160466	TSS1385	chr1:52087814-52090111	22.8973	24.3652	-	-	NA	Uncharacterized protein [Source:UniProtKB/TrEMBL;Acc:C4IZ34]	+
GRMZM2G152891	TSS1386	chr1:52092837-52096639	116.296	111.188	AT2G27030.3	ACAM-2,CAM5	NA	Calmodulin; Uncharacterized protein [Source:UniProtKB/TrEMBL;Acc:B4FBW7]	+
GRMZM2G175019	TSS1387	chr1:52192493-52193418	0.911327	1.11435	AT5G20935.1	-	NA	Putative uncharacterized protein [Source:UniProtKB/TrEMBL;Acc:B6TR22]	+
GRMZM2G009060	TSS1392,TSS1393	chr1:52391246-52397688	8.44021	8.5233	-	-	-	-	-
GRMZM2G009253	TSS1396	chr1:52454643-52460973	22.7053	23.0851	AT4G26410.1	-	NA	Uncharacterised conserved protein UCP022280 [Source:Projected from Arabidopsis thaliana (AT4G26410) TAIR;Acc:AT4G26410]	+
GRMZM2G033519	TSS1398	chr1:52527411-52539244	3.00494	3.1243	AT3G14470.1	-	NA	NA	+
GRMZM2G144997	TSS1402	chr1:52759071-52760172	31.009	35.5207	AT4G13830.2	J20	NA	NA	+
GRMZM2G145065	TSS1403,TSS1404,TSS1405	chr1:52776934-52780818	1.27186	1.86738	-	-	-	-	+
GRMZM2G010149	TSS1413	chr1:53711120-53712576	2.01668	1.13232	AT1G76010.1	-	NA	NA	+
GRMZM2G010657	TSS1414,TSS1415,TSS1416	chr1:53820155-53848283	60.8932	50.0892	AT4G16340.1	SPK1	NA	Uncharacterized protein [Source:UniProtKB/TrEMBL;Acc:B4FY57]	+
GRMZM2G473036	TSS1418	chr1:53895991-53905129	16.1192	9.25686	-	-	-	-	-
GRMZM2G003424	TSS1422,TSS1423,TSS1424	chr1:54122511-54126795	78.1075	83.3018	AT3G51950.1	-	NA	Uncharacterized protein [Source:UniProtKB/TrEMBL;Acc:C0PMT0]	+
GRMZM2G023884	TSS1426	chr1:54266095-54269761	4.34191	4.65985	AT5G38460.1	-	NA	Putative uncharacterized protein [Source:UniProtKB/TrEMBL;Acc:B6U7P9]	+
GRMZM2G006477	TSS1429	chr1:54344215-54350977	5.32628	6.11777	AT4G28610.1	AtPHR1,PHR1	G2-like	Uncharacterized protein [Source:UniProtKB/TrEMBL;Acc:C0P483]	+
GRMZM2G050077	TSS1431	chr1:54534091-54536951	3.75418	3.03782	AT1G09780.1	-	NA	NA	+
GRMZM2G010196	TSS1434	chr1:54599335-54602391	4.88525	4.81817	AT5G58250.1	-	NA	Uncharacterized protein [Source:UniProtKB/TrEMBL;Acc:B4FED9]	+
GRMZM2G106283	TSS1439,TSS1440	chr1:54729221-54730675	14.4279	11.5576	AT2G37975.1	-	NA	Putative uncharacterized protein [Source:UniProtKB/TrEMBL;Acc:B6U4T4]	+
AC209460.3_FG002	TSS1442,TSS1443	chr1:54821924-54831215	17.7448	17.3849	AT5G58270.1	ATATM3,ATM3,STA1	NA	NA	+
GRMZM2G032936	TSS1444	chr1:54843626-54851715	5.40003	5.37975	AT5G58270.1	ATATM3,ATM3,STA1	NA	NA	+
GRMZM2G016480	TSS1446,TSS1447	chr1:55080809-55087098	39.8667	56.0311	AT5G58300.1	-	NA	Uncharacterized protein [Source:UniProtKB/TrEMBL;Acc:C0P786]	+
GRMZM2G369884	TSS1449,TSS1450,TSS1451	chr1:55159818-55167592	4.66434	6.04332	-	-	-	-	-
GRMZM2G369884	TSS1452	chr1:55159818-55167592	0.902159	1.11486	-	-	-	-	-
GRMZM2G109121	TSS1454	chr1:55290260-55298644	21.3929	22.3533	AT4G19210.1	ATRLI2,RLI2	NA	NA	+
GRMZM2G399320	TSS1455,TSS1456	chr1:55379529-55387708	13.2099	13.6016	AT1G06720.1	-	NA	NA	+
GRMZM2G100288	TSS1457	chr1:55389693-55393061	59.249	65.5867	AT3G51550.1	FER	NA	Uncharacterized protein [Source:UniProtKB/TrEMBL;Acc:B4FYK2]	+
GRMZM2G056462	TSS1458	chr1:55444070-55454067	37.4267	34.233	AT5G20920.1	EIF2 BETA,EMB1401	NA	Eukaryotic translation initiation factor 2 beta subunit [Source:UniProtKB/TrEMBL;Acc:B6T3J2]	+
GRMZM2G056424	TSS1459	chr1:55455966-55456837	14.417	10.5266	AT1G03600.1	PSB27	NA	Uncharacterized protein [Source:UniProtKB/TrEMBL;Acc:C0P7G8]	+
GRMZM2G075262	TSS1461	chr1:55502657-55506277	3.83582	3.88299	AT5G05190.1	-	NA	Uncharacterized protein [Source:UniProtKB/TrEMBL;Acc:C0PJT0]	+
GRMZM2G049211	TSS1464,TSS1465	chr1:56021909-56034144	23.9623	20.9331	AT3G52850.1	ATELP,ATELP1,ATVSR1,BP-80,BP80,BP80-1;1,BP80B,GFS1,VSR1,VSR1;1	NA	NA	+
GRMZM2G119850	TSS1466,TSS1467	chr1:56075005-56079122	34.141	43.7668	AT3G56370.1	-	NA	Uncharacterized protein [Source:UniProtKB/TrEMBL;Acc:C0HET3]	+
GRMZM2G353195	TSS1468	chr1:56160412-56162547	14.3578	16.7005	AT1G09900.1	-	NA	Uncharacterized protein [Source:UniProtKB/TrEMBL;Acc:B7ZYL6]	+
GRMZM2G062391	TSS1469	chr1:56217913-56223418	18.4174	21.4139	AT2G40620.1	-	NA	Uncharacterized protein [Source:UniProtKB/TrEMBL;Acc:C0HGK3]	+
GRMZM2G062425	TSS1470,TSS1471	chr1:56225496-56227995	135.255	142.927	AT2G40600.1	-	NA	Protein LRP16 [Source:UniProtKB/TrEMBL;Acc:B6SKT6]	+
GRMZM2G063657	TSS1472,TSS1473	chr1:56284706-56292221	38.7497	34.1808	AT3G56320.1	-	NA	Uncharacterized protein [Source:UniProtKB/TrEMBL;Acc:C0HFB5]	+
GRMZM2G173387	TSS1480,TSS1481,TSS1482,TSS1483	chr1:56441475-56448176	98.4867	96.6239	AT2G40540.1	ATKT2,ATKUP2,KT2,KUP2,SHY3,TRK2	NA	Uncharacterized protein [Source:UniProtKB/TrEMBL;Acc:B7ZYN4]	+
GRMZM2G044074	TSS1484	chr1:56560158-56564777	19.551	18.0475	AT2G40490.1	HEME2	NA	Uroporphyrinogen decarboxylase [Source:Projected from Arabidopsis thaliana (AT2G40490) TAIR;Acc:AT2G40490]	+
GRMZM2G044038	TSS1485	chr1:56566371-56569105	18.2997	18.6327	AT5G58380.1	CIPK10,PKS2,SIP1,SNRK3.8	NA	CBL-interacting serine/threonine-protein kinase 15; Uncharacterized protein [Source:UniProtKB/TrEMBL;Acc:B6SH63]	+
GRMZM2G043948	TSS1486	chr1:56570924-56575589	10.7212	10.5509	AT2G30320.1	-	NA	Pseudouridine synthase family protein [Source:Projected from Arabidopsis thaliana (AT2G30320) TAIR;Acc:AT2G30320]	+
GRMZM2G010823	TSS1489	chr1:56748448-56754530	36.163	35.0018	AT5G50950.2	FUM2	NA	Uncharacterized protein [Source:UniProtKB/TrEMBL;Acc:C0PDA6]	+
GRMZM2G069618	TSS1494	chr1:56894718-56897083	14.5687	19.1801	AT3G16760.1	-	NA	Tetratricopeptide repeat (TPR)-like superfamily protein [Source:Projected from Arabidopsis thaliana (AT3G16760) TAIR;Acc:AT3G16760]	+
GRMZM2G353147	TSS1499	chr1:56946948-56985741	4.98745	5.42283	AT4G02260.2	AT-RSH1,ATRSH1,RSH1	NA	RELA/SPOT homolog 1 [Source:Projected from Arabidopsis thaliana (AT4G02260) TAIR;Acc:AT4G02260]	+
GRMZM2G107597	TSS1505	chr1:57248462-57251591	1.06695	0.73088	AT4G15920.1	-	NA	Cytochrome c oxidoreductase [Source:UniProtKB/TrEMBL;Acc:B6TMZ7]	+
GRMZM2G158676	TSS1507,TSS1508,TSS1509	chr1:57460380-57465588	10.8292	10.2502	AT4G02400.1	-	NA	NA	+
GRMZM2G158662	TSS1510	chr1:57481232-57485126	19.7482	19.5471	AT2G47590.1	PHR2	NA	Uncharacterized protein [Source:UniProtKB/TrEMBL;Acc:B4FBD9]	+
GRMZM2G018229	TSS1511,TSS1512,TSS1513,TSS1514	chr1:57555311-57561325	15.9884	15.6149	AT5G61770.2	PPAN	NA	PETER PAN-like protein [Source:Projected from Arabidopsis thaliana (AT5G61770) TAIR;Acc:AT5G61770]	+
GRMZM2G322917	TSS1515	chr1:57563554-57564311	50.3435	55.3014	AT3G06890.1	-	NA	Putative uncharacterized protein [Source:UniProtKB/TrEMBL;Acc:B6TXB1]	+
GRMZM2G134109	TSS1529	chr1:58370400-58372702	140.351	115.893	AT5G27700.1	-	NA	40S ribosomal protein S21 [Source:UniProtKB/Swiss-Prot;Acc:Q41852]	+
GRMZM2G177532	TSS1537,TSS1538,TSS1539	chr1:58708412-58722793	17.0758	18.6802	AT2G47830.1	-	NA	Cation efflux family protein [Source:Projected from Arabidopsis thaliana (AT2G47830) TAIR;Acc:AT2G47830]	+
GRMZM2G083689	TSS1540	chr1:59063063-59089085	24.2829	24.1934	AT2G13540.1	ABH1,ATCBP80,CBP80,ENS	NA	ARM repeat superfamily protein [Source:Projected from Arabidopsis thaliana (AT2G13540) TAIR;Acc:AT2G13540]	+
AC205888.4_FG004	TSS1543	chr1:59139736-59143162	5.20987	4.98072	AT3G53500.1	RSZ32	NA	NA	+
GRMZM5G896731	TSS1544	chr1:59464237-59471796	3.41858	4.48589	AT5G19830.1	-	NA	Peptidyl-tRNA hydrolase family protein [Source:Projected from Arabidopsis thaliana (AT5G19830) TAIR;Acc:AT5G19830]	+
GRMZM2G134671	TSS1546	chr1:59766714-59771616	7.06188	9.01267	AT2G33500.1	-	NA	C2C2-CO-like transcription factor; Uncharacterized protein [Source:UniProtKB/TrEMBL;Acc:C0PI33]	+
GRMZM5G801330	TSS1548	chr1:59867147-59867604	1.29321	1.80557	-	-	-	-	-
GRMZM2G038598	TSS1549,TSS1550,TSS1551,TSS1552	chr1:59958602-59963511	23.6161	17.6799	AT4G23920.1	ATUGE2,UGE2	NA	Uncharacterized protein [Source:UniProtKB/TrEMBL;Acc:C0HEU5]	+
GRMZM2G082034	TSS1556	chr1:60090242-60092250	26.0023	35.1517	AT5G18670.1	BAM9,BMY3	NA	Beta-amylase [Source:UniProtKB/TrEMBL;Acc:B6TYJ8]	+
GRMZM2G169890	TSS1557	chr1:60147419-60151012	387.757	388.197	AT1G08830.1	CSD1	NA	Superoxide dismutase [Cu-Zn] 4A [Source:UniProtKB/Swiss-Prot;Acc:P23345]	+
GRMZM2G000923	TSS1559	chr1:60165433-60167726	133.699	127.568	AT3G12390.1	-	NA	Nascent polypeptide-associated complex alpha subunit-like protein [Source:UniProtKB/TrEMBL;Acc:B6T903]	+
GRMZM2G144868	TSS1560	chr1:60263341-60268067	83.4126	87.4792	AT1G52980.1	-	NA	GTP-binding family protein [Source:Projected from Arabidopsis thaliana (AT1G52980) TAIR;Acc:AT1G52980]	+
GRMZM2G469162	TSS1564,TSS1565	chr1:60397586-60408673	5.64033	6.81212	AT3G57300.1	ATINO80,INO80	NA	NA	+
GRMZM2G101689	TSS1575	chr1:60863877-60868246	8.95607	8.61095	AT2G41500.1	EMB2776,LIS	NA	Uncharacterized protein [Source:UniProtKB/TrEMBL;Acc:B8A0D2]	+
GRMZM2G102497	TSS1581,TSS1582,TSS1583	chr1:61138599-61142287	31.8297	30.8249	-	-	-	-	+
GRMZM2G362281	TSS1588	chr1:61449999-61451979	5.05414	5.43929	AT5G13810.1	-	NA	Electron transporter [Source:UniProtKB/TrEMBL;Acc:B6TSP7]	+
AC204530.4_FG002	TSS1590,TSS1591	chr1:61615222-61625100	11.9504	10.0436	AT5G12290.1	DGS1	NA	dgd1 suppressor 1 [Source:Projected from Arabidopsis thaliana (AT5G12290) TAIR;Acc:AT5G12290]	+
GRMZM5G898740	TSS1592	chr1:61625871-61633762	18.6741	21.188	AT2G41250.1	-	NA	Rhythmically expressed protein; Uncharacterized protein [Source:UniProtKB/TrEMBL;Acc:B6TFB5]	+
AC204530.4_FG006	TSS1593	chr1:61669367-61671845	4.55527	3.98145	AT3G07960.1	-	NA	NA	+
GRMZM5G831486	TSS1594,TSS1595	chr1:61671988-61673773	2.10041	2.16879	AT2G41210.1	PIP5K5	NA	NA	+
GRMZM2G116010	TSS1596	chr1:61697605-61700868	1.47443	1.30969	AT3G56960.1	PIP5K4	NA	NA	+
GRMZM2G081322	TSS1597	chr1:61934247-61949774	6.38496	7.55207	-	-	-	-	+
AC204659.3_FG005	TSS1602	chr1:62234049-62246938	1.60947	0.624765	AT1G03140.1	-	NA	NA	+
GRMZM2G108523	TSS1606	chr1:62493046-62493811	31.0386	41.5926	-	-	NA	NA	+
GRMZM2G577677	TSS1609	chr1:62533591-62536117	149.756	161.662	AT4G21860.1	MSRB2	NA	Peptide methionine sulfoxide reductase msrB [Source:UniProtKB/TrEMBL;Acc:B6T2C6]	+
GRMZM5G822100	TSS1612	chr1:62561368-62563878	2.5735	2.82449	AT5G07990.1	CYP75B1,D501,TT7	NA	Flavonoid 3-monooxygenase [Source:UniProtKB/TrEMBL;Acc:B6TZ34]	+
GRMZM2G168665	TSS1614	chr1:62678622-62679874	6.75144	7.33626	AT2G36000.1	-	NA	NA	+
AC213099.3_FG002	TSS1620	chr1:62890896-62893713	19.0722	20.2062	AT5G04520.1	-	NA	Uncharacterized protein [Source:UniProtKB/TrEMBL;Acc:B4FIR6]	+
AC213099.3_FG001	TSS1621	chr1:62921410-62922558	22.7676	21.3487	AT5G02710.1	-	NA	Uncharacterized protein [Source:UniProtKB/TrEMBL;Acc:B4FQP5]	+
GRMZM5G862071	TSS1622	chr1:62922765-62928389	1.21644	0.833132	-	-	-	-	-
GRMZM2G109271	TSS1623	chr1:62981704-63006205	2.61524	3.22975	-	-	-	-	-
AC226368.2_FG006	TSS1625,TSS1626	chr1:63042943-63050440	8.9282	10.8035	-	-	-	-	-
GRMZM2G109126	TSS1627,TSS1628	chr1:63091700-63094611	2.15954	2.50627	-	-	NA	Uncharacterized protein [Source:UniProtKB/TrEMBL;Acc:C4IY57]	+
GRMZM2G046297	TSS1629	chr1:63101463-63103658	2.0276	1.85743	AT1G61590.1	-	NA	Uncharacterized protein [Source:UniProtKB/TrEMBL;Acc:B8A0V6]	+
GRMZM2G043346	TSS1630	chr1:63153535-63160734	9.40293	14.5876	-	-	-	-	-
GRMZM2G040954	TSS1631	chr1:63356570-63364853	17.3228	17.1911	AT2G41140.1	ATCBK3,ATCRK1,CRK1	NA	Uncharacterized protein [Source:UniProtKB/TrEMBL;Acc:B4FRT4]	+
GRMZM5G808350	TSS1633	chr1:63501483-63504623	4.1799	4.62794	AT2G41150.2	-	NA	Uncharacterized protein [Source:UniProtKB/TrEMBL;Acc:C0P485]	+
AC216247.3_FG005	TSS1635,TSS1636	chr1:63576882-63583555	8.35826	5.96966	AT3G54010.1	DEI1,PAS1	NA	NA	+
GRMZM2G040453	TSS1642	chr1:63612948-63614479	6.19886	6.2277	AT3G54010.2	DEI1,PAS1	NA	NA	+
GRMZM2G040515	TSS1643	chr1:63614859-63617873	1.03941	1.0271	AT1G23440.1	-	NA	Uncharacterized protein [Source:UniProtKB/TrEMBL;Acc:C4J0E7]	+
AC197387.3_FG004	TSS1654,TSS1655	chr1:63917149-63923315	8.52965	6.6437	-	-	NA	NA	+
GRMZM2G107196	TSS1656	chr1:64007985-64013684	5.24851	6.94863	AT3G06483.1	ATPDHK,PDK	NA	Uncharacterized protein [Source:UniProtKB/TrEMBL;Acc:C0HG44]	+
GRMZM6G451610	TSS1657	chr1:64016375-64017199	4.80014	4.30362	AT3G62200.1	-	NA	NA	+
GRMZM2G326248	TSS1658	chr1:64018120-64020675	0.707442	0.747186	AT3G62200.1	-	NA	NA	+
GRMZM2G459563	TSS1661	chr1:64085712-64088363	0.732207	0.548389	AT2G46950.1	CYP709B2	NA	Uncharacterized protein [Source:UniProtKB/TrEMBL;Acc:B4FHD7]	+
GRMZM2G084407	TSS1662	chr1:64153929-64156410	3.72839	3.11655	AT2G46950.1	CYP709B2	NA	Cytochrome P450 CYP709H1 [Source:UniProtKB/TrEMBL;Acc:B6TDZ7]	+
GRMZM2G092888	TSS1664	chr1:64395601-64403535	11.2708	11.8822	AT2G46920.1	POL	NA	NA	+
GRMZM2G016281	TSS1666	chr1:64609446-64611434	9.56873	7.9651	AT3G44110.1	ATJ,ATJ3	NA	NA	+
GRMZM2G001288	TSS1668,TSS1669	chr1:64716645-64728609	6.38707	7.80925	AT3G13560.1	-	NA	NA	+
AC191317.3_FG009	TSS1675	chr1:64989862-64990393	1.56595	1.91841	-	-	NA	NA	+
GRMZM5G883601	TSS1683,TSS1684	chr1:65346967-65353472	23.7823	25.1283	AT3G01150.1	ATPTB1,PTB,PTB1	NA	Uncharacterized protein [Source:UniProtKB/TrEMBL;Acc:C4J934]	+
GRMZM2G056944	TSS1686,TSS1687	chr1:65355893-65359669	3.71575	3.34721	-	-	-	-	+
GRMZM5G815369	TSS1688,TSS1689,TSS1690,TSS1691	chr1:65423141-65441749	4.22462	4.38698	AT4G17910.1	-	NA	Uncharacterized protein [Source:UniProtKB/TrEMBL;Acc:C0P9R7]	+
GRMZM2G434380	TSS1693	chr1:65487445-65490358	0.633304	0.478074	-	-	-	-	-
GRMZM2G121996	TSS1694	chr1:65490375-65494596	5.93583	6.02739	AT1G26850.1	-	NA	NA	+
GRMZM2G121990	TSS1695	chr1:65495778-65496452	0.153002	5.12628	-	-	NA	NA	+
GRMZM2G097426	TSS1698,TSS1699,TSS1700	chr1:65623458-65627202	4.0986	5.01774	AT1G71790.1	-	NA	F-actin capping protein beta subunit [Source:UniProtKB/TrEMBL;Acc:B6TFH2]	+
GRMZM2G350312	TSS1701,TSS1702	chr1:65662827-65666055	11.4547	10.985	AT3G47640.1	PYE	bHLH	BHLH transcription factor; Uncharacterized protein [Source:UniProtKB/TrEMBL;Acc:B8A2P8]	+
GRMZM2G100497	TSS1704,TSS1705,TSS1706	chr1:65735117-65747705	7.4834	8.26313	AT1G34150.1	-	NA	tRNA pseudouridine synthase [Source:UniProtKB/TrEMBL;Acc:B4FYI2]	+
GRMZM2G353718	TSS1707	chr1:65751219-65752206	74.9047	86.5949	AT1G71790.1	-	NA	NA	+
GRMZM2G143086	TSS1711,TSS1712	chr1:66175720-66182042	18.304	20.7628	AT1G22140.1	-	NA	Putative uncharacterized protein [Source:UniProtKB/TrEMBL;Acc:B6SR47]	+
GRMZM2G113139	TSS1719,TSS1720	chr1:66581658-66587096	17.768	18.9002	AT4G39680.1	-	NA	NA	+
GRMZM2G017670	TSS1723	chr1:66775694-66776958	3.82888	3.61341	-	-	NA	Putative uncharacterized protein [Source:UniProtKB/TrEMBL;Acc:B6UBM9]	+
GRMZM2G120069	TSS1728	chr1:67061316-67063237	6.49912	6.88946	AT1G02170.1	AMC1,ATMC1,ATMCPB1,LOL3,MCP1B	NA	LOL3 [Source:UniProtKB/TrEMBL;Acc:B6UDT2]	+
GRMZM2G120079	TSS1729	chr1:67083207-67085025	26.0113	32.1867	AT1G02170.1	AMC1,ATMC1,ATMCPB1,LOL3,MCP1B	NA	Uncharacterized protein [Source:UniProtKB/TrEMBL;Acc:C0HFB8]	+
GRMZM2G125314	TSS1730	chr1:67134760-67136668	1.06765	1.26774	AT1G02170.1	AMC1,ATMC1,ATMCPB1,LOL3,MCP1B	NA	LOL3 [Source:UniProtKB/TrEMBL;Acc:B6SUK0]	+
GRMZM2G104353	TSS1734	chr1:67254187-67258645	32.6113	32.2138	AT5G64200.1	ATSC35,SC35	NA	Splicing factor, arginine/serine-rich 2 [Source:UniProtKB/TrEMBL;Acc:B6T2T8]	+
GRMZM2G051879	TSS1738,TSS1739	chr1:67652508-67655143	783.72	909.545	AT4G40030.2	-	NA	Histone H3 [Source:UniProtKB/TrEMBL;Acc:B4FCH2]	+
GRMZM2G090018	TSS1741	chr1:67733474-67736094	1.04892	0.830685	-	-	NA	Uncharacterized protein [Source:UniProtKB/TrEMBL;Acc:B4FPF8]	+
GRMZM2G179792	TSS1743	chr1:67777684-67781676	3.9501	4.33943	AT3G15730.1	PLD,PLDALPHA1	NA	Uncharacterized protein [Source:UniProtKB/TrEMBL;Acc:B8A2U2]	+
GRMZM2G082836	TSS1749	chr1:68115328-68118712	4.91789	4.2848	AT5G52210.1	ATARLB1,ATGB1,GB1	NA	ARF-related protein; Uncharacterized protein [Source:UniProtKB/TrEMBL;Acc:B4FF78]	+
GRMZM5G866758	TSS1754	chr1:68438376-68447720	29.2728	29.3126	AT5G47720.2	-	NA	Acetyl-CoA acetyltransferase, cytosolic 1; Uncharacterized protein [Source:UniProtKB/TrEMBL;Acc:B4F9B2]	+
GRMZM2G077960	TSS1757,TSS1758	chr1:68562489-68566905	7.46329	7.38831	AT1G47380.1	-	NA	Uncharacterized protein [Source:UniProtKB/TrEMBL;Acc:C4IYK1]	+
GRMZM2G173030	TSS1759,TSS1760,TSS1761	chr1:68667628-68679225	33.7526	33.6082	AT3G50370.1	-	NA	Uncharacterized protein [Source:UniProtKB/TrEMBL;Acc:B4FYW9]	+
GRMZM2G022061	TSS1769	chr1:68883867-68889949	15.1015	14.2298	AT4G36980.4	-	NA	FUNCTIONS IN: molecular_function unknown; INVOLVED IN: biological_process unknown; EXPRESSED IN: 23 plant structures; EXPRESSED DURING: 13 growth stages; CONTAINS InterPro DOMAIN/s: Splicing factor, suppressor of white apricot (InterPro:IPR019147); /.../72 Blast hits to 5479 proteins in 321 species: Archae - 0; Bacteria - 89; Metazoa - 5155; Fungi - 712; Plants - 341; Viruses - 39; Other Eukaryot…	+
GRMZM2G340286	TSS1770	chr1:68935935-68937323	1.66031	1.76165	AT5G67020.1	-	NA	Putative uncharacterized protein [Source:UniProtKB/TrEMBL;Acc:B6T0Y6]	+
GRMZM2G347808	TSS1771,TSS1772,TSS1773	chr1:69012436-69020492	12.8956	8.49198	AT1G45231.2	-	NA	Putative uncharacterized protein [Source:UniProtKB/TrEMBL;Acc:B6U0M0]	+
GRMZM2G046480	TSS1774	chr1:69027512-69033095	3.54365	3.64417	AT1G55730.1	ATCAX5,CAX5	NA	NA	+
GRMZM2G085825	TSS1775	chr1:69094296-69098621	5.73161	6.72291	AT1G10580.1	-	NA	NA	+
GRMZM2G049070	TSS1778	chr1:69295676-69297058	18.9597	25.5905	AT1G72310.1	ATL3	NA	NA	+
GRMZM2G062996	TSS1779	chr1:69407932-69410069	1.56701	1.84064	AT4G33230.1	-	NA	NA	+
GRMZM2G416156	TSS1785	chr1:69888411-69889546	65.3499	73.1264	AT1G74940.1	-	NA	NA	+
GRMZM2G009435	TSS1787	chr1:70049054-70072045	0.389525	0.640393	AT1G47290.2	3BETAHSD/D1,AT3BETAHSD/D1	NA	NA	+
GRMZM2G149224	TSS1788	chr1:70163154-70171689	18.4509	15.249	AT2G26260.1	3BETAHSD/D2,AT3BETAHSD/D2	NA	Sterol-4-alpha-carboxylate 3-dehydrogenase, decarboxylating [Source:UniProtKB/TrEMBL;Acc:B6TKP9]	+
GRMZM2G117222	TSS1789,TSS1790,TSS1791	chr1:70254817-70262426	22.5532	21.1439	AT1G19140.2	-	NA	FUNCTIONS IN: molecular_function unknown; INVOLVED IN: ubiquinone biosynthetic process; LOCATED IN: mitochondrion; EXPRESSED IN: 24 plant structures; EXPRESSED DURING: 15 growth stages; CONTAINS InterPro DOMAIN/s: COQ9 (InterPro:IPR013718), Ubiquino /.../synthesis protein COQ9 (InterPro:IPR012762); Has 35333 Blast hits to 34131 proteins in 2444 species: Archae - 798; Bacteria - 22429; Metazoa - 9…	+
GRMZM2G048324	TSS1792	chr1:70432376-70436980	6.68419	7.4047	AT1G60420.1	-	NA	Uncharacterized protein [Source:UniProtKB/TrEMBL;Acc:B4FLB0]	+
GRMZM2G071688	TSS1796,TSS1797	chr1:70582354-70585521	4.7737	5.1407	AT1G23070.1	-	NA	Protein of unknown function (DUF300) [Source:Projected from Arabidopsis thaliana (AT1G23070) TAIR;Acc:AT1G23070]	+
GRMZM2G352708	TSS1801	chr1:71008548-71009471	1.13085	0.865051	-	-	NA	NA	+
GRMZM2G110076	TSS1802	chr1:71022432-71028479	34.1748	39.3342	AT1G54140.1	TAF9,TAFII21	NA	Uncharacterized protein [Source:UniProtKB/TrEMBL;Acc:B4FAS0]	+
GRMZM2G083642	TSS1805	chr1:71340258-71347874	74.2629	56.4278	AT2G23930.1	SNRNP-G	NA	Small nuclear ribonucleoprotein G; Uncharacterized protein [Source:UniProtKB/TrEMBL;Acc:B4FMM6]	+
GRMZM2G004736	TSS1808	chr1:71541322-71549019	5.79939	4.42399	AT3G13990.2	-	NA	Putative uncharacterized protein [Source:UniProtKB/TrEMBL;Acc:B6TZM9]	+
GRMZM2G037630	TSS1809,TSS1810	chr1:71582883-71595809	0.918569	0.979222	AT3G14020.1	NF-YA6	NF-YA	NA	+
GRMZM2G313009	TSS1811,TSS1812,TSS1813	chr1:72006343-72022381	79.6862	88.0084	AT4G16380.1	-	NA	Uncharacterized protein [Source:UniProtKB/TrEMBL;Acc:B7ZZ41]	+
GRMZM2G135834	TSS1815,TSS1816	chr1:72232276-72255227	7.49563	9.66922	AT5G55660.1	-	NA	NA	+
GRMZM2G360867	TSS1821	chr1:72420891-72423251	13.7945	12.7376	AT3G46060.1	ARA-3,ARA3,ATRAB8A,ATRABE1C,RAB8A	NA	NA	+
GRMZM2G096682	TSS1828,TSS1829,TSS1830	chr1:72710255-72713376	3.50235	3.32722	AT1G69040.2	ACR4	NA	Uncharacterized protein [Source:UniProtKB/TrEMBL;Acc:B4G0N4]	+
GRMZM2G351259	TSS1833	chr1:72891988-72893894	0.533723	0.260237	AT1G13110.1	CYP71B7	NA	Uncharacterized protein [Source:UniProtKB/TrEMBL;Acc:B4FS98]	+
GRMZM2G067371	TSS1839	chr1:73517190-73520282	55.4376	50.1377	AT3G29575.1	AFP3	NA	NA	+
GRMZM5G867768	TSS1853	chr1:74413850-74416583	1.17122	1.89838	-	-	-	-	-
GRMZM2G019562	TSS1854,TSS1855,TSS1856	chr1:74418069-74425248	11.6274	11.5903	AT5G07920.1	ATDGK1,DGK1	NA	NA	+
GRMZM2G464575	TSS1858,TSS1859	chr1:74488937-74496530	8.2534	8.94137	AT1G26580.1	-	NA	DNA binding protein [Source:UniProtKB/TrEMBL;Acc:B6SY06]	+
GRMZM2G086992	TSS1860,TSS1861	chr1:74611195-74615774	10.9142	10.7148	AT5G15460.1	MUB2	NA	Ubiquitin-fusion protein [Source:UniProtKB/TrEMBL;Acc:B6T9V9]	+
GRMZM2G130121	TSS1863	chr1:74636580-74639963	13.8666	16.6852	AT5G15450.1	APG6,CLPB-P,CLPB3	NA	NA	+
GRMZM2G460988	TSS1864,TSS1865	chr1:75075623-75081476	1.9281	2.20085	-	-	-	-	+
GRMZM2G042881	TSS1871,TSS1872	chr1:75150358-75154220	11.5186	10.9116	AT3G29170.1	-	NA	Eukaryotic protein of unknown function (DUF872) [Source:Projected from Arabidopsis thaliana (AT3G29170) TAIR;Acc:AT3G29170]	+
GRMZM2G043141	TSS1873,TSS1874	chr1:75155614-75161038	1.36464	1.28214	AT1G13970.1	-	NA	Uncharacterized protein [Source:UniProtKB/TrEMBL;Acc:C4J9D4]	+
GRMZM2G032821	TSS1878	chr1:75404186-75433185	5.16061	5.03991	AT1G18660.1	-	NA	zinc finger (C3HC4-type RING finger) family protein [Source:Projected from Arabidopsis thaliana (AT1G18660) TAIR;Acc:AT1G18660]	+
GRMZM5G892991	TSS1880	chr1:75636093-75640439	3.5475	3.4731	AT1G69440.1	AGO7,ZIP	NA	Ragged seedling 2 [Source:UniProtKB/TrEMBL;Acc:D0EYF3]	+
GRMZM2G084063	TSS1885	chr1:76847780-76850509	170.06	162.839	AT2G23090.1	-	NA	Uncharacterized protein [Source:UniProtKB/TrEMBL;Acc:B6SIA6]	+
GRMZM2G084587	TSS1886	chr1:76878184-76904254	3.29799	4.16543	AT5G21090.1	-	NA	BRASSINOSTEROID INSENSITIVE 1-associated receptor kinase 1; Uncharacterized protein [Source:UniProtKB/TrEMBL;Acc:B6T4K3]	+
GRMZM2G020523	TSS1889	chr1:77266301-77358639	11.9183	12.1374	AT5G05340.1	-	NA	Peroxidase 2 [Source:UniProtKB/TrEMBL;Acc:B6TU39]	+
GRMZM2G703641	TSS1895	chr1:77906102-77906834	6.44387	7.01666	-	-	NA	NA	+
GRMZM2G039000	TSS1897	chr1:78217326-78218938	0.998436	1.93664	-	-	NA	NA	+
AC199541.4_FG007	TSS1900	chr1:78371746-78373391	4.67361	4.09469	AT1G05675.1	-	NA	Uncharacterized protein [Source:UniProtKB/TrEMBL;Acc:C0PDJ5]	+
GRMZM2G423142	TSS1908	chr1:78569607-78571530	0.786928	0.291599	-	-	NA	NA	+
GRMZM2G060001	TSS1910	chr1:79013314-79014269	1.61893	2.22501	AT5G67610.2	-	NA	NA	+
GRMZM5G826389	TSS1914	chr1:79336970-79339136	14.2881	15.1245	AT1G17020.1	ATSRG1,SRG1	NA	Uncharacterized protein [Source:UniProtKB/TrEMBL;Acc:B4FMR9]	+
GRMZM2G045067	TSS1922	chr1:79741563-79746728	0.794819	0.636194	AT4G27750.1	ISI1	NA	NA	+
GRMZM2G064804	TSS1923	chr1:80062335-80093376	17.6268	15.9896	AT2G46470.1	OXA1L	NA	Uncharacterized protein [Source:UniProtKB/TrEMBL;Acc:C0P9W0]	+
GRMZM2G143703	TSS1924	chr1:80173132-80193162	1.16996	0.992181	AT2G36290.1	-	NA	Catalytic/ hydrolase [Source:UniProtKB/TrEMBL;Acc:B6SZE9]	+
GRMZM2G093962	TSS1926,TSS1927	chr1:80329645-80332141	83.9571	65.1029	AT1G63120.1	ATRBL2,RBL2	NA	Membrane protein [Source:UniProtKB/TrEMBL;Acc:B6U8Q7]	+
GRMZM2G539790	TSS1928	chr1:80334453-80338612	0.838577	1.22323	-	-	NA	NA	+
GRMZM2G060257	TSS1929	chr1:80510209-80512782	10.5174	9.00291	AT3G61060.1	AtPP2-A13,PP2-A13	NA	Uncharacterized protein [Source:UniProtKB/TrEMBL;Acc:B7ZYR0]	+
GRMZM2G087063	TSS1930	chr1:80629932-80632693	4.9645	3.73493	AT5G52110.1	CCB2,HCF208	NA	Protein of unknown function (DUF2930) [Source:Projected from Arabidopsis thaliana (AT5G52110) TAIR;Acc:AT5G52110]	+
GRMZM2G087243	TSS1931,TSS1932,TSS1933	chr1:80668735-80673879	17.4542	17.2032	AT2G45720.1	-	NA	Uncharacterized protein [Source:UniProtKB/TrEMBL;Acc:B4FR38]	+
GRMZM2G477287	TSS1936	chr1:80875823-80876824	3.70874	2.96697	AT2G36450.1	HRD	ERF	NA	+
GRMZM2G087878	TSS1937	chr1:80929178-80932657	3.58317	3.5349	-	-	NA	Uncharacterized protein [Source:UniProtKB/TrEMBL;Acc:C0PFA4]	+
GRMZM2G434500	TSS1940	chr1:80973412-80975997	0.635657	0.371299	AT1G12570.1	-	NA	Uncharacterized protein [Source:UniProtKB/TrEMBL;Acc:C0P7A7]	+
GRMZM2G137561	TSS1943	chr1:81434094-81441108	7.74896	10.302	AT2G39725.1	-	NA	Complex 1 protein containing protein [Source:UniProtKB/TrEMBL;Acc:B6T799]	+
GRMZM2G025190	TSS1944	chr1:81450789-81452151	1.21996	0.76057	AT1G10360.1	ATGSTU18,GST29,GSTU18	NA	Glutathione S-transferase GSTU6 [Source:UniProtKB/TrEMBL;Acc:B6T033]	+
GRMZM2G054653	TSS1946	chr1:81526009-81527198	1.18286	0.865365	AT1G10370.1	ATGSTU17,ERD9,GST30,GST30B	NA	Glutathione S-transferase GST 40 [Source:UniProtKB/TrEMBL;Acc:Q9FQ99]	+
GRMZM2G066369	TSS1952	chr1:81649180-81650653	7.25924	8.19003	AT1G10360.1	ATGSTU18,GST29,GSTU18	NA	Glutathione S-transferase GST 38 [Source:UniProtKB/TrEMBL;Acc:Q9FQA1]	+
GRMZM2G044383	TSS1954	chr1:81787075-81788381	1.42152	0.859337	AT1G10370.1	ATGSTU17,ERD9,GST30,GST30B	NA	Glutathione S-transferase GST 30; Uncharacterized protein [Source:UniProtKB/TrEMBL;Acc:Q9FQA9]	+
GRMZM2G030529	TSS1959	chr1:82020701-82030263	7.64428	8.56323	AT4G16310.1	LDL3	NA	LSD1-like 3 [Source:Projected from Arabidopsis thaliana (AT4G16310) TAIR;Acc:AT4G16310]	+
GRMZM2G039312	TSS1961	chr1:82197774-82199916	1.07093	0.988791	AT2G36026.1	-	NA	NA	+
GRMZM2G418294	TSS1966	chr1:82387332-82401819	11.2885	13.8627	AT1G01510.1	AN	NA	NA	+
GRMZM2G125266	TSS1969	chr1:82518459-82519803	12.1064	10.308	AT5G52810.1	-	NA	Mu-crystallin [Source:UniProtKB/TrEMBL;Acc:B6TIJ1]	+
GRMZM2G162292	TSS1972	chr1:82584683-82587334	21.6102	19.7178	AT4G25680.1	-	NA	Uncharacterized protein [Source:UniProtKB/TrEMBL;Acc:B6TH05]	+
GRMZM5G845018	TSS1980	chr1:83068075-83069470	4.21244	4.47582	-	-	NA	Uncharacterized protein [Source:UniProtKB/TrEMBL;Acc:B4FKQ5]	+
GRMZM2G097188	TSS1990	chr1:83799674-83800730	1.42737	0.987635	AT2G18196.1	-	NA	NA	+
GRMZM2G003076	TSS1991	chr1:83835119-83838665	6.59332	9.10693	AT2G02180.1	TOM3	NA	Tobamovirus multiplication 3; Uncharacterized protein [Source:UniProtKB/TrEMBL;Acc:B4FMY8]	+
GRMZM2G040743	TSS1993,TSS1994	chr1:84303765-84309376	11.397	15.1335	AT2G17290.1	ATCDPK3,ATCPK6,CPK6	NA	Putative uncharacterized protein [Source:UniProtKB/TrEMBL;Acc:B6TTC5]	+
GRMZM2G052685	TSS1996	chr1:84356088-84358734	1.39184	1.22126	AT1G42550.1	PMI1	NA	NA	+
GRMZM2G083173	TSS1997	chr1:84423231-84427855	67.3773	61.6582	AT4G35300.1	TMT2	NA	Hexose transporter [Source:UniProtKB/TrEMBL;Acc:B6U6U2]	+
GRMZM2G119766	TSS2003	chr1:84773844-84775086	12.845	10.3252	AT2G17230.1	EXL5	NA	EXORDIUM like 5 [Source:Projected from Arabidopsis thaliana (AT2G17230) TAIR;Acc:AT2G17230]	+
GRMZM2G402564	TSS2004	chr1:84824228-84824959	33.7058	34.4771	AT2G23240.1	-	NA	EC protein homolog [Source:UniProtKB/Swiss-Prot;Acc:P43401]	+
GRMZM2G026147	TSS2006	chr1:85027908-85029809	95.4937	87.44	AT3G45970.1	ATEXLA1,ATEXPL1,ATHEXP BETA 2.1,EXLA1,EXPL1	NA	Expansin-like 3; Uncharacterized protein [Source:UniProtKB/TrEMBL;Acc:B4FL59]	+
GRMZM2G327907	TSS2007	chr1:85038716-85039775	13.9717	10.6295	AT1G76240.1	-	NA	NA	+
GRMZM2G026767	TSS2008,TSS2009	chr1:85064007-85070276	9.0499	9.78733	AT4G35230.1	BSK1	NA	Uncharacterized protein [Source:UniProtKB/TrEMBL;Acc:B4FM36]	+
GRMZM2G474211	TSS2019	chr1:85734517-85743160	6.09273	7.65038	-	-	NA	NA	+
GRMZM2G154549	TSS2021,TSS2022	chr1:85998309-86004906	2.01911	2.06499	AT3G10405.1	-	NA	Uncharacterized protein [Source:UniProtKB/TrEMBL;Acc:B4FRD2]	+
GRMZM2G127067	TSS2023	chr1:86168141-86176552	78.9759	82.9289	AT4G12110.1	ATSMO1,ATSMO1-1,SMO1-1	NA	C-4 methylsterol oxidase; Uncharacterized protein [Source:UniProtKB/TrEMBL;Acc:B4FN64]	+
GRMZM5G899428	TSS2027	chr1:86440601-86441805	2.57153	3.19949	AT3G51790.1	ATG1,TG1	NA	ATG1 [Source:UniProtKB/TrEMBL;Acc:B6UB16]	+
GRMZM2G424595	TSS2029	chr1:86595275-86602503	9.11297	8.50579	AT2G27900.1	-	NA	Uncharacterized protein [Source:UniProtKB/TrEMBL;Acc:C0PNB7]	+
GRMZM2G090100	TSS2030	chr1:86607245-86617543	9.12425	9.942	AT2G27900.1	-	NA	Uncharacterized protein [Source:UniProtKB/TrEMBL;Acc:C4J2R5]	+
GRMZM2G143202	TSS2031	chr1:86848121-86858517	5.45142	7.13554	AT3G53130.1	CYP97C1,LUT1	NA	Carotene epsilon-ring hydroxylase [Source:UniProtKB/TrEMBL;Acc:K9J9Z8]	+
GRMZM2G177400	TSS2033,TSS2034	chr1:87165805-87172666	14.9435	14.7711	AT2G39725.1	-	NA	Complex 1 protein containing protein [Source:UniProtKB/TrEMBL;Acc:B6SNU7]	+
GRMZM6G178175	TSS2037	chr1:87370522-87370947	7.51568	9.85092	AT1G76630.2	-	NA	NA	+
GRMZM2G304132	TSS2038	chr1:87570817-87572784	2.1984	1.7748	AT5G52420.1	-	NA	Putative uncharacterized protein [Source:UniProtKB/TrEMBL;Acc:B6SLB7]	+
GRMZM2G005480	TSS2039	chr1:87574369-87582367	1.20085	0.884997	AT1G21750.1	ATPDI5,ATPDIL1-1,PDI5,PDIL1-1	NA	NA	+
GRMZM2G071172	TSS2043,TSS2044	chr1:88009404-88015779	5.86125	5.37013	AT3G61380.1	-	NA	NA	+
GRMZM2G053742	TSS2047	chr1:88326899-88331762	4.0636	3.76962	AT4G11450.1	-	NA	NA	+
GRMZM2G053720	TSS2048,TSS2049	chr1:88349117-88351781	7.86528	5.28111	AT5G38710.1	-	NA	Proline oxidase [Source:UniProtKB/TrEMBL;Acc:B6SSZ0]	+
GRMZM2G079487	TSS2053	chr1:88539371-88552173	13.282	11.8352	AT5G47570.1	-	NA	Putative uncharacterized protein [Source:UniProtKB/TrEMBL;Acc:B6SHQ4]	+
GRMZM2G089248	TSS2056	chr1:89004779-89006461	16.9029	15.4173	AT4G22580.1	-	NA	Uncharacterized protein [Source:UniProtKB/TrEMBL;Acc:C0PP39]	+
GRMZM2G061099	TSS2058,TSS2059	chr1:89294332-89301702	12.5454	8.80775	AT4G22540.1	ORP2A	NA	Uncharacterized protein [Source:UniProtKB/TrEMBL;Acc:C4JAN2]	+
GRMZM5G813892	TSS2062	chr1:89448262-89451835	21.1829	22.6595	AT5G47390.1	-	MYB_related	Uncharacterized protein [Source:UniProtKB/TrEMBL;Acc:C0PDV3]	+
GRMZM2G428071	TSS2066	chr1:89622564-89624845	4.38654	4.75975	AT4G17430.1	-	NA	O-fucosyltransferase family protein [Source:Projected from Arabidopsis thaliana (AT4G17430) TAIR;Acc:AT4G17430]	+
GRMZM2G013987	TSS2068	chr1:89785114-89839554	2.54237	2.05134	AT1G64870.1	-	NA	Uncharacterized protein [Source:UniProtKB/TrEMBL;Acc:C0P8T9]	+
GRMZM5G881779	TSS2079	chr1:90497859-90499934	3.74852	10.3374	-	-	-	-	-
GRMZM2G317386	TSS2082	chr1:90797896-90799084	2.14277	2.07696	AT4G16640.1	-	NA	NA	+
GRMZM2G113098	TSS2086	chr1:90962371-90964067	9.61217	10.6768	AT2G45050.1	GATA2	GATA	NA	+
GRMZM2G021427	TSS2096	chr1:91469056-91470883	0.78699	0.766681	AT1G65680.1	ATEXPB2,ATHEXP BETA 1.4,EXPB2	NA	NA	+
GRMZM5G893936	TSS2097	chr1:91559898-91561334	0.911951	0.778145	-	-	NA	NA	+
GRMZM2G082916	TSS2099	chr1:91776841-91782024	23.489	21.3747	AT1G13980.1	EMB30,GN,VAN7	NA	NA	+
GRMZM2G114772	TSS2107	chr1:92247877-92253250	1.99281	1.67661	AT4G16600.1	-	NA	Uncharacterized protein [Source:UniProtKB/TrEMBL;Acc:B8A2X3]	+
GRMZM2G154290	TSS2108	chr1:92267890-92268415	9.80793	11.0617	-	-	NA	NA	+
GRMZM2G425719	TSS2109,TSS2110	chr1:92352006-92354472	5.36634	6.60835	AT1G12140.1	FMO GS-OX5	NA	Uncharacterized protein [Source:UniProtKB/TrEMBL;Acc:B4FRF6]	+
GRMZM2G165867	TSS2111	chr1:92440364-92441592	0.755956	1.04349	-	-	NA	Uncharacterized protein [Source:UniProtKB/TrEMBL;Acc:B4FXF0]	+
GRMZM2G423886	TSS2113	chr1:92520760-92524341	12.0957	10.7065	AT1G12160.1	-	NA	Uncharacterized protein [Source:UniProtKB/TrEMBL;Acc:B4FMY2]	+
GRMZM2G148074	TSS2115	chr1:93082038-93083670	32.6784	35.0412	AT3G60390.1	HAT3	NA	Uncharacterized protein [Source:UniProtKB/TrEMBL;Acc:B4FYT2]	+
GRMZM2G365134	TSS2116	chr1:93276602-93278331	10.7843	11.999	AT4G16790.1	-	NA	Glycoprotein [Source:UniProtKB/TrEMBL;Acc:B6TY45]	+
GRMZM2G079031	TSS2117	chr1:93500209-93515085	45.2027	41.4788	AT2G44900.1	ARABIDILLO-1	NA	NA	+
GRMZM2G163189	TSS2121	chr1:93806036-93810579	21.3761	23.557	AT3G60320.1	-	NA	Uncharacterized protein [Source:UniProtKB/TrEMBL;Acc:C0HI31]	+
GRMZM2G392524	TSS2122	chr1:93916175-93920413	33.2606	46.3529	AT1G64690.1	BLT	NA	Putative uncharacterized protein [Source:UniProtKB/TrEMBL;Acc:B6TVY6]	+
GRMZM2G092590	TSS2123	chr1:93977617-93980433	17.3435	22.7947	AT5G50290.1	-	NA	Putative uncharacterized protein [Source:UniProtKB/TrEMBL;Acc:B6TNI8]	+
GRMZM2G088524	TSS2127	chr1:94375920-94377959	120.139	134.732	AT5G61620.1	-	MYB_related	Uncharacterized protein [Source:UniProtKB/TrEMBL;Acc:B4FK09]	+
GRMZM2G052666	TSS2134	chr1:94495827-94498454	14.6088	18.6742	AT4G25130.1	PMSR4	NA	Peptide methionine sulfoxide reductase [Source:UniProtKB/TrEMBL;Acc:B6U8S9]	+
GRMZM2G076468	TSS2137	chr1:94827882-94830005	10.5456	14.8251	AT5G61650.1	CYCP4,CYCP4;2	NA	Uncharacterized protein [Source:UniProtKB/TrEMBL;Acc:C4JBD9]	+
GRMZM2G180909	TSS2138	chr1:94881327-94884787	30.7445	34.8762	AT4G26000.1	PEP	NA	Nucleic acid binding protein [Source:UniProtKB/TrEMBL;Acc:B6TJ76]	+
GRMZM2G481163	TSS2139	chr1:94888972-94890564	49.4184	57.1218	AT2G44730.1	-	Trihelix	Uncharacterized protein [Source:UniProtKB/TrEMBL;Acc:B4FUD9]	+
GRMZM2G107575	TSS2143	chr1:94993981-94998653	15.4759	17.3075	AT5G47100.1	ATCBL9,CBL9	NA	Calcineurin B-like protein; Uncharacterized protein [Source:UniProtKB/TrEMBL;Acc:B4F9B4]	+
GRMZM2G098208	TSS2145	chr1:95094429-95100116	77.5609	72.4536	AT2G44680.1	CKB4	NA	Uncharacterized protein [Source:UniProtKB/TrEMBL;Acc:B4FN07]	+
GRMZM2G399484	TSS2146	chr1:95105576-95109983	7.92639	9.72417	AT4G17080.1	-	NA	ICE-like protease p20 domain containing protein [Source:UniProtKB/TrEMBL;Acc:B6UBK1]	+
GRMZM2G155422	TSS2147	chr1:95114192-95120754	20.6671	21.135	AT1G02170.1	AMC1,ATMC1,ATMCPB1,LOL3,MCP1B	NA	Uncharacterized protein [Source:UniProtKB/TrEMBL;Acc:B4F958]	+
GRMZM2G042538	TSS2157,TSS2158	chr1:96078992-96081749	7.60995	9.89925	AT1G23980.1	-	NA	NA	+
GRMZM2G349185	TSS2165	chr1:96631165-96633911	0.675043	0.809144	AT4G17350.1	-	NA	NA	+
GRMZM2G086750	TSS2166	chr1:96697309-96699887	16.446	16.5069	AT2G44870.1	-	NA	Uncharacterized protein [Source:UniProtKB/TrEMBL;Acc:B4FHR1]	+
AC211390.3_FG001	TSS2167,TSS2168	chr1:97042657-97048251	2.52474	2.34691	-	-	-	-	+
GRMZM2G077937	TSS2171,TSS2172	chr1:97509079-97513828	1.12958	1.46703	AT3G07040.1	RPM1,RPS3	NA	NA	+
GRMZM2G034096	TSS2174	chr1:97677241-97681520	27.7373	23.9475	AT2G44525.1	-	NA	Putative uncharacterized protein [Source:UniProtKB/TrEMBL;Acc:B6T863]	+
GRMZM2G033526	TSS2175	chr1:97682228-97687870	72.8121	77.8704	AT1G32440.1	PKp3	NA	Pyruvate kinase [Source:UniProtKB/TrEMBL;Acc:B4FYH2]	+
GRMZM2G169080	TSS2176	chr1:97826179-97831305	48.7124	49.4676	AT5G46570.1	BSK2	NA	NA	+
GRMZM2G082709	TSS2178,TSS2179	chr1:98104252-98106475	3.29747	4.3811	AT4G17980.1	anac071,NAC071	NAC	NA	+
GRMZM2G367023	TSS2181,TSS2182	chr1:98326985-98335355	24.6054	27.2411	AT2G26890.1	GRV2,KAM2	NA	NA	+
GRMZM2G001895	TSS2185	chr1:98344348-98360337	11.6778	11.4473	AT2G26890.1	GRV2,KAM2	NA	Uncharacterized protein [Source:UniProtKB/TrEMBL;Acc:B4FN71]	+
GRMZM2G094390	TSS2189	chr1:98551627-98556746	21.2352	24.265	AT4G17890.1	AGD8	NA	NA	+
GRMZM2G094168	TSS2193,TSS2194	chr1:98770497-98772402	18.7034	15.2567	AT1G32700.1	-	NA	Uncharacterized protein [Source:UniProtKB/TrEMBL;Acc:B4FJ79]	+
GRMZM5G881568	TSS2195,TSS2196	chr1:98860752-98862962	16.9892	19.3488	-	-	-	-	-
GRMZM2G361917	TSS2199	chr1:99055183-99056433	0.62071	0.306619	-	-	NA	NA	+
GRMZM2G169931	TSS2200	chr1:99137238-99139706	4.38994	4.83712	AT2G03820.1	-	NA	Uncharacterized protein [Source:UniProtKB/TrEMBL;Acc:B4FIF8]	+
GRMZM2G024823	TSS2201,TSS2202	chr1:99180326-99184416	12.6417	14.5605	AT5G46800.1	BOU	NA	Mitochondrial substrate carrier family protein [Source:Projected from Arabidopsis thaliana (AT5G46800) TAIR;Acc:AT5G46800]	+
GRMZM2G033876	TSS2204,TSS2205	chr1:99852913-99859707	23.1966	23.2044	-	-	-	-	+
GRMZM2G072117	TSS2206,TSS2207	chr1:99997695-100002128	68.1493	78.5496	AT2G33620.1	-	NA	AT-hook protein 1; Uncharacterized protein [Source:UniProtKB/TrEMBL;Acc:B4FWG7]	+
GRMZM5G862565	TSS2213	chr1:100344410-100358175	4.36952	5.29031	AT3G02890.1	-	NA	NA	+
GRMZM2G026641	TSS2218	chr1:100780187-100804342	1.5075	0.859277	-	-	NA	NA	+
AC205513.3_FG003	TSS2222,TSS2223	chr1:100999825-101002489	1.92222	1.78812	-	-	NA	NA	+
GRMZM2G003318	TSS2229	chr1:101275700-101279519	9.17674	9.76243	AT2G35490.1	-	NA	Plastid-lipid associated protein 3 [Source:UniProtKB/TrEMBL;Acc:B6TD12]	+
GRMZM2G456603	TSS2234	chr1:101786275-101789467	38.799	36.0406	AT3G18410.1	-	NA	Putative uncharacterized protein [Source:UniProtKB/TrEMBL;Acc:B6TJK3]	+
GRMZM2G068917	TSS2239,TSS2240,TSS2241,TSS2242,TSS2243	chr1:102253326-102257123	10.795	9.06808	AT2G23910.1	-	NA	Dihydroflavonol-4-reductase; Uncharacterized protein [Source:UniProtKB/TrEMBL;Acc:B4F9C1]	+
GRMZM2G090500	TSS2245	chr1:102589779-102593584	29.1205	29.223	AT1G65010.1	-	NA	Putative uncharacterized protein [Source:UniProtKB/TrEMBL;Acc:B6T9D1]	+
GRMZM5G855014	TSS2247,TSS2248	chr1:103401301-103402883	6.4101	7.5009	-	-	NA	NA	+
GRMZM2G057466	TSS2252,TSS2253	chr1:103624146-103630846	8.60569	8.9192	AT5G46910.1	-	NA	NA	+
GRMZM2G089147	TSS2258	chr1:103831976-103834692	6.17907	6.81935	AT2G35500.1	SKL2	NA	shikimate kinase like 2 [Source:Projected from Arabidopsis thaliana (AT2G35500) TAIR;Acc:AT2G35500]	+
GRMZM2G098331	TSS2268,TSS2269	chr1:104477514-104491515	2.41588	3.09276	AT1G20080.1	ATSYTB,NTMC2T1.2,NTMC2TYPE1.2,SYT2,SYTB	NA	Uncharacterized protein [Source:UniProtKB/TrEMBL;Acc:B4FCK1]	+
GRMZM2G132898	TSS2279	chr1:105679393-105683456	2.53892	2.98581	-	-	-	-	-
GRMZM2G433624	TSS2280	chr1:105685642-105694698	46.8075	44.2507	-	-	-	-	-
GRMZM2G041028	TSS2282	chr1:105824332-105841732	37.3111	29.7167	AT3G03100.1	-	NA	Uncharacterized protein [Source:UniProtKB/TrEMBL;Acc:C4J240]	+
GRMZM2G430710	TSS2291	chr1:106067567-106071501	3.03212	3.14638	AT1G16480.1	-	NA	Tetratricopeptide repeat (TPR)-like superfamily protein [Source:Projected from Arabidopsis thaliana (AT1G16480) TAIR;Acc:AT1G16480]	+
AC209213.4_FG002	TSS2293	chr1:106129194-106133249	6.06431	6.2629	-	-	NA	NA	+
GRMZM2G394410	TSS2294	chr1:106163514-106175546	10.1383	9.55955	AT4G25030.1	-	NA	Uncharacterized protein [Source:UniProtKB/TrEMBL;Acc:B4FFV1]	+
GRMZM2G306079	TSS2296	chr1:106503645-106506894	16.363	17.0569	AT2G23780.1	-	NA	Uncharacterized protein [Source:UniProtKB/TrEMBL;Acc:B4F8N5]	+
AC205500.3_FG002	TSS2298	chr1:106675735-106682313	0.799766	0.680577	-	-	-	-	-
GRMZM2G012434	TSS2302	chr1:106850779-106854665	55.682	61.0456	AT2G02040.1	ATPTR2,ATPTR2-B,NTR1,PTR2,PTR2-B	NA	NA	+
GRMZM2G012306	TSS2303	chr1:106903362-106906245	12.0304	10.8534	AT2G02040.1	ATPTR2,ATPTR2-B,NTR1,PTR2,PTR2-B	NA	Peptide transporter PTR2; Uncharacterized protein [Source:UniProtKB/TrEMBL;Acc:B6SWZ7]	+
GRMZM2G011518	TSS2304	chr1:106910715-106914134	32.3446	36.1051	AT5G17060.1	ARFB1B,ATARFB1B	NA	Uncharacterized protein [Source:UniProtKB/TrEMBL;Acc:B4FB74]	+
GRMZM2G166979	TSS2306,TSS2307	chr1:107016149-107019388	3.37747	3.15049	-	-	NA	NA	+
GRMZM2G144155	TSS2311,TSS2312	chr1:107193081-107196179	42.7291	37.5483	AT4G19120.1	ERD3	NA	Uncharacterized protein [Source:UniProtKB/TrEMBL;Acc:C0P6M5]	+
GRMZM2G380777	TSS2313,TSS2314	chr1:107294376-107297887	41.9381	44.8674	-	-	NA	NA	+
GRMZM2G469795	TSS2317	chr1:107311670-107319953	10.6034	11.683	-	-	NA	Uncharacterized protein [Source:UniProtKB/TrEMBL;Acc:B4FQ68]	+
GRMZM2G304897	TSS2320	chr1:107799134-107801899	8.18431	6.4087	AT2G19130.1	-	NA	Serine/threonine-protein kinase [Source:UniProtKB/TrEMBL;Acc:B6ST43]	+
GRMZM2G058630	TSS2321	chr1:108021156-108022516	0.511592	0.323833	AT1G27480.1	-	NA	NA	+
GRMZM2G041613	TSS2325,TSS2326	chr1:109394549-109444450	10.8984	12.3879	AT1G59520.1	CW7	NA	CW7 [Source:Projected from Arabidopsis thaliana (AT1G59520) TAIR;Acc:AT1G59520]	+
GRMZM2G333641	TSS2330	chr1:110644723-110647283	3.69648	4.2822	AT4G18520.1	-	NA	Pentatricopeptide repeat protein PPR1106-17 [Source:UniProtKB/TrEMBL;Acc:B6SWY6]	+
GRMZM2G435244	TSS2334	chr1:111134939-111139069	11.934	15.0975	AT3G55440.1	ATCTIMC,CYTOTPI,TPI	NA	NA	+
GRMZM2G343916	TSS2335	chr1:111208793-111231121	11.8792	10.9071	AT3G58050.1	-	NA	Uncharacterized protein [Source:UniProtKB/TrEMBL;Acc:B4FFG1]	+
GRMZM2G033930	TSS2344	chr1:111596645-111598756	17.3836	16.8183	AT3G01640.1	ATGLCAK,GLCAK	NA	ATP binding protein [Source:UniProtKB/TrEMBL;Acc:B6TGG3]	+
GRMZM2G034372	TSS2353,TSS2354	chr1:112335296-112344832	20.4545	21.7197	AT1G64260.1	-	NA	NA	+
GRMZM2G363319	TSS2359	chr1:113011442-113012754	3.04791	2.97445	-	-	NA	NA	+
GRMZM2G090887	TSS2366	chr1:113883584-113889261	8.52916	7.48712	AT4G30100.1	-	NA	NA	+
GRMZM2G069098	TSS2372	chr1:115188098-115191305	0.893688	0.680516	AT1G47530.1	-	NA	Transparent testa 12 protein [Source:UniProtKB/TrEMBL;Acc:B6UF91]	+
GRMZM2G110198	TSS2376	chr1:115412521-115416244	13.6321	15.214	AT5G16120.1	-	NA	alpha/beta-Hydrolases superfamily protein [Source:Projected from Arabidopsis thaliana (AT5G16120) TAIR;Acc:AT5G16120]	+
AC177905.2_FG003	TSS2377	chr1:115623998-115624783	4.72719	3.59866	-	-	NA	NA	+
GRMZM2G326643	TSS2381,TSS2382	chr1:116022446-116097635	49.0653	39.761	AT2G36850.1	ATGSL08,ATGSL8,CHOR,GSL08,GSL8	NA	glucan synthase-like 8 [Source:Projected from Arabidopsis thaliana (AT2G36850) TAIR;Acc:AT2G36850]	+
GRMZM5G835985	TSS2384	chr1:116587734-116588867	1.24673	1.20852	-	-	NA	Uncharacterized protein [Source:UniProtKB/TrEMBL;Acc:C4J9T3]	+
GRMZM2G352248	TSS2397	chr1:118888902-118900898	4.13795	4.08745	-	-	NA	Uncharacterized protein [Source:UniProtKB/TrEMBL;Acc:C0HHM1]	+
GRMZM2G032171	TSS2398	chr1:119006831-119031391	10.8735	10.3558	AT5G41350.1	-	NA	RHB1A; Uncharacterized protein [Source:UniProtKB/TrEMBL;Acc:B6SZU5]	+
GRMZM2G477139	TSS2399	chr1:119383835-119386152	28.1895	22.7297	AT4G36010.1	-	NA	NA	+
GRMZM2G163751	TSS2402	chr1:119557075-119561247	7.94715	8.67355	AT4G34940.1	ARO1	NA	ARO1-like protein 4 [Source:UniProtKB/TrEMBL;Acc:B7FF21]	+
GRMZM2G009465	TSS2407	chr1:120200388-120202682	0.998321	0.928602	AT2G21140.1	ATPRP2,PRP2	NA	Proline-rich protein; Uncharacterized protein [Source:UniProtKB/TrEMBL;Acc:Q9SBX4]	+
GRMZM2G110574	TSS2413	chr1:121035333-121039208	1.95923	2.11054	AT4G24190.2	AtHsp90-7,AtHsp90.7,HSP90.7,SHD	NA	NA	+
AC210517.3_FG003	TSS2425	chr1:122044278-122045463	18.5491	24.0191	AT4G27670.1	HSP21	NA	Uncharacterized protein [Source:UniProtKB/TrEMBL;Acc:B4FES7]	+
AC202185.4_FG004	TSS2429	chr1:122169769-122170960	33.367	37.5222	AT4G27670.1	HSP21	NA	Hsp20/alpha crystallin family protein [Source:UniProtKB/TrEMBL;Acc:B6TM52]	+
AC207225.3_FG003	TSS2453	chr1:124674595-124677280	0.720566	0.67052	-	-	NA	NA	+
GRMZM2G359822	TSS2456	chr1:124766496-124772314	1.07298	0.275696	-	-	-	-	-
GRMZM2G172581	TSS2466	chr1:125810790-125819962	0.813602	0.903074	-	-	-	-	-
AC211467.4_FG002	TSS2470	chr1:126123793-126124207	5.4769	5.34959	AT5G51110.1	-	NA	NA	+
GRMZM2G087016	TSS2492	chr1:128499718-128501413	0.614947	0.388198	-	-	NA	NA	+
GRMZM5G804216	TSS2494	chr1:128811433-128811820	1.0711	0.260675	-	-	NA	NA	+
GRMZM2G168479	TSS2505,TSS2506	chr1:129265451-129267171	2.82648	2.94787	-	-	NA	NA	+
GRMZM2G703746	TSS2519	chr1:131096725-131097619	3.18764	2.38495	-	-	NA	NA	+
GRMZM2G063824	TSS2528	chr1:132177476-132179215	3.15485	2.85856	AT4G36670.1	-	NA	Carbohydrate transporter/ sugar porter [Source:UniProtKB/TrEMBL;Acc:B6TZX8]	+
GRMZM2G019673	TSS2536,TSS2537	chr1:132817354-132863383	21.2818	20.7269	AT4G34260.1	FUC95A	NA	1,2-alpha-L-fucosidases [Source:Projected from Arabidopsis thaliana (AT4G34260) TAIR;Acc:AT4G34260]	+
GRMZM2G029514	TSS2543	chr1:134184861-134186482	0.74867	0.66578	AT4G26680.1	-	NA	Tetratricopeptide repeat (TPR)-like superfamily protein [Source:Projected from Arabidopsis thaliana (AT4G26680) TAIR;Acc:AT4G26680]	+
GRMZM2G072415	TSS2565	chr1:136512234-136520963	34.576	32.71	AT5G55510.1	-	NA	Protein translocase/ protein transporter [Source:UniProtKB/TrEMBL;Acc:B6T2K1]	+
GRMZM2G703749	TSS2577	chr1:138022107-138030200	8.27306	7.27539	AT1G69420.1	-	NA	Uncharacterized protein [Source:UniProtKB/TrEMBL;Acc:C0P9V1]	+
GRMZM2G165506	TSS2578	chr1:138145057-138156744	290.482	259.864	AT4G08685.1	SAH7	NA	Pollen-specific protein C13; Uncharacterized protein [Source:UniProtKB/TrEMBL;Acc:B6SJ40]	+
GRMZM2G093524	TSS2582	chr1:138377813-138378882	0.915165	0.426495	-	-	NA	NA	+
GRMZM2G379375	TSS2585	chr1:138621117-138623370	5.49847	5.18578	-	-	NA	NA	+
GRMZM5G853202	TSS2588	chr1:138807939-138808542	0.738647	0.149617	-	-	NA	NA	+
GRMZM2G080530	TSS2596,TSS2597	chr1:139470288-139474062	102.206	106.103	AT1G78230.1	-	NA	Protein binding protein; Uncharacterized protein [Source:UniProtKB/TrEMBL;Acc:B4F9F2]	+
GRMZM2G014872	TSS2598,TSS2599	chr1:139605446-139608355	17.3227	14.1246	AT2G17980.1	ATSLY1	NA	Uncharacterized protein [Source:UniProtKB/TrEMBL;Acc:C0P432]	+
GRMZM2G119999	TSS2601,TSS2602	chr1:139960480-139962631	1.5056	0.708721	AT4G40060.1	ATHB-16,ATHB16,HB16	HD-ZIP	Uncharacterized protein [Source:UniProtKB/TrEMBL;Acc:B4FY39]	+
GRMZM5G811095	TSS2614	chr1:141541610-141543989	0.600262	0.749384	AT3G13050.1	-	NA	Uncharacterized protein [Source:UniProtKB/TrEMBL;Acc:B4FR74]	+
GRMZM5G828630	TSS2617,TSS2618	chr1:141745663-141750838	49.4499	47.3834	AT1G72330.3	ALAAT2	NA	NA	+
GRMZM5G890938	TSS2620	chr1:141767268-141768526	0.802429	0.713342	-	-	NA	NA	+
GRMZM2G093020	TSS2632,TSS2633,TSS2634	chr1:143352238-143354301	1.65783	1.40748	-	-	NA	Light-inducible protein CPRF-2 [Source:UniProtKB/TrEMBL;Acc:B6SX92]	+
GRMZM2G152526	TSS2640	chr1:143634137-143638506	41.9148	31.3902	AT3G13224.2	-	NA	NA	+
GRMZM5G817651	TSS2648	chr1:144243096-144244661	4.18506	3.05856	AT1G80710.1	DRS1	NA	Putative uncharacterized protein [Source:UniProtKB/TrEMBL;Acc:B6U3H9]	+
GRMZM5G881798	TSS2649	chr1:144246731-144251004	0.955228	0.733531	-	-	-	-	-
GRMZM2G139391	TSS2652	chr1:144572189-144573030	0.789491	0.622084	-	-	NA	NA	+
GRMZM2G077757	TSS2659,TSS2660	chr1:144967721-144983399	19.9109	19.0736	AT3G09850.1	-	NA	G-patch domain containing protein [Source:UniProtKB/TrEMBL;Acc:B6UEM9]	+
GRMZM2G118743	TSS2665,TSS2666,TSS2667	chr1:145298478-145324380	20.0485	19.4777	AT5G11030.2	ALF4	NA	aberrant lateral root formation 4 [Source:Projected from Arabidopsis thaliana (AT5G11030) TAIR;Acc:AT5G11030]	+
GRMZM2G017008	TSS2674	chr1:146169792-146171214	2.93929	3.51397	AT3G62630.1	-	NA	Uncharacterized protein [Source:UniProtKB/TrEMBL;Acc:C0PIM7]	+
GRMZM2G077708	TSS2679,TSS2680	chr1:146791057-146792025	8.68833	10.579	AT3G62580.1	-	NA	Putative uncharacterized protein [Source:UniProtKB/TrEMBL;Acc:B6UDZ6]	+
GRMZM2G158911	TSS2681,TSS2682	chr1:146834082-146836823	13.7021	14.2288	-	-	NA	NA	+
GRMZM2G479885	TSS2685	chr1:147170751-147172309	67.4974	77.1938	AT3G62420.1	ATBZIP53,BZIP53	bZIP	Ocs element-binding factor 1 [Source:UniProtKB/Swiss-Prot;Acc:P24068]	+
GRMZM2G432850	TSS2689,TSS2690	chr1:147903465-147908025	4.93781	4.64872	AT2G31400.1	GUN1	NA	genomes uncoupled 1 [Source:Projected from Arabidopsis thaliana (AT2G31400) TAIR;Acc:AT2G31400]	+
GRMZM2G110572	TSS2691,TSS2692	chr1:147990543-148002097	24.618	21.5351	AT1G67890.1	-	NA	Uncharacterized protein [Source:UniProtKB/TrEMBL;Acc:C4J107]	+
GRMZM2G099909	TSS2694	chr1:148068679-148077614	10.57	9.73393	AT5G49510.1	PFD3	NA	Uncharacterized protein [Source:UniProtKB/TrEMBL;Acc:B4FQ18]	+
GRMZM2G135045	TSS2698,TSS2699	chr1:148459824-148468017	7.8629	6.6995	AT1G09300.1	-	NA	Metallopeptidase M24 family protein [Source:Projected from Arabidopsis thaliana (AT1G09300) TAIR;Acc:AT1G09300]	+
GRMZM2G093449	TSS2704	chr1:149287761-149288249	1.29597	0.479974	-	-	NA	NA	+
GRMZM2G166159	TSS2705,TSS2706	chr1:149321817-149326540	110.934	110.268	AT3G62270.1	-	NA	Boron transporter 1; Uncharacterized protein [Source:UniProtKB/TrEMBL;Acc:B6U4C0]	+
GRMZM2G424181	TSS2709,TSS2710	chr1:149554549-149563220	50.0394	47.391	AT4G24680.1	MOS1	NA	NA	+
GRMZM2G081977	TSS2712,TSS2713	chr1:149718071-149724624	1.15264	1.37467	AT3G22810.1	-	NA	NA	+
GRMZM2G030408	TSS2714	chr1:149968358-149978577	40.9891	45.825	AT5G03345.1	-	NA	Putative uncharacterized protein [Source:UniProtKB/TrEMBL;Acc:B6SR93]	+
GRMZM2G322024	TSS2715,TSS2716	chr1:150113965-150122553	10.8297	10.4608	AT2G39580.1	-	NA	Uncharacterized protein [Source:UniProtKB/TrEMBL;Acc:C4J9D0]	+
GRMZM2G376927	TSS2717	chr1:150190827-150191445	0.862788	0.401003	AT1G07795.1	-	NA	Thioredoxin-related [Source:UniProtKB/TrEMBL;Acc:B6SR54]	+
GRMZM2G130332	TSS2722	chr1:150678990-150692114	41.9718	43.0175	AT3G53580.1	-	NA	Diaminopimelate epimerase; Uncharacterized protein [Source:UniProtKB/TrEMBL;Acc:B4F833]	+
AC186284.3_FG007	TSS2723	chr1:150695365-150698076	1.63061	1.64533	-	-	NA	NA	+
GRMZM2G171713	TSS2728	chr1:150906705-150908992	7.31637	6.70026	-	-	NA	NA	+
GRMZM2G119249	TSS2729	chr1:151032330-151036077	12.1911	13.5799	AT3G26900.1	ATSKL1,SKL1	NA	Shikimate kinase family protein [Source:UniProtKB/TrEMBL;Acc:B6TNV8]	+
GRMZM2G176713	TSS2730	chr1:151107659-151108200	133.574	122.82	-	-	NA	NA	+
GRMZM2G376727	TSS2731	chr1:151267164-151270721	96.9939	77.7112	AT5G14030.1	-	NA	Translocon-associated protein beta containing protein; Uncharacterized protein [Source:UniProtKB/TrEMBL;Acc:B6TGJ2]	+
GRMZM2G077851	TSS2732,TSS2733	chr1:151365763-151367902	93.0691	74.2576	AT4G36130.1	-	NA	Uncharacterized protein [Source:UniProtKB/TrEMBL;Acc:B4FJS6]	+
GRMZM6G924006	TSS2739,TSS2740	chr1:151734050-151736151	4.15265	2.93233	AT4G15510.1	-	NA	Photosystem II reaction center PsbP family protein [Source:Projected from Arabidopsis thaliana (AT4G15510) TAIR;Acc:AT4G15510]	+
GRMZM2G138419	TSS2741,TSS2742	chr1:151744494-151751055	36.7497	44.1668	AT5G53480.1	-	NA	Thaumatin-like protein [Source:UniProtKB/TrEMBL;Acc:B6U579]	+
GRMZM2G132077	TSS2743,TSS2744	chr1:152175788-152176887	249.339	307.527	-	-	NA	Putative uncharacterized protein [Source:UniProtKB/TrEMBL;Acc:B6SIR7]	+
GRMZM2G104070	TSS2753,TSS2754,TSS2755	chr1:152517226-152523399	16.8829	18.7928	AT2G01290.1	RPI2	NA	Uncharacterized protein [Source:UniProtKB/TrEMBL;Acc:C0PI30]	+
GRMZM2G056039	TSS2786	chr1:154092555-154096679	793.531	907.673	AT3G12580.1	ATHSP70,HSP70	NA	Heat shock protein 70 [Source:UniProtKB/TrEMBL;Acc:Q5EBY7]	+
GRMZM2G123900	TSS2787	chr1:154329457-154331722	20.0144	25.9665	AT3G55370.2	OBP3	Dof	Uncharacterized protein [Source:UniProtKB/TrEMBL;Acc:B4FYD9]	+
GRMZM2G446047	TSS2791,TSS2792	chr1:154796143-154804143	1.74128	2.14747	AT5G02390.1	-	NA	NA	+
GRMZM2G311233	TSS2796,TSS2797	chr1:155439968-155445227	8.64322	9.39124	AT3G28880.1	-	NA	NA	+
GRMZM2G179281	TSS2798,TSS2799,TSS2800	chr1:155622207-155642346	4.59601	5.45905	-	-	NA	Uncharacterized protein [Source:UniProtKB/TrEMBL;Acc:C0P8Z5]	+
GRMZM2G179325	TSS2802	chr1:155690713-155694188	13.6613	16.5986	AT2G29065.1	-	GRAS	NA	+
AC210816.3_FG006	TSS2803	chr1:156171956-156172331	10.6285	11.164	-	-	-	-	-
GRMZM2G321747	TSS2804	chr1:156232099-156233000	19.6523	28.2256	AT3G55515.1	DVL8,RTFL7	NA	NA	+
GRMZM2G153426	TSS2805	chr1:156394371-156399865	4.14797	1.46027	-	-	-	-	-
GRMZM2G315848	TSS2812,TSS2813	chr1:157080213-157084090	25.2504	19.9091	AT5G50400.1	ATPAP27,PAP27	NA	Nucleotide pyrophosphatase/phosphodiesterase [Source:UniProtKB/TrEMBL;Acc:B6U857]	+
GRMZM2G077024	TSS2814	chr1:157143685-157148363	5.42613	6.8752	AT5G61040.1	-	NA	NA	+
GRMZM2G429139	TSS2815,TSS2816	chr1:157193299-157196190	0.853304	0.745258	AT5G15510.1	-	NA	NA	+
GRMZM2G086887	TSS2818,TSS2819,TSS2820	chr1:157239061-157254106	38.8088	38.4563	AT4G00830.1	-	NA	Uncharacterized protein [Source:UniProtKB/TrEMBL;Acc:B4FAJ8]	+
GRMZM2G087069	TSS2822	chr1:157265893-157267721	1.17847	1.40874	AT5G61340.1	-	NA	Putative uncharacterized protein [Source:UniProtKB/TrEMBL;Acc:B6SKC3]	+
GRMZM2G091634	TSS2827	chr1:157410860-157412249	0.557179	0.838027	-	-	NA	Putative uncharacterized protein [Source:UniProtKB/TrEMBL;Acc:B6T1C8]	+
GRMZM2G060943	TSS2835,TSS2836	chr1:157923430-157928269	0.82629	0.841138	AT3G29180.1	-	NA	Putative uncharacterized protein [Source:UniProtKB/TrEMBL;Acc:B6UBW0]	+
GRMZM2G090657	TSS2837	chr1:157976424-157977271	1.84173	2.71227	-	-	NA	NA	+
GRMZM2G062788	TSS2840	chr1:158329235-158340592	3.58464	5.02158	AT3G47650.1	-	NA	Bundle sheath defective protein 2 [Source:UniProtKB/TrEMBL;Acc:Q9XF14]	+
GRMZM5G832908	TSS2841,TSS2842	chr1:158489114-158493965	14.5744	14.91	AT3G01040.1	GAUT13	NA	NA	+
GRMZM2G150532	TSS2855	chr1:159451123-159452077	1.31351	0.36124	-	-	NA	NA	+
GRMZM2G331902	TSS2866	chr1:160824655-160826714	28.1655	33.0982	AT3G19553.1	-	NA	Amino acid permease family protein [Source:Projected from Arabidopsis thaliana (AT3G19553) TAIR;Acc:AT3G19553]	+
GRMZM2G139328	TSS2867,TSS2868	chr1:160833203-160835539	2.91535	2.62205	AT2G14850.1	-	NA	Uncharacterized protein [Source:UniProtKB/TrEMBL;Acc:B4FXH1]	+
GRMZM2G139324	TSS2869	chr1:160873442-160874934	0.386717	1.00419	AT5G67390.1	-	NA	Putative uncharacterized protein [Source:UniProtKB/TrEMBL;Acc:B6UHK6]	+
GRMZM2G048140	TSS2870,TSS2871	chr1:161041165-161044283	6.03937	7.89879	AT3G19540.1	-	NA	NA	+
GRMZM2G304926	TSS2873	chr1:161242968-161244594	6.69916	9.27709	-	-	-	-	-
GRMZM2G028036	TSS2875	chr1:161471766-161476070	4.67247	4.53796	AT1G47240.1	ATNRAMP2,NRAMP2	NA	Uncharacterized protein [Source:UniProtKB/TrEMBL;Acc:C0PCU5]	+
GRMZM2G426125	TSS2878	chr1:161698211-161698820	2.65453	2.96211	AT1G24625.1	ZFP7	NA	Zinc finger protein 7 [Source:UniProtKB/TrEMBL;Acc:B6TUW1]	+
GRMZM2G703783	TSS2880	chr1:161925332-161927948	0.715972	0.301758	-	-	NA	NA	+
AF546187.1_FG012	TSS2883	chr1:162175696-162176529	0.614908	0.587739	AT3G49930.1	-	C2H2	NA	+
GRMZM2G039238	TSS2884	chr1:162282128-162287578	31.544	31.0113	AT4G13930.1	SHM4	NA	Serine hydroxymethyltransferase [Source:UniProtKB/TrEMBL;Acc:C0HIV2]	+
GRMZM2G039186	TSS2885	chr1:162423718-162438475	9.83439	9.34319	AT3G01100.1	ATHYP1,HYP1	NA	NA	+
GRMZM2G041050	TSS2889,TSS2890,TSS2891,TSS2892,TSS2893	chr1:162601607-162610432	39.72	34.9735	AT2G26510.1	PDE135	NA	Putative uncharacterized protein [Source:UniProtKB/TrEMBL;Acc:B6UGX5]	+
GRMZM5G826984	TSS2894	chr1:162626684-162631395	3.12935	3.19047	-	-	NA	NA	+
GRMZM2G011622	TSS2895	chr1:162753619-162754388	12.0205	8.64091	-	-	NA	NA	+
GRMZM2G443525	TSS2906,TSS2907,TSS2908	chr1:164102839-164108542	61.2157	44.6835	AT4G33300.1	ADR1-L1	NA	NA	+
AC234520.1_FG003	TSS2918	chr1:164384692-164387418	6.88411	5.19854	-	-	-	-	-
AC234520.1_FG005	TSS2920,TSS2921	chr1:164506312-164510406	11.1862	11.5946	AT4G37190.1	-	NA	LOCATED IN: cytosol, plasma membrane; EXPRESSED IN: 20 plant structures; EXPRESSED DURING: 13 growth stages; CONTAINS InterPro DOMAIN/s: Beta tubulin, autoregulation binding site (InterPro:IPR013838), Misato Segment II, myosin-like (InterPro:IPR0196 /.../ubulin/FtsZ, N-terminal (InterPro:IPR019746); Has 345 Blast hits to 341 proteins in 161 species: Archae - 0; Bacteria - 0; Metazoa - 131; Fungi …	+
GRMZM5G836886	TSS2922,TSS2923,TSS2924	chr1:164519561-164525776	47.8235	43.0183	AT2G22950.1	-	NA	NA	+
GRMZM2G131897	TSS2926	chr1:164644880-164645955	1.06876	0.359174	AT1G28310.2	-	Dof	NA	+
GRMZM2G131907	TSS2927	chr1:164655681-164658524	90.0165	85.2907	AT1G27450.1	APT1,ATAPT1	NA	Uncharacterized protein [Source:UniProtKB/TrEMBL;Acc:B4FS03]	+
GRMZM2G034690	TSS2931	chr1:164967274-164970900	9.32522	7.90495	AT4G37100.1	-	NA	Uncharacterized protein [Source:UniProtKB/TrEMBL;Acc:C0PEE9]	+
GRMZM2G065496	TSS2932	chr1:165085206-165088108	10.0706	14.6053	-	-	B3	Uncharacterized protein [Source:UniProtKB/TrEMBL;Acc:B4FGA0]	+
GRMZM2G522066	TSS2935	chr1:165099881-165101147	0.413246	0.630176	AT3G18990.1	REM39,VRN1	B3	NA	+
GRMZM2G034563	TSS2937	chr1:165151518-165153474	0.674064	0.518882	AT5G42630.2	ATS,KAN4	G2-like	Putative uncharacterized protein [Source:UniProtKB/TrEMBL;Acc:B6TU03]	+
GRMZM2G428216	TSS2938	chr1:165420889-165421476	118.891	141.143	-	-	NA	Putative uncharacterized protein [Source:UniProtKB/TrEMBL;Acc:B6TH41]	+
AC199487.4_FG002	TSS2944	chr1:165764524-165773996	13.0607	8.64538	-	-	NA	NA	+
GRMZM2G003595	TSS2947,TSS2948,TSS2949	chr1:165828987-165981783	9.22691	10.1433	-	-	NA	Putative uncharacterized protein [Source:UniProtKB/TrEMBL;Acc:B6UFQ1]	+
GRMZM2G003631	TSS2950	chr1:165985300-165988521	29.1583	27.5162	AT5G64130.1	-	NA	NA	+
GRMZM2G088613	TSS2953	chr1:166076723-166081866	18.9789	26.7367	AT3G18950.1	-	NA	NA	+
GRMZM2G360626	TSS2955,TSS2956,TSS2957	chr1:166334069-166341699	8.01055	8.27126	AT3G50380.1	-	NA	NA	+
AC205730.3_FG002	TSS2958,TSS2959	chr1:166342688-166360072	1.56982	2.05592	AT3G50380.1	-	NA	NA	+
AC205730.3_FG001	TSS2963	chr1:166379183-166383981	1.34043	1.15576	-	-	-	-	-
AC205730.3_FG001	TSS2965	chr1:166379183-166383981	1.5734	2.04378	-	-	-	-	-
GRMZM2G158446	TSS2967	chr1:166396921-166401552	11.2557	10.9074	AT3G50380.1	-	NA	NA	+
GRMZM2G012932	TSS2968	chr1:166686841-166689588	4.59492	6.48058	AT1G79570.1	-	NA	NA	+
GRMZM2G142649	TSS2969	chr1:166727531-166729399	18.4226	23.1163	AT1G04700.1	-	NA	NA	+
GRMZM2G038855	TSS2971,TSS2972	chr1:166784833-166789349	15.8976	17.6086	AT3G55990.1	ESK1,TBL29	NA	NA	+
GRMZM2G038893	TSS2973,TSS2974	chr1:166818059-166824936	2.39434	1.84486	AT2G23450.1	-	NA	WAK-like kinase [Source:UniProtKB/TrEMBL;Acc:B6SRN3]	+
GRMZM2G124423	TSS2975	chr1:166881062-166882800	12.7908	14.0453	AT3G18930.1	-	NA	NA	+
GRMZM2G017584	TSS2976	chr1:166937949-166941515	6.99036	7.82029	AT3G53270.1	-	NA	Uncharacterized protein [Source:UniProtKB/TrEMBL;Acc:C0P7P5]	+
GRMZM2G017486	TSS2977	chr1:166943259-166945377	6.85776	7.64532	AT3G50780.1	-	NA	Uncharacterized protein [Source:UniProtKB/TrEMBL;Acc:C4JBS2]	+
GRMZM2G099328	TSS2978,TSS2979,TSS2980	chr1:167019235-167024935	2.69054	3.62882	AT4G36860.1	DAR1	NA	Zinc ion binding protein [Source:UniProtKB/TrEMBL;Acc:B6SVV3]	+
GRMZM2G167728	TSS2981,TSS2982	chr1:167047883-167051306	4.41791	4.52773	AT5G46850.2	-	NA	Putative uncharacterized protein [Source:UniProtKB/TrEMBL;Acc:B6STJ9]	+
GRMZM2G007555	TSS2983	chr1:167215862-167225574	36.1499	39.172	AT4G26570.1	ATCBL3,CBL3	NA	NA	+
GRMZM2G069500	TSS2984	chr1:167227136-167227699	1.74711	1.95741	-	-	NA	NA	+
GRMZM2G039094	TSS2986	chr1:167346348-167352916	1.80675	1.77678	AT5G43560.1	-	NA	NA	+
GRMZM2G012156	TSS2988,TSS2989	chr1:167533021-167538168	20.2032	20.9741	AT1G04300.4	-	NA	NA	+
GRMZM2G012064	TSS2990	chr1:167539631-167540907	0.748138	0.749649	-	-	NA	NA	+
GRMZM2G130095	TSS3000	chr1:167883377-167889702	78.6386	88.1238	AT3G04610.1	FLK	NA	Uncharacterized protein [Source:UniProtKB/TrEMBL;Acc:B8A170]	+
AC186603.6_FG003	TSS3014	chr1:168711955-168713762	1.1042	1.60425	-	-	-	-	-
GRMZM2G069317	TSS3017	chr1:169450318-169452615	2.0639	1.49055	-	-	NA	Uncharacterized protein [Source:UniProtKB/TrEMBL;Acc:C0HI49]	+
GRMZM2G155314	TSS3029,TSS3030	chr1:170003121-170007861	8.19376	8.50004	AT3G04710.3	-	NA	Ankyrin-1; Uncharacterized protein [Source:UniProtKB/TrEMBL;Acc:B4FG08]	+
GRMZM2G100121	TSS3032,TSS3033	chr1:170491368-170495919	25.8843	22.6671	AT3G54650.1	FBL17	NA	NA	+
GRMZM2G079957	TSS3034	chr1:170553926-170555938	5.29858	5.32876	AT1G04240.1	IAA3,SHY2	NA	Uncharacterized protein [Source:UniProtKB/TrEMBL;Acc:C0HHI7]	+
GRMZM2G073427	TSS3036	chr1:170592732-170597708	6.71076	6.73041	AT5G24800.1	ATBZIP9,BZIP9,BZO2H2	bZIP	Uncharacterized protein [Source:UniProtKB/TrEMBL;Acc:B4FYB5]	+
GRMZM2G052619	TSS3038,TSS3039,TSS3040	chr1:170826420-170865946	9.71103	10.4555	AT3G13870.1	RHD3	NA	NA	+
GRMZM2G015097	TSS3042	chr1:171249153-171254764	50.6103	64.1633	AT4G14770.1	ATTCX2,TCX2	NA	Tesmin/TSO1-like CXC domain containing protein; Uncharacterized protein [Source:UniProtKB/TrEMBL;Acc:B6TRQ5]	+
GRMZM2G019926	TSS3052,TSS3053	chr1:171508695-171515133	15.6327	13.7173	-	-	NA	Methylcrotonoyl-CoA carboxylase subunit alpha [Source:UniProtKB/TrEMBL;Acc:B6SKB7]	+
GRMZM2G019434	TSS3054	chr1:171553381-171558256	44.2479	50.8484	AT3G22750.1	-	NA	ATP binding protein; Uncharacterized protein [Source:UniProtKB/TrEMBL;Acc:B6T4Q9]	+
GRMZM2G117240	TSS3057	chr1:172037384-172041208	32.1189	38.6983	AT3G63250.1	ATHMT-2,HMT-2,HMT2	NA	Homocysteine S-methyltransferase 2 [Source:UniProtKB/Swiss-Prot;Acc:Q9FUM9]	+
GRMZM2G332821	TSS3058	chr1:172138836-172147289	0.551595	0.387879	AT5G10530.1	-	NA	NA	+
GRMZM2G049201	TSS3067	chr1:172834710-172841332	21.0046	19.5495	AT2G18900.1	-	NA	Uncharacterized protein [Source:UniProtKB/TrEMBL;Acc:C0PCE2]	+
GRMZM2G003656	TSS3075	chr1:173231275-173236827	22.3883	24.5617	AT1G71980.1	-	NA	RING finger protein 13; Uncharacterized protein [Source:UniProtKB/TrEMBL;Acc:B4FXY0]	+
GRMZM2G136237	TSS3076	chr1:173331730-173333482	43.9257	47.8021	AT5G58920.1	-	NA	Putative uncharacterized protein [Source:UniProtKB/TrEMBL;Acc:B6SLZ8]	+
GRMZM2G119339	TSS3080	chr1:173673221-173679057	9.20132	9.07691	AT5G19480.1	-	NA	Uncharacterized protein [Source:UniProtKB/TrEMBL;Acc:B4FGE9]	+
GRMZM2G171822	TSS3081	chr1:173865553-173867297	1.53252	1.35238	AT2G34650.1	ABR,PID	NA	NA	+
GRMZM2G118646	TSS3090	chr1:174298947-174303607	7.26294	8.80554	AT4G18370.1	DEG5,DEGP5,HHOA	NA	DEGP protease 5 [Source:Projected from Arabidopsis thaliana (AT4G18370) TAIR;Acc:AT4G18370]	+
GRMZM2G088565	TSS3092,TSS3093	chr1:174332070-174336252	113.017	107.979	AT2G34590.1	-	NA	Pyruvate dehydrogenase E1 component subunit beta [Source:UniProtKB/TrEMBL;Acc:B6TQ36]	+
GRMZM2G407181	TSS3096	chr1:174550906-174553815	0.898746	0.473208	AT1G30100.1	ATNCED5,NCED5	NA	NA	+
GRMZM2G164672	TSS3098,TSS3099	chr1:174591261-174593117	5.67921	5.92293	-	-	NA	NA	+
GRMZM2G008250	TSS3100	chr1:174871998-174875364	1.44525	1.77076	-	-	NA	Uncharacterized protein [Source:UniProtKB/TrEMBL;Acc:B4F9M3]	+
GRMZM5G853836	TSS3101,TSS3102	chr1:174875433-174876987	1.6223	1.58679	-	-	NA	NA	+
GRMZM2G023068	TSS3106,TSS3107	chr1:175318555-175320971	0.934481	0.91738	AT5G40080.1	-	NA	Putative uncharacterized protein [Source:UniProtKB/TrEMBL;Acc:B6U511]	+
AC212976.3_FG003	TSS3108	chr1:175322303-175330120	1.33838	0.467121	AT5G06490.1	-	NA	NA	+
GRMZM2G141955	TSS3115,TSS3116	chr1:175665422-175671657	30.2738	37.1605	AT2G45190.1	AFO,FIL,YAB1	YABBY	Uncharacterized protein [Source:UniProtKB/TrEMBL;Acc:B4FRP9]	+
GRMZM2G300786	TSS3123	chr1:176082856-176086840	0.832284	0.530665	AT5G51330.1	DYAD,SWI1	NA	NA	+
GRMZM2G095389	TSS3124	chr1:176437061-176446437	0.368336	0.769455	AT3G54140.1	ATPTR1,PTR1	NA	NA	+
GRMZM2G149751	TSS3130,TSS3131,TSS3132,TSS3133	chr1:176865316-176872994	296.076	295.638	AT5G17920.1	ATCIMS,ATMETS,ATMS1	NA	Uncharacterized protein [Source:UniProtKB/TrEMBL;Acc:C0P5Y3]	+
GRMZM2G005887	TSS3138,TSS3139	chr1:177054677-177059679	128.54	118.48	AT4G14880.1	ATCYS-3A,CYTACS1,OASA1,OLD3	NA	Cysteine synthase [Source:UniProtKB/Swiss-Prot;Acc:P80608]	+
GRMZM2G428201	TSS3156,TSS3157	chr1:178786147-178798667	1.87407	2.00948	AT3G55950.1	ATCRR3,CCR3	NA	NA	+
GRMZM2G131245	TSS3165	chr1:179367644-179371815	23.9971	26.5952	AT4G19670.1	-	NA	Ubiquitin-protein ligase/ zinc ion binding protein [Source:UniProtKB/TrEMBL;Acc:B6SWC9]	+
GRMZM2G099319	TSS3167,TSS3168	chr1:179614144-179619187	3.40647	3.33047	AT4G34610.1	BLH6	TALE	Uncharacterized protein [Source:UniProtKB/TrEMBL;Acc:B4FBI0]	+
GRMZM2G358924	TSS3170	chr1:179751145-179751567	1.70419	0.540373	-	-	NA	NA	+
GRMZM2G051168	TSS3174,TSS3175	chr1:179949800-179950512	2.07214	0.283095	AT4G37810.1	-	NA	NA	+
GRMZM2G093828	TSS3176	chr1:179989439-179992713	18.2049	17.7739	AT1G10030.1	ERG28	NA	Erg28 like protein; Uncharacterized protein [Source:UniProtKB/TrEMBL;Acc:B6UA30]	+
GRMZM2G392791	TSS3178	chr1:180015324-180021625	6.36423	5.69244	AT3G51000.1	-	NA	Epoxide hydrolase 2; Uncharacterized protein [Source:UniProtKB/TrEMBL;Acc:B6SUW2]	-
GRMZM2G161335	TSS3180	chr1:180333581-180335486	70.3654	56.2398	AT5G05880.1	-	NA	DIMBOA UDP-glucosyltransferase BX9 [Source:UniProtKB/Swiss-Prot;Acc:B4G072]	+
GRMZM2G461269	TSS3181	chr1:180359580-180365880	8.74246	11.1446	AT3G07040.1	RPM1,RPS3	NA	NA	+
GRMZM2G085411	TSS3182,TSS3183	chr1:180424718-180433544	1.2409	1.02068	AT5G62680.1	-	NA	LigA [Source:UniProtKB/TrEMBL;Acc:B6SVA1]	+
GRMZM2G174554	TSS3185	chr1:180539570-180551307	3.66502	4.31549	AT5G39940.1	-	NA	FAD/NAD(P)-binding oxidoreductase family protein [Source:Projected from Arabidopsis thaliana (AT5G39940) TAIR;Acc:AT5G39940]	+
GRMZM2G423476	TSS3186	chr1:180715228-180718717	20.4853	25.641	AT5G39990.1	-	NA	NA	+
GRMZM2G423472	TSS3187,TSS3188	chr1:180718979-180720314	0.804613	0.582685	AT1G04760.1	ATVAMP726,VAMP726	NA	NA	+
GRMZM2G169451	TSS3189	chr1:180743249-180744404	34.0881	40.0765	AT3G08990.1	-	NA	Protein yippee-like [Source:UniProtKB/TrEMBL;Acc:B6TP63]	+
GRMZM2G071413	TSS3193	chr1:180839138-180839887	5.44211	6.96707	-	-	NA	NA	+
AC186524.3_FG006	TSS3195	chr1:180989989-180990466	1.8174	0.199298	-	-	NA	NA	+
GRMZM2G180879	TSS3206,TSS3207	chr1:181647503-181658611	0.594315	0.696715	-	-	NA	NA	+
GRMZM2G086285	TSS3209	chr1:181910925-181913783	0.828464	1.04966	-	-	NA	NA	+
GRMZM2G086365	TSS3210	chr1:181915869-181916601	10.9917	11.3824	AT5G59750.2	-	NA	NA	+
GRMZM2G023906	TSS3212,TSS3213	chr1:182102048-182120905	6.11321	6.86458	-	-	-	-	+
GRMZM2G467187	TSS3214	chr1:182195668-182197052	1.84644	1.42945	AT3G05200.1	ATL6	NA	Uncharacterized protein [Source:UniProtKB/TrEMBL;Acc:B4FCV0]	+
GRMZM2G136366	TSS3215	chr1:182310010-182317581	4.1261	4.27529	-	-	-	-	+
GRMZM2G379179	TSS3216	chr1:182381757-182383378	21.0428	23.9698	AT2G44730.1	-	Trihelix	Uncharacterized protein [Source:UniProtKB/TrEMBL;Acc:B4FTL5]	+
GRMZM2G048616	TSS3218	chr1:182418107-182420563	19.4892	20.6364	AT5G64250.2	-	NA	Aldolase-type TIM barrel family protein [Source:Projected from Arabidopsis thaliana (AT5G64250) TAIR;Acc:AT5G64250]	+
GRMZM2G301098	TSS3221,TSS3222	chr1:182446628-182451070	7.4674	7.18849	-	-	NA	NA	+
GRMZM2G175574	TSS3223	chr1:182649513-182653274	9.54733	11.9623	-	-	NA	Putative uncharacterized protein [Source:UniProtKB/TrEMBL;Acc:B6UIJ1]	+
GRMZM2G169449	TSS3224	chr1:182682258-182683703	20.4932	22.5762	AT3G02340.1	-	NA	Uncharacterized protein [Source:UniProtKB/TrEMBL;Acc:B4FB15]	+
GRMZM2G176962	TSS3227	chr1:182873054-182880378	9.34619	10.4731	-	-	NA	Uncharacterized protein [Source:UniProtKB/TrEMBL;Acc:B6T6Z9]	+
GRMZM2G363008	TSS3234	chr1:183109838-183110803	4.24328	5.50624	-	-	NA	NA	+
GRMZM2G152555	TSS3235	chr1:183123256-183125969	2.68881	3.61121	AT4G26590.1	ATOPT5,OPT5	NA	NA	+
GRMZM2G179351	TSS3238,TSS3239	chr1:183321576-183335218	10.7499	9.58811	-	-	-	-	+
GRMZM2G042371	TSS3247	chr1:183474568-183479197	10.2174	10.5311	AT1G49540.2	ELP2	NA	elongator protein 2 [Source:Projected from Arabidopsis thaliana (AT1G49540) TAIR;Acc:AT1G49540]	+
GRMZM2G037265	TSS3250	chr1:183584751-183588867	12.1407	8.65368	AT1G55740.1	AtSIP1,SIP1	NA	Uncharacterized protein [Source:UniProtKB/TrEMBL;Acc:B8A2Z1]	+
GRMZM2G050177	TSS3256,TSS3257,TSS3258	chr1:183697083-183707449	4.73894	4.17635	AT1G55740.1	AtSIP1,SIP1	NA	NA	+
GRMZM6G274034	TSS3263	chr1:183801910-183803760	28.2841	31.8118	AT5G56090.1	COX15	NA	Uncharacterized protein [Source:UniProtKB/TrEMBL;Acc:C0P9Y2]	+
GRMZM2G113127	TSS3264	chr1:183805912-183807419	7.77318	8.62317	AT1G56170.1	ATHAP5B,HAP5B,NF-YC2	NF-YC	Nuclear transcription factor Y subunit C-2 [Source:UniProtKB/TrEMBL;Acc:B6UA50]	+
GRMZM2G113229	TSS3265	chr1:183811716-183813882	0.678039	0.972119	AT5G25610.1	ATRD22,RD22	NA	RAFTIN1a protein [Source:UniProtKB/TrEMBL;Acc:B6TEW7]	+
GRMZM2G113899	TSS3267,TSS3268	chr1:183871961-183874974	22.8802	22.031	AT4G12650.1	-	NA	NA	+
GRMZM2G113911	TSS3269,TSS3270	chr1:183875655-183883053	17.2799	18.8781	AT1G55620.2	ATCLC-F,CLC-F,CLCF	NA	Putative uncharacterized protein [Source:UniProtKB/TrEMBL;Acc:B6SZT5]	+
GRMZM2G326627	TSS3271,TSS3272	chr1:183921629-183924607	4.32437	3.77182	AT1G80150.1	-	NA	Uncharacterized protein [Source:UniProtKB/TrEMBL;Acc:C0PF28]	+
GRMZM2G080775	TSS3276,TSS3277	chr1:184015845-184036754	11.7469	11.8494	AT5G56290.1	ATPEX5,PEX5	NA	Uncharacterized protein [Source:UniProtKB/TrEMBL;Acc:B4F8Y1]	+
GRMZM2G115981	TSS3285	chr1:184600900-184602544	19.6991	18.9984	AT5G35690.1	-	NA	NA	+
GRMZM6G907181	TSS3287	chr1:184603432-184605089	5.72905	5.91363	AT5G35690.1	-	NA	Uncharacterized protein [Source:UniProtKB/TrEMBL;Acc:B4FKW8]	+
GRMZM2G037493	TSS3314	chr1:186502388-186506512	0.517828	1.19776	AT5G01380.1	-	Trihelix	NA	+
GRMZM2G061791	TSS3319	chr1:187029275-187032569	1.56721	1.65982	-	-	NA	NA	+
GRMZM2G359559	TSS3320	chr1:187035637-187037628	0.699818	0.283798	AT2G13360.1	AGT,AGT1,SGAT	NA	NA	+
GRMZM2G059129	TSS3323,TSS3324	chr1:187125119-187128858	1.21152	1.26001	AT5G55480.1	SVL1	NA	NA	+
GRMZM2G419267	TSS3325,TSS3326,TSS3327	chr1:187224124-187227767	4.93233	5.36348	AT5G55500.1	ATXYLT,XYLT	NA	Beta-2-xylosyltransferase [Source:UniProtKB/TrEMBL;Acc:B6SY65]	+
GRMZM2G083755	TSS3329,TSS3330	chr1:187375278-187378752	7.75296	9.48499	AT4G03240.1	ATFH,FH	NA	Frataxin; Uncharacterized protein [Source:UniProtKB/TrEMBL;Acc:B4FP34]	+
GRMZM2G142507	TSS3331	chr1:187414030-187418217	5.58769	6.4944	AT2G15730.1	-	NA	Uncharacterized protein [Source:UniProtKB/TrEMBL;Acc:C0HEE8]	+
GRMZM2G142597	TSS3332,TSS3333	chr1:187420785-187430945	17.2079	17.4031	-	-	NA	Uncharacterized protein [Source:UniProtKB/TrEMBL;Acc:C0PFC2]	+
[truncated: 23,372 more rows]
