# Supplementary material for: Differential morphology and transcriptome profile between the incompletely fused carpels ovary and its wild-type in maize
Source: Sci Rep. 2016 Sep 2;6:32652. doi: 10.1038/srep32652 (PMC5009309; doi:10.1038/srep32652)
Supplement: Supplementary Table S7 [file srep32652-s4.xlsx]

## Sheet: Sheet1
Differential morphology and transcriptome profile between incompletely fused carpels ovary and its wild-type in maize
Hongping Li1,+, Yufeng Wu2,+, Yali Zhao1, Xiuli Hu1, Jianfeng Chang1, Qun Wang1, Pengfei Dong1, Moubiao Zhang1, Chaohai Li1,*
Table S7 Total genes considered as differentially expressed. Expression values are presented as fragments per kilobase of transcript per million mapped reads(FPKM). WT, wild-type;ifc, incompletely fused carpels; TSS: transcription start site/s.
Gene ID	TSS	Locus	ifc	WT	Ath_id	Ath_Symbol	TF_famliy	Description	Strand
GRMZM2G339645	TSS64270	chr7:156324057-156327833	2.00784	1.01695	AT1G02730.1	ATCSLD5,CSLD5,SOS6	NA	CSLF3-cellulose synthase-like family F; beta1,3;1,4 glucan synthase; Uncharacterized protein [Source:UniProtKB/TrEMBL;Acc:B6SWB6]	+
GRMZM2G174834	TSS43764	chr4:185907967-185912697	2.01175	0.460573	AT5G57390.1	AIL5,CHO1,EMK	AP2	Uncharacterized protein; WRI1 transcription factor2 [Source:UniProtKB/TrEMBL;Acc:B4FDS6]	-
GRMZM2G005954	TSS26211,TSS26212	chr2:184649166-184651569	2.0137	0.27879	AT1G19180.1	JAZ1,TIFY10A	NA	TIFY transcription factor; Uncharacterized protein [Source:UniProtKB/TrEMBL;Acc:B4F860]	-
GRMZM2G374302	TSS38397	chr4:144862957-144868207	2.03796	0.81086	AT2G16500.1	ADC1,ARGDC,ARGDC1,SPE1	NA	Arginine decarboxylase [Source:UniProtKB/TrEMBL;Acc:B7ZYV4]	+
GRMZM2G050912	TSS77404	chr9:93665909-93671589	2.07028	3.78893	-	-	bZIP	Putative bZIP transcription factor superfamily protein; Uncharacterized protein [Source:UniProtKB/TrEMBL;Acc:B7ZYA0]	+
GRMZM2G049031	TSS180	chr1:4299412-4307400	2.08045	4.48439	-	-	-	-	-
GRMZM2G318299	TSS62674	chr7:54345892-54348233	2.08226	1.17083	AT2G36710.1	-	NA	NA	+
GRMZM2G378106	TSS26841	chr2:209775089-209777671	2.0835	1.02928	AT2G14960.1	GH3.1	NA	Indole-3-acetic acid amido synthetase [Source:UniProtKB/TrEMBL;Acc:B6EBQ2]	-
GRMZM2G160454	TSS8100	chr1:100591386-100605965	2.10882	5.64464	AT4G35470.1	PIRL4	NA	Uncharacterized protein [Source:UniProtKB/TrEMBL;Acc:B4FPP5]	-
GRMZM2G083538	TSS3489	chr1:194707357-194710996	2.1135	0.940337	AT1G69040.2	ACR4	NA	ACR5 [Source:UniProtKB/TrEMBL;Acc:B6SYQ4]	+
GRMZM2G122274	TSS50138	chr5:13320262-13325904	2.11423	0.912391	AT1G27070.1	-	NA	NA	-
GRMZM2G061101	TSS4831	chr1:257512112-257518809	2.1218	3.47637	AT4G08150.1	BP,BP1,KNAT1	TALE	Uncharacterized protein [Source:UniProtKB/TrEMBL;Acc:B4FDL7]	+
GRMZM2G085974	TSS10180,TSS10181	chr1:231217353-231219290	2.1271	0.84591	AT3G17380.1	-	NA	Uncharacterized protein [Source:UniProtKB/TrEMBL;Acc:C0PB98]	-
GRMZM2G573732	TSS54248,TSS54249	chr6:6001782-6008059	2.13042	3.69068	-	-	NA	Uncharacterized protein [Source:UniProtKB/TrEMBL;Acc:K7U9U5]	+
GRMZM2G087955	TSS20973	chr2:164459323-164461196	2.15112	1.12559	AT2G23290.1	AtMYB70,MYB70	MYB	Uncharacterized protein [Source:UniProtKB/TrEMBL;Acc:C4J9F0]	+
GRMZM2G124701	TSS69180,TSS69181	chr8:69709897-69716045	2.15338	3.55505	AT2G15530.1	-	NA	C-terminal zinc-finger; Putative RING zinc finger domain superfamily protein isoform 1; Putative RING zinc finger domain superfamily protein isoform 2 [Source:UniProtKB/TrEMBL;Acc:B6SY32]	+
AC183950.2_FG005	TSS75499	chr8:162766739-162769167	2.17269	3.68865	AT2G36240.1	-	NA	Uncharacterized protein [Source:UniProtKB/TrEMBL;Acc:B6SGH0]	-
AC148152.3_FG005	TSS27440	chr2:231952641-231954277	2.17671	0.202103	AT1G06620.1	-	NA	1-aminocyclopropane-1-carboxylate oxidase [Source:UniProtKB/TrEMBL;Acc:B6TBU1]	-
GRMZM2G107805	TSS800	chr1:25396168-25399041	2.18128	1.24279	AT3G29290.1	emb2076	NA	Uncharacterized protein [Source:UniProtKB/TrEMBL;Acc:C0P3Q9]	+
GRMZM2G043579	TSS26899	chr2:211284805-211289018	2.1848	3.71811	AT3G29770.1	ATMES11,MES11	NA	Uncharacterized protein [Source:UniProtKB/TrEMBL;Acc:C0PNM1]	-
GRMZM2G086502	TSS65375	chr7:29541011-29542905	2.20272	1.07499	AT5G54280.2	ATM2,ATM4,ATMYOS1	NA	Uncharacterized protein [Source:UniProtKB/TrEMBL;Acc:B4F8J9]	-
GRMZM2G177883	TSS35254	chr3:199347794-199351308	2.22607	1.43734	AT5G25930.1	-	NA	NA	-
GRMZM2G017022	TSS40129	chr4:228425429-228428619	2.2263	1.39814	AT5G45800.1	MEE62	NA	Putative leucine-rich repeat protein kinase family protein [Source:UniProtKB/TrEMBL;Acc:K7UA72]	+
GRMZM2G415579	TSS13762	chr10:101509310-101511564	2.2372	0.831993	AT1G59960.1	-	NA	NAD(P)H-dependent oxidoreductase; Putative oxidoreductase, aldo/keto reductase family protein; Uncharacterized protein [Source:UniProtKB/TrEMBL;Acc:B6TKQ4]	+
GRMZM2G056773	TSS44423	chr4:218221264-218227626	2.24247	3.80418	AT3G14010.4	CID4	NA	Uncharacterized protein [Source:UniProtKB/TrEMBL;Acc:K7V4T8]	-
GRMZM2G082940	TSS42918	chr4:151431867-151432825	2.25781	0.563725	AT2G32300.1	UCC1	NA	Blue copper protein [Source:UniProtKB/TrEMBL;Acc:B6UHQ8]	-
GRMZM2G066489	TSS18692,TSS18693	chr2:14408980-14413331	2.27207	1.38409	AT1G42540.1	ATGLR3.3,GLR3.3	NA	Uncharacterized protein [Source:UniProtKB/TrEMBL;Acc:B8A0W8]	+
GRMZM2G085854	TSS40698	chr4:3270660-3272696	2.27401	1.05418	AT1G01420.1	UGT72B3	NA	Hydroquinone glucosyltransferase [Source:UniProtKB/TrEMBL;Acc:B6SRY5]	-
GRMZM2G159193	TSS15099	chr10:5111956-5113411	2.27787	0.577336	AT5G07720.1	-	NA	Uncharacterized protein [Source:UniProtKB/TrEMBL;Acc:K7UBP6]	-
GRMZM2G333811	TSS31550	chr3:222678625-222680314	2.30269	0.662785	AT4G13340.1	-	NA	NA	+
GRMZM2G153899	TSS40428	chr4:237937203-237942913	2.33082	3.97311	AT1G53760.1	-	NA	Uncharacterized protein [Source:UniProtKB/TrEMBL;Acc:B7ZZ09]	+
GRMZM2G147327	TSS13966	chr10:113720482-113723229	2.33228	1.10719	AT2G27770.1	-	NA	Uncharacterized protein [Source:UniProtKB/TrEMBL;Acc:C4J4Y5]	+
GRMZM5G863107	TSS75734,TSS75735	chr8:169229337-169231077	2.33448	0.0511246	-	-	NA	Uncharacterized protein [Source:UniProtKB/TrEMBL;Acc:B6TFR3]	-
GRMZM2G156238	TSS44478	chr4:220239826-220255398	2.35445	3.88339	AT1G53590.1	NTMC2T6.1,NTMC2TYPE6.1	NA	Uncharacterized protein [Source:UniProtKB/TrEMBL;Acc:K7U616]	-
GRMZM2G139256	TSS22827	chr2:235744428-235746083	2.36003	3.98079	-	-	NA	NA	+
GRMZM2G164405	TSS18739	chr2:15900747-15904400	2.38065	1.40636	AT4G11280.1	ACS6,ATACS6	NA	Acc synthase [Source:UniProtKB/TrEMBL;Acc:Q6JN59]	+
GRMZM2G068973	TSS71832,TSS71833	chr8:170415624-170417408	2.4108	0.675374	AT5G08790.1	anac081,ATAF2	NA	Putative NAC domain transcription factor superfamily protein; Uncharacterized protein [Source:UniProtKB/TrEMBL;Acc:C0HJ60]	+
GRMZM2G019974	TSS64300	chr7:157541396-157543632	2.43644	0.798833	AT1G79360.1	2-Oct,ATOCT2,OCT2	NA	Uncharacterized protein [Source:UniProtKB/TrEMBL;Acc:B4FWK6]	+
GRMZM2G036631	TSS75752	chr8:169670763-169672584	2.46125	5.31662	AT5G05365.1	-	NA	Uncharacterized protein [Source:UniProtKB/TrEMBL;Acc:K7V7R6]	-
GRMZM2G029531	TSS19812	chr2:73587236-73590998	2.48683	1.04482	-	-	NA	NA	+
GRMZM2G141320	TSS9253	chr1:187701027-187703822	2.49136	5.34427	AT2G11810.1	ATMGD3,MGD3,MGDC	NA	Uncharacterized protein [Source:UniProtKB/TrEMBL;Acc:C0PKE5]	-
GRMZM2G423315	TSS8273	chr1:116774627-116793579	2.5013	1.02922	AT5G08600.1	-	NA	NA	-
GRMZM5G858784	TSS33254	chr3:87358368-87360132	2.53089	1.12215	AT1G30100.1	ATNCED5,NCED5	NA	NA	-
GRMZM2G106376	TSS17942	chr10:146402763-146407217	2.5372	4.12609	AT3G07270.2	-	NA	Uncharacterized protein [Source:UniProtKB/TrEMBL;Acc:B4FH02]	-
GRMZM2G409722	TSS21675	chr2:197180669-197182044	2.54008	1.37923	AT1G76070.1	-	NA	Uncharacterized protein [Source:UniProtKB/TrEMBL;Acc:B6U343]	+
GRMZM2G114893	TSS2057	chr1:89245700-89246938	2.59377	4.23818	AT1G62520.1	-	NA	NA	+
GRMZM2G053206	TSS27455	chr2:232655975-232657347	2.5961	0.115769	AT1G03230.1	-	NA	Uncharacterized protein [Source:UniProtKB/TrEMBL;Acc:B4FRC6]	-
GRMZM2G181637	TSS49014	chr5:200652561-200654437	2.62079	1.47621	AT1G31720.1	-	NA	Uncharacterized protein [Source:UniProtKB/TrEMBL;Acc:B4FI38]	+
GRMZM2G177982	TSS78651	chr9:144776160-144778331	2.64552	1.39318	AT1G19400.1	-	NA	Uncharacterized protein [Source:UniProtKB/TrEMBL;Acc:B4FXF3]	+
GRMZM2G154267	TSS3578	chr1:198284493-198289201	2.65942	1.41171	AT5G22110.1	ATDPB2,CYL2,DPB2	NA	DNA polymerase epsilon subunit 2 [Source:UniProtKB/TrEMBL;Acc:B6SKK3]	+
GRMZM2G176289	TSS43104	chr4:160020999-160023829	2.71925	1.26741	AT4G34530.1	CIB1	bHLH	Putative HLH DNA-binding domain superfamily protein; Uncharacterized protein [Source:UniProtKB/TrEMBL;Acc:B4FVV0]	-
GRMZM2G025870	TSS34143	chr3:154114088-154115919	2.72103	4.28866	AT3G21420.1	-	NA	2-oxoglutarate (2OG) and Fe(II)-dependent oxygenase superfamily protein [Source:Projected from Arabidopsis thaliana (AT3G21420) TAIR;Acc:AT3G21420]	-
GRMZM2G480686	TSS31376	chr3:217652621-217654426	2.75175	4.80998	-	-	NA	NA	+
GRMZM2G453575	TSS48009	chr5:152782113-152783765	2.75599	0.767228	AT4G22030.1	-	NA	NA	+
GRMZM2G179677	TSS3735,TSS3736	chr1:206161655-206168807	2.76099	4.45721	AT3G50700.1	AtIDD2,IDD2	C2H2	Uncharacterized protein [Source:UniProtKB/TrEMBL;Acc:B7ZWY0]	+
GRMZM2G363408	TSS75633	chr8:166674765-166679033	2.76798	1.31807	AT1G07270.1	-	NA	Uncharacterized protein [Source:UniProtKB/TrEMBL;Acc:B4FZM4]	-
GRMZM2G082959	TSS74019	chr8:104612611-104613898	2.77524	1.26599	AT5G16080.1	AtCXE17,CXE17	NA	Uncharacterized protein [Source:UniProtKB/TrEMBL;Acc:K7V3I9]	-
GRMZM2G014395	TSS35735	chr3:217177060-217180016	2.78706	1.78536	AT3G14680.1	CYP72A14	NA	NA	-
GRMZM2G172605	TSS25111	chr2:112603051-112604929	2.78857	1.39787	AT1G75710.1	-	C2H2	Uncharacterized protein [Source:UniProtKB/TrEMBL;Acc:C4JBR8]	-
GRMZM2G180080	TSS67217	chr7:153485163-153487062	2.80383	1.23546	AT3G50930.1	BCS1	NA	Mitochondrial protein; Uncharacterized protein [Source:UniProtKB/TrEMBL;Acc:B6SXQ2]	-
GRMZM2G100629	TSS6892	chr1:31870177-31875517	2.823	1.30518	AT1G66080.1	-	NA	Putative uncharacterized protein [Source:UniProtKB/TrEMBL;Acc:B6TQX0]	-
GRMZM2G015049	TSS43259	chr4:167103361-167104810	2.8275	4.37499	AT1G75580.1	-	NA	Uncharacterized protein [Source:UniProtKB/TrEMBL;Acc:C0HG34]	-
GRMZM2G094892	TSS57723	chr6:162059334-162061082	2.84486	1.13638	AT3G21330.1	-	bHLH	Putative HLH DNA-binding domain superfamily protein isoform 1; Putative HLH DNA-binding domain superfamily protein isoform 2; Uncharacterized protein [Source:UniProtKB/TrEMBL;Acc:C0PDD3]	+
GRMZM2G703651	TSS1902	chr1:78411098-78412155	2.84534	0.709536	-	-	NA	NA	+
GRMZM2G372068	TSS27278	chr2:226476440-226478178	2.85393	1.37226	AT1G01420.1	UGT72B3	NA	Uncharacterized protein [Source:UniProtKB/TrEMBL;Acc:B4F9H1]	-
GRMZM2G421513	TSS43065,TSS43066	chr4:158587792-158592006	2.86744	1.799	AT5G17160.1	-	NA	Uncharacterized protein [Source:UniProtKB/TrEMBL;Acc:K7TZM0]	-
GRMZM2G051943	TSS19189	chr2:34162587-34163936	2.86773	0.908275	AT3G54420.1	ATCHITIV,ATEP3,CHIV,EP3	NA	Endochitinase A [Source:UniProtKB/Swiss-Prot;Acc:P29022]	+
GRMZM2G122584	TSS35515	chr3:209159594-209160447	2.868	1.14878	AT1G51100.1	-	NA	NA	-
GRMZM2G123309	TSS71009	chr8:145302144-145304754	2.86982	1.63311	AT3G14680.1	CYP72A14	NA	Putative cytochrome P450 superfamily protein [Source:UniProtKB/TrEMBL;Acc:K7V3P2]	+
GRMZM2G026182	TSS32731	chr3:41139927-41169014	2.87669	7.83914	-	-	-	-	-
GRMZM2G023285	TSS35293	chr3:200770761-200772307	2.88218	4.79475	AT5G19650.1	ATOFP8,OFP8	NA	NA	-
GRMZM2G059299	TSS75317	chr8:156992515-156993998	2.89961	0.557133	AT1G78860.1	-	NA	Putative D-mannose binding lectin domain related protein; Uncharacterized protein [Source:UniProtKB/TrEMBL;Acc:C0P3V1]	-
AC206223.3_FG008	TSS81574,TSS81575	chr9:137604146-137608399	2.90442	1.64395	AT3G51770.2	ATEOL1,ETO1	NA	Uncharacterized protein [Source:UniProtKB/TrEMBL;Acc:K7WEB9]	-
GRMZM2G408834	TSS27	chr1:379243-385788	2.90454	4.58088	-	-	NA	NA	+
GRMZM2G006981	TSS1246	chr1:45945728-45947469	2.92456	1.1288	-	-	NA	NA	+
GRMZM2G076239	TSS23241,TSS23242	chr2:8918191-8921515	2.93693	4.59909	AT4G18360.1	-	NA	Uncharacterized protein [Source:UniProtKB/TrEMBL;Acc:B4FH95]	-
GRMZM2G046885	TSS49357	chr5:209573311-209581383	2.93919	0.982239	AT2G22540.1	AGL22,SVP	MIKC	MADS-box transcription factor 22; Uncharacterized protein [Source:UniProtKB/TrEMBL;Acc:B4FE82]	+
GRMZM2G060319	TSS37690	chr4:82385033-82386103	2.98395	1.37362	AT1G67260.1	TCP1	TCP	Teosinte branched1 protein; Uncharacterized protein [Source:UniProtKB/TrEMBL;Acc:C0P588]	+
GRMZM5G812272	TSS75057,TSS75058	chr8:148612690-148615433	2.98851	1.60976	AT1G29860.1	ATWRKY71,WRKY71	WRKY	Putative WRKY DNA-binding domain superfamily protein; Uncharacterized protein [Source:UniProtKB/TrEMBL;Acc:B7ZY62]	-
GRMZM2G152895	TSS81789,TSS81790	chr9:145374284-145376091	3.00382	1.33712	AT1G27480.1	-	NA	1-O-acylceramide synthase [Source:UniProtKB/TrEMBL;Acc:K7WFN3]	-
GRMZM2G019777	TSS71803	chr8:169774796-169777310	3.00558	1.62651	AT5G01830.1	-	NA	Uncharacterized protein [Source:UniProtKB/TrEMBL;Acc:K7V7S6]	+
GRMZM2G002138	TSS8772,TSS8773	chr1:158198594-158204377	3.00681	4.53357	AT1G13940.1	-	NA	NA	-
GRMZM5G865298	TSS50546	chr5:30151731-30155247	3.00945	1.08697	AT5G46050.1	ATPTR3,PTR3	NA	NA	-
GRMZM2G156632	TSS72275	chr8:12275984-12276693	3.03159	0.572812	-	-	NA	Bowman-Birk type wound-induced proteinase inhibitor WIP1 [Source:UniProtKB/Swiss-Prot;Acc:P31862]	-
GRMZM2G181236	TSS9982,TSS9983	chr1:223848695-223851146	3.0325	0.388455	AT1G64940.1	CYP89A6	NA	Uncharacterized protein [Source:UniProtKB/TrEMBL;Acc:C0PHA0]	-
GRMZM2G151407	TSS66645,TSS66646,TSS66647,TSS66648	chr7:131319480-131323592	3.03447	4.81432	AT5G56270.1	ATWRKY2,WRKY2	NA	Putative uncharacterized protein [Source:UniProtKB/TrEMBL;Acc:B6SWT2]	-
GRMZM2G175827	TSS37641	chr4:80099617-80112468	3.09469	4.77071	AT1G32240.1	KAN2	G2-like	KANADI3; Kanadi3; Uncharacterized protein [Source:UniProtKB/TrEMBL;Acc:B4FZ70]	+
GRMZM2G354558	TSS36097	chr3:229470058-229472357	3.11197	1.27065	AT5G05580.1	FAD8	NA	Omega-3 fatty acid desaturase [Source:UniProtKB/TrEMBL;Acc:B6TJJ0]	-
GRMZM2G173596	TSS46173	chr5:36976139-36977007	3.12934	1.29891	AT1G74950.1	JAZ2,TIFY10B	NA	ZIM motif family protein [Source:UniProtKB/TrEMBL;Acc:B6UG02]	+
GRMZM2G376743	TSS50411	chr5:23783296-23785415	3.13803	0.355691	AT5G52300.1	LTI65,RD29B	NA	NA	-
GRMZM2G406196	TSS19572	chr2:54912441-54915013	3.14847	1.04546	AT3G49070.1	-	NA	NA	+
GRMZM2G399333	TSS69104	chr8:67487829-67489762	3.14946	1.94841	AT5G11550.1	-	NA	Uncharacterized protein [Source:UniProtKB/TrEMBL;Acc:K7UTA6]	+
GRMZM2G356529	TSS75932	chr8:175019958-175023270	3.16675	6.23803	-	-	NA	Uncharacterized protein [Source:UniProtKB/TrEMBL;Acc:K7W4P9]	-
GRMZM2G113245	TSS78992	chr9:155049579-155052059	3.17619	1.87059	AT5G22940.1	F8H	NA	Uncharacterized protein [Source:UniProtKB/TrEMBL;Acc:C0PCK8]	+
GRMZM2G300945	TSS45605,TSS45606	chr5:12408680-12412573	3.19088	1.77208	AT3G27640.1	-	NA	Cell division cycle protein cdt2 [Source:UniProtKB/TrEMBL;Acc:B6TYC2]	+
GRMZM2G033787	TSS5028,TSS5029,TSS5030	chr1:264577416-264580455	3.20157	1.835	AT2G32150.1	-	NA	Phosphatase; Uncharacterized protein [Source:UniProtKB/TrEMBL;Acc:B4FL38]	+
GRMZM2G089895	TSS57474	chr6:156785535-156787610	3.20713	0.835282	AT1G05260.1	RCI3,RCI3A	NA	Peroxidase 1 [Source:UniProtKB/TrEMBL;Acc:B6TWB1]	+
GRMZM2G342856	TSS5565	chr1:287341949-287342703	3.2076	1.33218	AT2G32030.1	-	NA	N-acetyltransferase; Uncharacterized protein [Source:UniProtKB/TrEMBL;Acc:B4FQJ3]	+
GRMZM2G059939	TSS57755	chr6:162767826-162769490	3.21671	1.80411	AT1G13260.1	EDF4,RAV1	ERF	Putative AP2/EREBP transcription factor superfamily protein; Uncharacterized protein [Source:UniProtKB/TrEMBL;Acc:B4FXX4]	+
GRMZM2G133781	TSS36445	chr4:6629623-6631469	3.24543	0.527236	AT5G24090.1	ATCHIA,CHIA	NA	Uncharacterized protein [Source:UniProtKB/TrEMBL;Acc:K7TZ01]	+
GRMZM2G156490	TSS12104	chr10:7474174-7479424	3.26585	4.9757	AT5G52610.1	-	NA	Uncharacterized protein [Source:UniProtKB/TrEMBL;Acc:C0P482]	+
GRMZM2G126900	TSS76940,TSS76941,TSS76942	chr9:57432513-57435925	3.29788	1.34183	AT1G14520.2	MIOX1	NA	Uncharacterized protein [Source:UniProtKB/TrEMBL;Acc:B4FA10]	+
AC205471.4_FG008	TSS74547	chr8:124726583-124727981	3.30851	4.9981	AT2G42800.1	AtRLP29,RLP29	NA	Uncharacterized protein [Source:UniProtKB/TrEMBL;Acc:K7VHK7]	-
GRMZM2G027198	TSS62664	chr7:52269231-52270274	3.31436	1.18781	AT2G32300.1	UCC1	NA	Uncharacterized protein [Source:UniProtKB/TrEMBL;Acc:C0P5X8]	+
GRMZM2G163848	TSS71127,TSS71128,TSS71129	chr8:150095585-150100818	3.33022	7.85427	AT2G22670.4	IAA8	NA	Uncharacterized protein [Source:UniProtKB/TrEMBL;Acc:B4FH17]	+
GRMZM2G038335	TSS44608	chr4:226822667-226823719	3.3607	1.62123	AT2G20030.1	-	NA	Putative RING zinc finger domain superfamily protein [Source:UniProtKB/TrEMBL;Acc:K7V5E9]	-
GRMZM2G176472	TSS15503	chr10:23812686-23816765	3.36271	1.44629	AT5G57580.1	-	NA	Uncharacterized protein [Source:UniProtKB/TrEMBL;Acc:K7TJS3]	-
GRMZM2G046776	TSS62085	chr7:9201836-9205519	3.36319	1.4185	AT2G29200.1	APUM1,PUM1	NA	Uncharacterized protein [Source:UniProtKB/TrEMBL;Acc:C0P3F4]	+
GRMZM2G404769	TSS48442	chr5:175687852-175693647	3.3691	8.92248	AT1G14700.2	ATPAP3,PAP3	E2F/DP	NA	+
GRMZM2G087101	TSS31193	chr3:209674351-209676204	3.37234	6.63181	AT2G37390.1	-	NA	NA	+
GRMZM2G013463	TSS34719	chr3:180624750-180625484	3.38452	1.41328	AT5G02220.1	-	NA	Putative uncharacterized protein [Source:UniProtKB/TrEMBL;Acc:B6TPD1]	-
GRMZM2G106276	TSS79558	chr9:20880507-20882413	3.38511	1.90273	AT5G06710.1	HAT14	HD-ZIP	Putative homeobox DNA-binding and leucine zipper domain family protein [Source:UniProtKB/TrEMBL;Acc:K7VB56]	-
GRMZM2G073842	TSS70588	chr8:128449599-128451000	3.40381	1.63569	-	-	NA	Uncharacterized protein [Source:UniProtKB/TrEMBL;Acc:K7UXT0]	+
GRMZM5G862467	TSS7678	chr1:71152240-71155528	3.42054	0.372504	AT5G45550.1	-	NA	Uncharacterized protein [Source:UniProtKB/TrEMBL;Acc:C0PNI9]	-
GRMZM2G059134	TSS34751	chr3:181745043-181750874	3.42434	5.6569	AT3G55240.1	-	NA	Uncharacterized protein [Source:UniProtKB/TrEMBL;Acc:C0HHA1]	-
GRMZM2G022915	TSS31318,TSS31319	chr3:214355011-214361601	3.43224	1.71716	AT2G26650.1	AKT1,ATAKT1,KT1	NA	NA	+
GRMZM2G117357	TSS60808,TSS60809	chr6:138676387-138691040	3.43677	1.63889	AT3G06860.1	ATMFP2,MFP2	NA	Uncharacterized protein [Source:UniProtKB/TrEMBL;Acc:K7UJ86]	-
GRMZM2G180622	TSS32510	chr3:28620522-28623051	3.47835	6.39063	AT2G01100.1	-	NA	Sarcoplasmic reticulum histidine-rich calcium-binding protein; Uncharacterized protein [Source:UniProtKB/TrEMBL;Acc:B6TJG2]	-
GRMZM2G413774	TSS14443,TSS14444	chr10:135389244-135417572	3.49161	1.91616	-	-	-	-	+
GRMZM2G040309	TSS75327,TSS75328,TSS75329	chr8:157205921-157211864	3.51457	1.84932	AT5G19380.1	CLT1	NA	Uncharacterized protein [Source:UniProtKB/TrEMBL;Acc:K7V1J5]	-
AC202567.4_FG004	TSS48049	chr5:155078442-155083576	3.54126	5.6051	-	-	-	-	+
GRMZM2G087059	TSS19686	chr2:64001712-64004098	3.5627	2.27506	AT5G61890.1	-	ERF	NA	+
GRMZM2G402987	TSS16868	chr10:102889601-102892419	3.58991	6.00663	AT1G12380.1	-	NA	Uncharacterized protein [Source:UniProtKB/TrEMBL;Acc:K7TSH3]	-
GRMZM2G091201	TSS61098	chr6:149547175-149548435	3.59391	1.3082	AT5G04760.1	-	MYB_related	Putative MYB DNA-binding domain superfamily protein [Source:UniProtKB/TrEMBL;Acc:K7UNU4]	-
GRMZM2G377613	TSS61667	chr6:164345720-164346660	3.59392	5.80512	AT3G14880.2	-	NA	Tumor protein-like protein; Tumor-related protein-like [Source:UniProtKB/TrEMBL;Acc:B6UIG9]	-
GRMZM2G103116	TSS19348	chr2:41927970-41930481	3.59457	5.55128	AT1G23220.1	-	NA	Microtubule motor [Source:UniProtKB/TrEMBL;Acc:B6UAF6]	+
GRMZM2G353553	TSS7845	chr1:81928300-81930832	3.61107	1.68221	AT4G38900.2	-	bZIP	Uncharacterized protein [Source:UniProtKB/TrEMBL;Acc:B4FDP1]	-
GRMZM2G374827	TSS58046,TSS58047	chr6:3042195-3047445	3.65257	1.82342	AT5G49900.1	-	NA	Non-lysosomal glucosylceramidase [Source:UniProtKB/TrEMBL;Acc:K7V8J6]	-
GRMZM2G166094	TSS45660	chr5:14032977-14034252	3.67585	6.44988	AT4G37810.1	-	NA	Uncharacterized protein [Source:UniProtKB/TrEMBL;Acc:B4FM00]	+
GRMZM2G168382	TSS25116	chr2:113028380-113030682	3.6885	1.65753	AT3G26330.1	CYP71B37	NA	Uncharacterized protein [Source:UniProtKB/TrEMBL;Acc:B8A1H1]	-
GRMZM2G099989	TSS52930	chr5:177169269-177172894	3.72427	7.32665	-	-	NA	Uncharacterized protein [Source:UniProtKB/TrEMBL;Acc:C0PI48]	-
GRMZM2G058868	TSS36193	chr4:609415-610872	3.72983	5.98522	AT2G37740.1	ATZFP10,ZFP10	C2H2	Putative Zinc finger, C2H2 type family protein; Uncharacterized protein; Zinc finger, C2H2 type family protein [Source:UniProtKB/TrEMBL;Acc:B4FNM8]	+
GRMZM2G152587	TSS46462	chr5:54562334-54564118	3.74288	2.07806	AT3G28580.1	-	NA	NA	+
GRMZM2G065205	TSS2683	chr1:147093792-147098733	3.75105	2.41297	AT4G02060.1	MCM7,PRL	NA	Uncharacterized protein [Source:UniProtKB/TrEMBL;Acc:C0HFI8]	+
GRMZM2G028500	TSS11110,TSS11111	chr1:270772472-270774320	3.77975	8.63491	AT4G39235.1	-	NA	Putative uncharacterized protein [Source:UniProtKB/TrEMBL;Acc:B6SPX3]	-
GRMZM2G315862	TSS2811	chr1:157076046-157079048	3.78826	2.02723	-	-	NA	NA	+
GRMZM2G064096	TSS60478	chr6:123959993-123961169	3.79675	5.92951	AT5G20630.1	ATGER3,GER3,GLP3,GLP3A,GLP3B	NA	Germin-like protein; Uncharacterized protein [Source:UniProtKB/TrEMBL;Acc:Q6TM44]	-
GRMZM2G493395	TSS62187	chr7:14086685-14089909	3.81754	1.41468	AT4G15560.1	CLA,CLA1,DEF,DXPS2,DXS	NA	1-deoxy-D-xylulose 5-phosphate synthase [Source:UniProtKB/TrEMBL;Acc:A4ZYX4]	+
GRMZM2G350841	TSS15098	chr10:5006085-5010500	3.81953	1.64089	AT1G59780.1	-	NA	Uncharacterized protein [Source:UniProtKB/TrEMBL;Acc:K7TM79]	-
GRMZM2G007441	TSS6232	chr1:7308072-7309722	3.82227	2.26607	AT2G47450.1	CAO,CPSRP43	NA	chloroplast signal recognition particle component (CAO) [Source:Projected from Arabidopsis thaliana (AT2G47450) TAIR;Acc:AT2G47450]	-
GRMZM2G045057	TSS44156	chr4:204300265-204303009	3.85771	6.06702	AT2G21050.1	LAX2	NA	Uncharacterized protein [Source:UniProtKB/TrEMBL;Acc:K7U8M3]	-
GRMZM2G407119	TSS81778,TSS81779,TSS81780	chr9:145064264-145068946	3.86212	1.93284	AT3G07340.1	-	bHLH	Putative HLH DNA-binding domain superfamily protein [Source:UniProtKB/TrEMBL;Acc:K7VG18]	-
GRMZM5G858599	TSS76257,TSS76258	chr9:14324764-14328180	3.86549	1.90557	-	-	-	-	-
GRMZM2G027007	TSS27679	chr3:2741290-2745049	3.8753	2.22112	AT5G52950.1	-	NA	Putative uncharacterized protein [Source:UniProtKB/TrEMBL;Acc:B6U0C4]	+
GRMZM2G043887	TSS14321,TSS14322	chr10:130647810-130650939	3.89194	6.06268	AT1G08630.1	THA1	NA	L-allo-threonine aldolase; Putative threonine aldolase family protein [Source:UniProtKB/TrEMBL;Acc:B6TA00]	+
GRMZM2G104882	TSS18039	chr10:148422826-148424989	3.90121	5.9448	AT1G76920.1	-	NA	Uncharacterized protein [Source:UniProtKB/TrEMBL;Acc:K7TQ10]	-
GRMZM2G420812	TSS41336	chr4:37330014-37330664	3.92373	9.09374	AT4G34770.1	-	NA	SAUR31-auxin-responsive SAUR family member [Source:UniProtKB/TrEMBL;Acc:K7UBV9]	-
AC226227.2_FG005	TSS17429	chr10:129011486-129013115	3.93414	2.45636	AT3G50120.1	-	NA	Uncharacterized protein [Source:UniProtKB/TrEMBL;Acc:B4FAJ1]	-
GRMZM2G007306	TSS42536	chr4:121469085-121469847	3.9498	6.75316	-	-	NA	Uncharacterized protein [Source:UniProtKB/TrEMBL;Acc:B6UHX5]	-
GRMZM2G160430	TSS57869,TSS57870,TSS57871,TSS57872	chr6:165351878-165357787	3.95337	1.80425	AT1G75220.1	-	NA	Uncharacterized protein [Source:UniProtKB/TrEMBL;Acc:K7URW6]	+
GRMZM2G168917	TSS18887	chr2:22444902-22446413	3.97814	2.45446	AT1G33260.2	-	NA	Leucine-rich repeat receptor protein kinase EXS [Source:UniProtKB/TrEMBL;Acc:B6TE49]	+
GRMZM2G165919	TSS1378	chr1:51531587-51533796	3.9905	0.815746	AT2G47180.1	AtGolS1,GolS1	NA	Galactinol synthase 3; Uncharacterized protein [Source:UniProtKB/TrEMBL;Acc:B4G0Z8]	+
GRMZM2G467263	TSS3359	chr1:188960908-188961705	3.99501	2.00838	-	-	NA	Putative uncharacterized protein [Source:UniProtKB/TrEMBL;Acc:B6UHZ4]	+
GRMZM5G816127	TSS2793	chr1:154892505-154893255	3.99607	6.79163	-	-	NA	Putative uncharacterized protein [Source:UniProtKB/TrEMBL;Acc:B6U7B1]	+
GRMZM2G115070	TSS5929	chr1:300879226-300880127	4.0033	1.4274	AT3G09600.1	-	MYB_related	Putative uncharacterized protein [Source:UniProtKB/TrEMBL;Acc:B6SQ50]	+
GRMZM2G153536	TSS6819,TSS6820,TSS6821	chr1:29513373-29516591	4.0122	1.4215	AT3G49680.1	ATBCAT-3,BCAT3	NA	Branched-chain-amino-acid aminotransferase [Source:UniProtKB/TrEMBL;Acc:B6STR2]	-
GRMZM2G066636	TSS67638	chr7:168240252-168242149	4.04156	6.60251	AT3G62040.1	-	NA	Uncharacterized protein [Source:UniProtKB/TrEMBL;Acc:B4FA53]	-
GRMZM2G048775	TSS22849	chr2:236743498-236745516	4.06812	2.52394	AT4G37530.1	-	NA	Uncharacterized protein [Source:UniProtKB/TrEMBL;Acc:B4FJ11]	+
GRMZM2G084779	TSS34173,TSS34174	chr3:155829889-155835544	4.11727	2.59528	AT4G13420.1	ATHAK5,HAK5	NA	Potasium ion uptake permease 1 [Source:UniProtKB/TrEMBL;Acc:C0MQ36]	-
GRMZM2G083855	TSS48522	chr5:178522037-178522947	4.14012	1.78457	AT1G55790.2	-	NA	Putative uncharacterized protein [Source:UniProtKB/TrEMBL;Acc:B6U3R3]	+
GRMZM2G118507	TSS80008	chr9:55167552-55169849	4.17044	1.28928	AT4G00910.1	-	NA	Uncharacterized protein [Source:UniProtKB/TrEMBL;Acc:K7VD86]	-
GRMZM2G179462	TSS7151	chr1:43986381-43987175	4.17094	1.03264	AT2G38905.1	-	NA	Putative uncharacterized protein [Source:UniProtKB/TrEMBL;Acc:B6SPH7]	-
GRMZM2G331154	TSS81223,TSS81224,TSS81225,TSS81226	chr9:126889077-126904695	4.17426	2.66695	-	-	-	-	-
GRMZM2G113203	TSS76955,TSS76956	chr9:58021767-58028569	4.19404	2.65335	AT3G21250.2	ATMRP6,MRP6	NA	Uncharacterized protein [Source:UniProtKB/TrEMBL;Acc:K7V966]	+
GRMZM2G180160	TSS23422	chr2:12635688-12640213	4.21364	2.77838	AT1G21230.1	WAK5	NA	NA	-
GRMZM2G369445	TSS22447	chr2:223317054-223317824	4.21839	6.97852	AT5G50900.1	-	NA	NA	+
GRMZM2G092968	TSS52434	chr5:150314000-150315127	4.21872	7.81498	AT2G42840.1	PDF1	NA	Meiosis 5 [Source:UniProtKB/TrEMBL;Acc:B6T5X0]	-
GRMZM2G425638	TSS35405	chr3:204765148-204766294	4.22469	2.32172	AT1G02335.1	GL22	NA	NA	-
GRMZM2G145562	TSS78467,TSS78468	chr9:138563459-138566143	4.26811	2.01899	AT3G54770.1	-	NA	Uncharacterized protein [Source:UniProtKB/TrEMBL;Acc:B4FJA7]	+
GRMZM2G045319	TSS47424,TSS47425,TSS47426	chr5:110046423-110049600	4.27883	2.24755	AT2G26710.1	BAS1,CYP72B1,CYP734A1	NA	NA	+
GRMZM2G056743	TSS66781	chr7:137012148-137013135	4.28656	9.35162	-	-	NA	NA	-
GRMZM2G470882	TSS24168	chr2:44816281-44817999	4.29486	0.351217	AT2G14095.1	-	NA	Uncharacterized protein [Source:UniProtKB/TrEMBL;Acc:B4FPV0]	-
GRMZM5G897976	TSS45307,TSS45308	chr5:3813511-3818358	4.30978	2.58992	AT3G18600.1	-	NA	Uncharacterized protein [Source:UniProtKB/TrEMBL;Acc:C4J5I4]	+
GRMZM2G131167	TSS67520	chr7:163727831-163730625	4.31694	2.65504	AT5G61030.1	GR-RBP3	NA	Uncharacterized protein [Source:UniProtKB/TrEMBL;Acc:B4F8A7]	-
GRMZM2G116087	TSS71934	chr8:172665322-172669357	4.32299	2.33109	AT1G69370.1	cm-3,CM3	NA	Chorismate mutase; Uncharacterized protein [Source:UniProtKB/TrEMBL;Acc:B4G0R4]	+
GRMZM2G177340	TSS14863	chr10:148200365-148204566	4.32526	2.03897	AT5G22250.1	-	NA	Uncharacterized protein [Source:UniProtKB/TrEMBL;Acc:K7TXR4]	+
GRMZM2G169654	TSS31101	chr3:206678254-206680041	4.37043	2.34995	AT1G68840.1	EDF2,RAP2.8,RAV2,TEM2	RAV	DNA-binding protein RAV1 [Source:UniProtKB/TrEMBL;Acc:B6TX04]	+
GRMZM2G150091	TSS62166	chr7:13216516-13217691	4.41702	7.05267	AT1G19730.1	ATH4,ATTRX4	NA	Thioredoxin [Source:UniProtKB/TrEMBL;Acc:B4FFQ0]	+
GRMZM2G370193	TSS35659	chr3:214875159-214876505	4.41938	8.66979	-	-	NA	Putative uncharacterized protein [Source:UniProtKB/TrEMBL;Acc:B6TQY5]	-
GRMZM2G118345	TSS19041	chr2:28677254-28680358	4.43766	2.69589	AT2G37040.1	ATPAL1,PAL1	NA	Phenylalanine ammonia-lyase [Source:UniProtKB/TrEMBL;Acc:B6SRL9]	+
GRMZM2G149535	TSS75300	chr8:156458425-156461832	4.49177	6.75449	AT3G18680.1	-	NA	Uncharacterized protein [Source:UniProtKB/TrEMBL;Acc:B4FLT1]	-
GRMZM2G120440	TSS5764	chr1:294807156-294809862	4.49678	2.74381	AT5G17160.1	-	NA	Uncharacterized protein [Source:UniProtKB/TrEMBL;Acc:C0PD21]	+
GRMZM2G055404	TSS32034	chr3:4722241-4723323	4.50733	7.0425	AT1G28280.1	-	NA	DNA-binding WRKY [Source:UniProtKB/TrEMBL;Acc:B6TVQ2]	-
GRMZM2G176274	TSS24860	chr2:88350879-88353504	4.51339	2.51627	AT4G17565.1	-	NA	Uncharacterized protein [Source:UniProtKB/TrEMBL;Acc:B4F895]	-
GRMZM2G161905	TSS79025	chr9:155866675-155867611	4.51701	0.237514	AT1G10370.1	ATGSTU17,ERD9,GST30,GST30B	NA	Glutathione S-transferase GST 25 [Source:UniProtKB/TrEMBL;Acc:K7W3R6]	+
GRMZM2G468682	TSS64223	chr7:154507676-154512720	4.55155	2.73811	AT3G01160.1	-	NA	Putative uncharacterized protein [Source:UniProtKB/TrEMBL;Acc:B6U7T7]	+
GRMZM2G026918	TSS24678	chr2:74708055-74716074	4.55747	2.55288	AT3G23910.1	-	NA	Uncharacterized protein [Source:UniProtKB/TrEMBL;Acc:C0HGG6]	-
GRMZM2G014356	TSS42425	chr4:113306721-113308355	4.62071	7.23836	-	-	NA	Uncharacterized protein [Source:UniProtKB/TrEMBL;Acc:B6SUY3]	-
GRMZM2G149923	TSS5273	chr1:275154533-275157007	4.62208	1.99914	AT5G37780.1	ACAM-1,CAM1,TCH1	NA	Calmodulin [Source:UniProtKB/TrEMBL;Acc:B6TGU5]	+
GRMZM2G474783	TSS24189	chr2:45325673-45327398	4.62272	2.58559	AT3G20300.1	-	NA	NA	-
GRMZM2G145690	TSS49411,TSS49412	chr5:211122753-211127092	4.62838	2.54351	AT1G73360.1	ATHDG11,EDT1,HDG11	HD-ZIP	Homeodomain leucine zipper family IV protein [Source:UniProtKB/TrEMBL;Acc:G2J5S8]	+
GRMZM2G159364	TSS50889,TSS50890,TSS50891	chr5:48000849-48004332	4.63295	8.39185	-	-	NA	Uncharacterized protein [Source:UniProtKB/TrEMBL;Acc:B7ZZN2]	-
GRMZM2G157481	TSS43973	chr4:195189095-195190998	4.64402	2.05301	AT5G52060.1	ATBAG1,BAG1	NA	Uncharacterized protein [Source:UniProtKB/TrEMBL;Acc:K7U3Y2]	-
GRMZM2G150594	TSS78607,TSS78608	chr9:143011636-143013786	4.678	1.67806	AT2G45420.1	LBD18	LBD	Putative LOB domain-containing family protein; Uncharacterized protein [Source:UniProtKB/TrEMBL;Acc:B4FGE2]	+
GRMZM6G188781	TSS34150	chr3:154162816-154165422	4.68181	7.26887	AT4G02570.1	ATCUL1,AXR6,CUL1	NA	Cullin-1 [Source:UniProtKB/TrEMBL;Acc:B6T5W1]	-
GRMZM2G176375	TSS27509	chr2:234297238-234298325	4.68697	2.64826	AT3G22600.1	-	NA	NA	-
AC212835.3_FG008	TSS23640	chr2:21636397-21638201	4.7287	2.40627	AT3G09830.1	-	NA	NA	-
GRMZM2G042364	TSS30607	chr3:187667967-187670235	4.75771	2.39776	AT5G07050.1	-	NA	Uncharacterized protein [Source:UniProtKB/TrEMBL;Acc:B8A206]	+
GRMZM2G051619	TSS56864	chr6:131338804-131342645	4.76693	1.44638	AT1G78440.1	ATGA2OX1,GA2OX1	NA	Gibberellin 2-beta-dioxygenase [Source:UniProtKB/TrEMBL;Acc:K7UIG8]	+
GRMZM2G509876	TSS73473	chr8:81401464-81402420	4.76716	2.72049	AT5G01790.1	-	NA	Uncharacterized protein [Source:UniProtKB/TrEMBL;Acc:K7UYA7]	-
GRMZM2G118362	TSS34413	chr3:167515736-167517921	4.76962	8.1775	AT3G02650.1	-	NA	Tetratricopeptide repeat (TPR)-like superfamily protein [Source:Projected from Arabidopsis thaliana (AT3G02650) TAIR;Acc:AT3G02650]	-
GRMZM2G045704	TSS43869,TSS43870	chr4:189764064-189768597	4.8008	2.48382	AT5G04770.1	ATCAT6,CAT6	NA	Uncharacterized protein [Source:UniProtKB/TrEMBL;Acc:K7UMD0]	-
GRMZM2G114650	TSS21701	chr2:198034202-198036604	4.81972	7.69461	AT2G45250.1	-	NA	Uncharacterized protein [Source:UniProtKB/TrEMBL;Acc:B4FXW3]	+
GRMZM2G050550	TSS62660	chr7:51486944-51489455	4.82278	3.20328	AT5G67300.1	ATMYB44,ATMYBR1,MYB44,MYBR1	MYB	Sucrose responsive element binding protein [Source:UniProtKB/TrEMBL;Acc:B6TZ85]	+
GRMZM2G111146	TSS53458,TSS53459,TSS53460	chr5:198825971-198829612	4.83347	7.42225	AT1G22490.1	-	bHLH	Uncharacterized protein [Source:UniProtKB/TrEMBL;Acc:B4FD44]	-
GRMZM2G139815	TSS63036,TSS63037	chr7:92417478-92419510	4.84458	1.85065	AT5G24110.1	ATWRKY30,WRKY30	NA	WRKY74-superfamily of TFs having WRKY and zinc finger domains [Source:UniProtKB/TrEMBL;Acc:B6U244]	+
GRMZM2G045706	TSS25911	chr2:167840074-167841704	4.85634	3.0164	AT5G45890.1	SAG12	NA	Uncharacterized protein [Source:UniProtKB/TrEMBL;Acc:B4FS65]	-
GRMZM2G047296	TSS55496	chr6:74195639-74196471	4.85941	2.72624	-	-	NA	Uncharacterized protein [Source:UniProtKB/TrEMBL;Acc:K7UD84]	+
GRMZM2G080887	TSS61778	chr6:167148058-167150062	4.90082	2.82288	AT4G27970.1	SLAH2	NA	Uncharacterized protein [Source:UniProtKB/TrEMBL;Acc:K7V898]	-
GRMZM2G126505	TSS38669	chr4:159692122-159694949	4.90692	7.39172	AT4G19230.1	CYP707A1	NA	Putative cytochrome P450 superfamily protein [Source:UniProtKB/TrEMBL;Acc:K7U3E8]	+
GRMZM2G115825	TSS81518,TSS81519	chr9:136551888-136556500	4.90881	2.9751	AT3G58650.1	-	NA	Uncharacterized protein [Source:UniProtKB/TrEMBL;Acc:K7VJ05]	-
AC197146.3_FG001	TSS14989,TSS14990	chr10:2482807-2484952	4.92436	3.24366	AT3G25100.1	CDC45	NA	Uncharacterized protein [Source:UniProtKB/TrEMBL;Acc:C0PCF3]	-
GRMZM2G148937	TSS49729,TSS49730,TSS49731	chr5:1543959-1547006	4.95685	7.86615	AT1G71870.1	-	NA	MATE efflux family protein [Source:Projected from Arabidopsis thaliana (AT1G71870) TAIR;Acc:AT1G71870]	-
GRMZM2G181354	TSS43476,TSS43477,TSS43478	chr4:175757907-175761131	4.96616	9.51455	AT2G19580.1	TET2	NA	Uncharacterized protein [Source:UniProtKB/TrEMBL;Acc:C0PFR9]	-
GRMZM2G056400	TSS9842,TSS9843	chr1:215657188-215662587	4.99561	8.01493	AT1G32240.1	KAN2	G2-like	Kanadi1 [Source:UniProtKB/TrEMBL;Acc:B5M492]	-
GRMZM2G135960	TSS76080	chr9:6491474-6492651	4.99638	1.4593	AT5G51440.1	-	NA	Uncharacterized protein [Source:UniProtKB/TrEMBL;Acc:C4J5C1]	+
GRMZM2G176651	TSS57171	chr6:145719695-145722014	5.00318	3.11543	AT1G03440.1	-	NA	Uncharacterized protein [Source:UniProtKB/TrEMBL;Acc:C0PGT9]	+
GRMZM2G026556	TSS20728,TSS20729	chr2:147042525-147045597	5.01004	7.90873	AT2G41370.1	BOP2	NA	NA	+
GRMZM2G135586	TSS71963	chr8:173341633-173346646	5.06902	8.64386	AT4G21470.1	ATFMN/FHY,FMN/FHY	NA	Uncharacterized protein [Source:UniProtKB/TrEMBL;Acc:C0PMP2]	+
GRMZM2G086032	TSS51638	chr5:87559779-87563374	5.08305	8.19674	AT2G19270.1	-	NA	Putative uncharacterized protein [Source:UniProtKB/TrEMBL;Acc:B6SXU2]	-
GRMZM2G325513	TSS23625	chr2:20726310-20727441	5.08858	1.83252	AT2G35700.1	ATERF38,ERF38	NA	Dehydration-responsive element-binding protein 1B [Source:UniProtKB/TrEMBL;Acc:B6SUC3]	-
GRMZM2G047042	TSS29055	chr3:96235626-96252210	5.11165	7.73101	AT2G43950.1	ATOEP37,OEP37	NA	Uncharacterized protein [Source:UniProtKB/TrEMBL;Acc:B4FK80]	+
GRMZM2G169152	TSS28132,TSS28133	chr3:19947749-19952551	5.13863	7.7395	-	-	NA	Uncharacterized protein [Source:UniProtKB/TrEMBL;Acc:C4J110]	+
GRMZM2G042143	TSS29441,TSS29442	chr3:133199012-133201088	5.14086	2.82281	AT4G03180.1	-	NA	NA	+
GRMZM2G140032	TSS28066	chr3:16654676-16655507	5.14137	7.96319	-	-	NA	Uncharacterized protein [Source:UniProtKB/TrEMBL;Acc:C0PHJ9]	+
GRMZM2G460383	TSS3762	chr1:207364506-207366640	5.15271	2.63334	AT2G45600.1	-	NA	Uncharacterized protein [Source:UniProtKB/TrEMBL;Acc:B4FWS6]	+
GRMZM2G113355	TSS61799	chr6:167671445-167674098	5.15872	3.17712	AT5G39890.1	-	NA	Cupin, RmlC-type; Uncharacterized protein [Source:UniProtKB/TrEMBL;Acc:B4F886]	-
GRMZM2G125653	TSS66348	chr7:115336588-115338419	5.19772	3.18154	AT1G80840.1	ATWRKY40,WRKY40	WRKY	Uncharacterized protein; WRKY DNA-binding protein [Source:UniProtKB/TrEMBL;Acc:B1Q040]	-
GRMZM2G178533	TSS34695,TSS34696	chr3:179689568-179692338	5.20179	3.33243	AT2G37790.1	-	NA	Uncharacterized protein [Source:UniProtKB/TrEMBL;Acc:C0HHZ3]	-
GRMZM2G146380	TSS52928	chr5:176985508-176986702	5.22299	1.62845	AT3G04060.1	anac046,NAC046	NAC	NAC30 NAC type transcription factor [Source:UniProtKB/TrEMBL;Acc:K0DCP5]	-
GRMZM2G008202	TSS55118	chr6:46936592-46938715	5.23415	9.5149	AT5G27690.1	-	NA	Putative heavy metal transport/detoxification superfamily protein; Uncharacterized protein [Source:UniProtKB/TrEMBL;Acc:C0P480]	+
GRMZM2G123450	TSS17539	chr10:133611037-133612429	5.24111	1.42747	AT1G49730.1	-	NA	Uncharacterized protein [Source:UniProtKB/TrEMBL;Acc:K7U5I1]	-
GRMZM2G045834	TSS65363	chr7:28368851-28373373	5.26456	2.48442	AT1G49290.1	-	NA	Uncharacterized protein [Source:UniProtKB/TrEMBL;Acc:B4FK39]	-
GRMZM2G173315	TSS4410	chr1:237237201-237243148	5.29127	8.57704	AT2G36970.1	-	NA	Uncharacterized protein [Source:UniProtKB/TrEMBL;Acc:C0PG53]	+
GRMZM2G051752	TSS21232	chr2:177753431-177754662	5.29622	8.01475	AT1G78020.1	-	NA	NA	+
GRMZM2G004480	TSS53461	chr5:198837996-198840230	5.3097	8.46038	AT3G03550.1	-	NA	NA	-
GRMZM2G481440	TSS44414,TSS44415	chr4:217628979-217631628	5.31197	1.40712	AT3G26590.1	-	NA	MATE efflux family protein [Source:Projected from Arabidopsis thaliana (AT1G47530) TAIR;Acc:AT1G47530]	-
GRMZM2G018678	TSS7321	chr1:52795360-52804613	5.34764	9.44405	AT5G22340.1	-	NA	Uncharacterized protein [Source:UniProtKB/TrEMBL;Acc:B4FKD0]	-
GRMZM2G426847	TSS48214	chr5:164370648-164374265	5.36913	3.25811	AT1G08260.1	ABO4,EMB142,EMB2284,EMB529,ESD7,POL2A,TIL1	NA	NA	+
GRMZM2G112629	TSS32530	chr3:29613766-29617374	5.3742	1.24312	AT1G10585.1	-	bHLH	Uncharacterized protein [Source:UniProtKB/TrEMBL;Acc:B4FNY0]	-
GRMZM2G068672	TSS59249	chr6:70173600-70175049	5.38118	8.76374	AT4G16780.1	ATHB-2,ATHB2,HAT4,HB-2	NA	Putative homeobox DNA-binding and leucine zipper domain family protein [Source:UniProtKB/TrEMBL;Acc:K7UCY6]	-
GRMZM2G143400	TSS66860	chr7:141548949-141550797	5.40261	1.99152	AT5G19700.1	-	NA	NA	-
GRMZM2G411159	TSS25696	chr2:153953670-153958389	5.42302	9.33726	AT3G55990.1	ESK1,TBL29	NA	Uncharacterized protein [Source:UniProtKB/TrEMBL;Acc:C0P6K5]	-
GRMZM5G820423	TSS76055	chr9:4881695-4882235	5.44538	1.66886	-	-	NA	Uncharacterized protein [Source:UniProtKB/TrEMBL;Acc:K7VQJ5]	+
GRMZM2G032865	TSS57221,TSS57222,TSS57223	chr6:148305158-148307276	5.45111	8.55008	AT1G09812.1	-	NA	Uncharacterized protein [Source:UniProtKB/TrEMBL;Acc:B6SM77]	+
GRMZM2G035377	TSS88	chr1:2655520-2658069	5.46352	9.92661	AT5G22940.1	F8H	NA	Uncharacterized protein [Source:UniProtKB/TrEMBL;Acc:C0HGU0]	+
GRMZM2G099467	TSS1988	chr1:83410151-83414307	5.4679	2.07909	AT5G24530.1	DMR6	NA	Gibberellin 20 oxidase 2; Uncharacterized protein [Source:UniProtKB/TrEMBL;Acc:B4FZ24]	+
GRMZM2G149639	TSS34604	chr3:175609223-175612680	5.51079	9.52882	AT2G18840.1	-	NA	Uncharacterized protein [Source:UniProtKB/TrEMBL;Acc:B4FUR9]	-
GRMZM2G466532	TSS43367	chr4:171938024-171939815	5.52617	8.93133	-	-	NA	Uncharacterized protein [Source:UniProtKB/TrEMBL;Acc:K7U8X6]	-
GRMZM2G035632	TSS45708	chr5:14941522-14943361	5.5847	9.24118	AT1G16500.1	-	NA	NA	+
GRMZM2G130528	TSS59357,TSS59358	chr6:75909994-75912893	5.60431	2.56162	AT5G45910.1	-	NA	Uncharacterized protein [Source:UniProtKB/TrEMBL;Acc:C0HHC3]	-
GRMZM2G032977	TSS23070,TSS23071	chr2:4852769-4855581	5.62462	3.47431	AT1G68290.1	ENDO 2	NA	Nuclease PA3; Uncharacterized protein [Source:UniProtKB/TrEMBL;Acc:B6T329]	-
GRMZM2G148538	TSS41073	chr4:22352224-22356495	5.63269	11.7617	AT5G55125.1	-	NA	Uncharacterized protein [Source:UniProtKB/TrEMBL;Acc:B6TS88]	-
GRMZM2G098520	TSS43876	chr4:190228050-190230534	5.63452	2.75712	AT5G38410.1	-	NA	Ribulose bisphosphate carboxylase small chain, chloroplastic [Source:UniProtKB/Swiss-Prot;Acc:P05348]	-
GRMZM2G026930	TSS35702	chr3:216386030-216387865	5.63625	3.59683	AT5G42800.1	DFR,M318,TT3	NA	Dihydroflavonol-4-reductase [Source:UniProtKB/Swiss-Prot;Acc:P51108]	-
GRMZM2G016241	TSS10438,TSS10439	chr1:241430767-241432121	5.64106	3.29975	AT1G10370.1	ATGSTU17,ERD9,GST30,GST30B	NA	Probable glutathione S-transferase BZ2 [Source:UniProtKB/Swiss-Prot;Acc:P50472]	-
GRMZM2G154414	TSS40774	chr4:5410266-5411691	5.69734	13.7867	AT1G49620.1	ICK5,ICN6,KRP7	NA	Uncharacterized protein [Source:UniProtKB/TrEMBL;Acc:K7TYU4]	-
GRMZM2G704277	TSS77443	chr9:97079458-97083342	5.74414	9.23619	-	-	NA	Calcium-binding protein [Source:UniProtKB/TrEMBL;Acc:B6SKP7]	+
GRMZM2G527250	TSS74457	chr8:121950578-121952902	5.75618	1.0203	-	-	NA	Uncharacterized protein [Source:UniProtKB/TrEMBL;Acc:K7V4W7]	-
GRMZM5G817777	TSS22807	chr2:234780859-234781900	5.76491	9.46194	AT5G06570.1	-	NA	Gibberellin receptor GID1L2 [Source:UniProtKB/TrEMBL;Acc:B6UI33]	+
GRMZM2G018721	TSS61892,TSS61893	chr7:1923281-1927959	5.83679	9.00555	AT1G69310.1	ATWRKY57,WRKY57	WRKY	NA	+
GRMZM2G031963	TSS14158,TSS14159	chr10:124679422-124684591	5.86539	9.46041	AT5G56270.1	ATWRKY2,WRKY2	WRKY	Putative WRKY DNA-binding domain superfamily protein [Source:UniProtKB/TrEMBL;Acc:K7U478]	+
GRMZM2G369742	TSS24389	chr2:55665486-55667191	5.89582	3.82746	AT3G18690.1	MKS1	NA	VQ motif family protein [Source:UniProtKB/TrEMBL;Acc:B6SZE5]	-
GRMZM2G035514	TSS62691	chr7:56558353-56611769	5.90238	2.46016	-	-	NA	NA	+
GRMZM2G167356	TSS48048	chr5:155022969-155027443	5.91908	3.42946	AT1G17640.1	-	NA	Uncharacterized protein [Source:UniProtKB/TrEMBL;Acc:C0P8S9]	+
GRMZM2G047781	TSS8117,TSS8118	chr1:102095181-102100194	5.92746	3.75795	AT5G52980.1	-	NA	CONTAINS InterPro DOMAIN/s: ATPase, vacuolar ER assembly factor, Vma12 (InterPro:IPR021013); Has 1807 Blast hits to 1807 proteins in 277 species: Archae - 0; Bacteria - 0; Metazoa - 736; Fungi - 347; Plants - 385; Viruses - 0; Other Eukaryotes - 339 /.../ce: NCBI BLink). [Source:Projected from Arabidopsis thaliana (AT5G52980) TAIR;Acc:AT5G52980]	-
GRMZM2G137009	TSS17749	chr10:141257885-141261134	5.93174	9.14786	AT2G44190.1	EDE1	NA	Putative DUF566 domain containing family protein [Source:UniProtKB/TrEMBL;Acc:K7TNG4]	-
GRMZM2G147346	TSS4261,TSS4262	chr1:231339379-231341822	5.97554	2.93288	AT3G23250.1	ATMYB15,ATY19,MYB15	MYB	Uncharacterized protein [Source:UniProtKB/TrEMBL;Acc:C4IYX1]	+
GRMZM2G434203	TSS48903	chr5:195729656-195730672	5.98843	3.58566	AT5G52020.1	-	ERF	NA	+
GRMZM2G066162	TSS14252,TSS14253	chr10:127829996-127832789	6.00792	2.78386	AT1G65610.1	ATGH9A2,KOR2	NA	Uncharacterized protein [Source:UniProtKB/TrEMBL;Acc:K7TQH7]	+
GRMZM2G447347	TSS59255	chr6:70452641-70454521	6.0971	3.69164	AT3G18180.1	-	NA	Uncharacterized protein [Source:UniProtKB/TrEMBL;Acc:K7UG29]	-
GRMZM2G171660	TSS43801	chr4:186772240-186782342	6.11036	11.5111	AT5G16260.1	ELF9	NA	Uncharacterized protein [Source:UniProtKB/TrEMBL;Acc:B4FUI9]	-
GRMZM2G024073	TSS56887	chr6:132310107-132315479	6.12311	9.20303	AT4G29670.1	ACHT2	NA	Putative thioredoxin superfamily protein; Thioredoxin-like 6; Uncharacterized protein [Source:UniProtKB/TrEMBL;Acc:B6UHV8]	+
GRMZM2G057514	TSS78897	chr9:152330060-152332084	6.1447	2.55603	AT4G39490.1	CYP96A10	NA	Putative cytochrome P450 superfamily protein [Source:UniProtKB/TrEMBL;Acc:K7VQ71]	+
AC234159.1_FG002	TSS64689,TSS64690	chr7:171387455-171391223	6.14814	3.7127	AT3G20240.1	-	NA	Putative uncharacterized protein [Source:UniProtKB/TrEMBL;Acc:B6SS93]	+
GRMZM2G456241	TSS81930,TSS81931,TSS81932	chr9:149570705-149575220	6.17672	9.3992	AT3G62240.1	-	NA	Putative RING zinc finger domain superfamily protein; Uncharacterized protein [Source:UniProtKB/TrEMBL;Acc:C0PFB9]	-
GRMZM2G175860	TSS61073,TSS61074,TSS61075	chr6:148497232-148499344	6.17888	3.97603	AT5G25530.1	-	NA	Uncharacterized protein [Source:UniProtKB/TrEMBL;Acc:B4FVP7]	-
GRMZM2G105184	TSS30136	chr3:170291800-170294919	6.19113	3.14217	AT4G10330.1	-	NA	Putative uncharacterized protein [Source:UniProtKB/TrEMBL;Acc:B6UAH3]	+
GRMZM2G080183	TSS50996,TSS50997	chr5:53424525-53428172	6.20715	3.85383	AT2G18980.1	-	NA	Uncharacterized protein [Source:UniProtKB/TrEMBL;Acc:B4FVT4]	-
GRMZM2G008839	TSS43576	chr4:179817240-179818127	6.22046	1.74515	-	-	NA	Uncharacterized protein [Source:UniProtKB/TrEMBL;Acc:K7U250]	-
GRMZM2G144051	TSS12097	chr10:7144065-7144769	6.22686	11.7202	-	-	NA	Uncharacterized protein [Source:UniProtKB/TrEMBL;Acc:K7TIS7]	+
GRMZM2G114113	TSS48987	chr5:199817614-199821258	6.23185	3.25205	AT5G17160.1	-	NA	NA	+
GRMZM2G076417	TSS65419	chr7:33110803-33114090	6.25451	10.0137	AT1G20160.1	ATSBT5.2	NA	NA	-
GRMZM2G400156	TSS9696	chr1:209280876-209281681	6.2615	0.291778	AT5G20820.1	-	NA	SAUR33-auxin-responsive SAUR family member [Source:UniProtKB/TrEMBL;Acc:B6TWI9]	-
GRMZM2G036826	TSS77203	chr9:75077558-75081343	6.2825	1.76154	AT4G36010.1	-	NA	Putative thaumatin domain family protein [Source:UniProtKB/TrEMBL;Acc:K7VHN7]	+
GRMZM2G117956	TSS81026	chr9:117559269-117561945	6.29418	10.3015	AT5G38710.1	-	NA	Proline oxidase [Source:UniProtKB/TrEMBL;Acc:B6STU5]	-
GRMZM2G079617	TSS57738,TSS57739	chr6:162214792-162217495	6.30962	3.26808	AT1G23460.1	-	NA	Polygalacturonase [Source:UniProtKB/TrEMBL;Acc:K7UR87]	+
GRMZM2G103128	TSS49366,TSS49367	chr5:209912314-209917185	6.31629	4.09236	AT2G03220.1	ATFT1,ATFUT1,FT1,MUR2	NA	Uncharacterized protein [Source:UniProtKB/TrEMBL;Acc:B4G118]	+
GRMZM2G082943	TSS33850	chr3:136407866-136409285	6.36182	3.16493	-	-	NA	Auxin regulated gene involved in organ size 9; Uncharacterized protein [Source:UniProtKB/TrEMBL;Acc:B4FSA9]	-
GRMZM2G069511	TSS34888	chr3:186984451-186986276	6.38208	4.08246	AT2G27080.1	-	NA	NHL25 [Source:UniProtKB/TrEMBL;Acc:B6SML6]	-
GRMZM2G022637	TSS19319	chr2:40632612-40633453	6.38643	2.01361	AT5G48290.1	-	NA	ATFP4 [Source:UniProtKB/TrEMBL;Acc:B6U0Q9]	+
GRMZM2G105250	TSS21744,TSS21745,TSS21746	chr2:199509303-199516086	6.41012	4.10214	AT1G48410.2	AGO1	NA	NA	+
GRMZM2G137341	TSS48904	chr5:195885969-195887098	6.47203	4.0638	AT4G25470.1	ATCBF2,CBF2,DREB1C,FTQ4	ERF	Dehydration-responsive element-binding protein 1A [Source:UniProtKB/TrEMBL;Acc:B6TU97]	+
GRMZM2G064193	TSS42180	chr4:89541303-89542915	6.48362	4.31202	AT1G47480.1	-	NA	Gibberellin receptor GID1L2 [Source:UniProtKB/TrEMBL;Acc:K7U051]	-
GRMZM2G087259	TSS41698,TSS41699	chr4:56994835-56996995	6.49054	1.88668	AT1G08080.1	ACA7,ATACA7	NA	Carbonic anhydrase; Uncharacterized protein [Source:UniProtKB/TrEMBL;Acc:B4G0V7]	-
GRMZM2G362823	TSS43257	chr4:167009155-167009883	6.50671	3.22348	-	-	NA	Uncharacterized protein [Source:UniProtKB/TrEMBL;Acc:B6T5A1]	-
GRMZM2G134367	TSS6555	chr1:20415963-20420001	6.55662	4.15997	AT2G03440.1	ATNRP1,NRP1	NA	Uncharacterized protein [Source:UniProtKB/TrEMBL;Acc:C0P4E8]	-
GRMZM2G121565	TSS61030,TSS61031	chr6:147401418-147404841	6.56523	3.80602	AT5G48380.1	BIR1	NA	BAK1-interacting receptor-like kinase 1 [Source:Projected from Arabidopsis thaliana (AT5G48380) TAIR;Acc:AT5G48380]	-
GRMZM2G016370	TSS12042	chr10:5388540-5390660	6.57096	10.5167	AT1G68670.1	-	G2-like	Putative MYB DNA-binding domain superfamily protein; Uncharacterized protein [Source:UniProtKB/TrEMBL;Acc:B4FEJ8]	+
GRMZM5G801949	TSS67318	chr7:157477244-157479675	6.61344	3.69128	-	-	NA	Sugar carrier protein C [Source:UniProtKB/TrEMBL;Acc:B6SWZ1]	-
GRMZM2G044281	TSS1165	chr1:41484791-41488458	6.61536	3.46096	AT1G78570.1	ATRHM1,RHM1,ROL1	NA	NA	+
GRMZM2G125552	TSS49736,TSS49737	chr5:1569817-1577527	6.6234	3.54663	AT3G02875.1	ILR1	NA	Uncharacterized protein [Source:UniProtKB/TrEMBL;Acc:B4FQ26]	-
GRMZM2G176998	TSS16697	chr10:92146424-92149043	6.65701	3.5713	AT1G21680.1	-	NA	Putative WD40-like beta propeller repeat family protein [Source:UniProtKB/TrEMBL;Acc:K7UGU4]	-
GRMZM2G136453	TSS9409	chr1:195364023-195371310	6.66982	0.490784	AT5G50400.1	ATPAP27,PAP27	NA	Uncharacterized protein [Source:UniProtKB/TrEMBL;Acc:B4FA21]	-
GRMZM2G112957	TSS45707	chr5:14916467-14918224	6.68896	13.2722	-	-	NA	NA	+
GRMZM2G159119	TSS15102	chr10:5125136-5127242	6.73501	11.9803	AT1G68670.1	-	G2-like	Putative MYB DNA-binding domain superfamily protein [Source:UniProtKB/TrEMBL;Acc:K7TM84]	-
GRMZM5G898314	TSS71522	chr8:162662840-162666204	6.74723	10.5396	AT3G44750.1	ATHD2A,HD2A,HDA3,HDT1	C2H2	Uncharacterized protein [Source:UniProtKB/TrEMBL;Acc:K7V687]	+
GRMZM2G165601	TSS53369	chr5:193591233-193592916	6.75031	10.3124	-	-	NA	Putative uncharacterized protein [Source:UniProtKB/TrEMBL;Acc:B6UHT4]	-
GRMZM2G030768	TSS37358	chr4:60830588-60836982	6.7545	3.922	AT5G43530.1	-	NA	Helicase protein with RING/U-box domain [Source:Projected from Arabidopsis thaliana (AT5G43530) TAIR;Acc:AT5G43530]	+
GRMZM2G028665	TSS33567,TSS33568	chr3:114101614-114105509	6.76628	4.51051	AT1G19660.1	-	NA	Uncharacterized protein [Source:UniProtKB/TrEMBL;Acc:B8A1Y4]	-
GRMZM2G041312	TSS19676,TSS19677	chr2:62729556-62744393	6.76984	4.46049	AT1G09020.1	ATSNF4,SNF4	NA	SNF4 [Source:UniProtKB/TrEMBL;Acc:B6TQ12]	+
GRMZM2G305066	TSS71194	chr8:152510199-152511639	6.7987	3.75255	AT4G26890.1	MAPKKK16	NA	Putative MAPKKK family protein kinase [Source:UniProtKB/TrEMBL;Acc:K7VKT3]	+
GRMZM2G180922	TSS49089	chr5:202875212-202879789	6.81273	10.8348	AT2G33630.1	-	NA	NAD(P)-binding Rossmann-fold superfamily protein [Source:Projected from Arabidopsis thaliana (AT2G33630) TAIR;Acc:AT2G33630]	+
GRMZM2G043932	TSS22996	chr2:2821051-2822486	6.82438	4.00309	AT1G01490.1	-	NA	Uncharacterized protein [Source:UniProtKB/TrEMBL;Acc:B4FT98]	-
GRMZM2G179424	TSS62746	chr7:62641354-62646844	6.85768	4.24272	AT3G42660.1	-	NA	transducin family protein / WD-40 repeat family protein [Source:Projected from Arabidopsis thaliana (AT3G42660) TAIR;Acc:AT3G42660]	+
GRMZM2G142919	TSS73821,TSS73822	chr8:97356308-97360931	6.86654	3.63788	AT2G38060.1	PHT4;2	NA	Sialin; Uncharacterized protein [Source:UniProtKB/TrEMBL;Acc:B4G0R5]	-
GRMZM2G470075	TSS21890	chr2:203907311-203910210	6.87642	2.79937	AT3G21690.1	-	NA	Uncharacterized protein [Source:UniProtKB/TrEMBL;Acc:B7ZZM9]	+
GRMZM2G021598	TSS21519	chr2:190282293-190286987	6.92307	10.8718	-	-	-	-	+
GRMZM2G457003	TSS21859,TSS21860,TSS21861	chr2:202808146-202815042	6.9355	4.41692	AT3G05270.1	-	NA	Uncharacterized protein [Source:UniProtKB/TrEMBL;Acc:C0PFQ9]	+
GRMZM2G300965	TSS15522,TSS15523	chr10:24657886-24661973	6.96419	1.50031	AT5G47910.1	ATRBOHD,RBOHD	NA	Uncharacterized protein [Source:UniProtKB/TrEMBL;Acc:K7UD35]	-
AC210013.4_FG008	TSS45282,TSS45283	chr5:3334712-3344182	6.99313	11.2275	AT1G13120.1	emb1745	NA	NA	+
GRMZM2G071307	TSS31671	chr3:226906910-226908436	7.01664	3.30931	-	-	NA	Uncharacterized protein [Source:UniProtKB/TrEMBL;Acc:C0PJR8]	+
GRMZM2G465188	TSS23658	chr2:22496678-22498946	7.02069	1.47075	AT3G02210.1	COBL1	NA	Brittle stalk-2-like protein 9 [Source:UniProtKB/TrEMBL;Acc:A1A694]	-
GRMZM2G008638	TSS78749	chr9:148099091-148113954	7.05143	11.0648	AT1G28490.1	ATSYP61,OSM1,SYP61	NA	Uncharacterized protein [Source:UniProtKB/TrEMBL;Acc:K7VGH3]	+
GRMZM2G145412	TSS10504	chr1:244885426-244886628	7.07571	4.49096	AT3G43440.1	JAZ11,TIFY3A	NA	ZIM motif family protein [Source:UniProtKB/TrEMBL;Acc:B6TYH5]	-
GRMZM5G847707	TSS53641	chr5:204784679-204793027	7.08694	1.24276	-	-	NA	Uncharacterized protein [Source:UniProtKB/TrEMBL;Acc:C4J2C3]	-
GRMZM2G119168	TSS1118	chr1:39336870-39338503	7.12483	4.74184	AT4G14465.1	AHL20	NA	DNA-binding protein [Source:UniProtKB/TrEMBL;Acc:B6UHC5]	+
GRMZM2G462118	TSS51432,TSS51433	chr5:75920492-75925882	7.12633	3.45857	AT5G45190.1	-	NA	NA	-
GRMZM2G129954	TSS14948	chr10:1725411-1728063	7.16234	11.8824	AT3G57040.1	ARR9,ATRR4	NA	Response regulator 6; Uncharacterized protein [Source:UniProtKB/TrEMBL;Acc:C0PKF4]	-
GRMZM2G347708	TSS1554	chr1:60025059-60026913	7.21032	11.5349	AT5G18670.1	BAM9,BMY3	NA	NA	+
GRMZM2G002178	TSS893,TSS894	chr1:28926394-28928612	7.26094	4.18696	AT5G42650.1	AOS,CYP74A,DDE2	NA	Cytochrome P450 CYP74A19 [Source:UniProtKB/TrEMBL;Acc:B6SUP5]	+
AC233903.1_FG002	TSS23990	chr2:35553836-35554489	7.26723	2.82594	-	-	NA	NA	-
GRMZM2G065021	TSS38478	chr4:149771664-149773464	7.31435	4.87552	AT5G66330.1	-	NA	Receptor-like protein kinase; Uncharacterized protein [Source:UniProtKB/TrEMBL;Acc:C4J489]	+
GRMZM2G054032	TSS64527	chr7:165784223-165785899	7.32508	11.6706	AT4G33160.1	-	NA	F-box protein [Source:UniProtKB/TrEMBL;Acc:Q5GAU2]	+
GRMZM2G066067	TSS10675	chr1:253373538-253375586	7.36776	2.67318	AT5G49690.1	-	NA	Uncharacterized protein [Source:UniProtKB/TrEMBL;Acc:B4FQW1]	-
GRMZM2G032912	TSS1445	chr1:54925827-54933001	7.37153	2.78973	AT1G20670.1	-	NA	NA	+
GRMZM2G178079	TSS1949,TSS1950,TSS1951	chr1:81588782-81594131	7.40939	4.49887	AT1G10360.1	ATGSTU18,GST29,GSTU18	NA	Glutathione S-transferase GSTU6 [Source:UniProtKB/TrEMBL;Acc:B6UAW8]	+
GRMZM2G306679	TSS1110	chr1:38851740-38852691	7.40995	4.74945	AT1G53540.1	-	NA	17.4 kDa class I heat shock protein 3; Uncharacterized protein [Source:UniProtKB/TrEMBL;Acc:B4F976]	+
GRMZM2G150906	TSS27973	chr3:12571384-12575346	7.41728	4.07085	AT5G40390.1	SIP1	NA	Raffinose synthase family protein [Source:Projected from Arabidopsis thaliana (AT5G40390) TAIR;Acc:AT5G40390]	+
GRMZM2G160840	TSS33716	chr3:127632799-127634389	7.44414	4.47874	AT5G49620.1	AtMYB78,MYB78	MYB	R2R3MYB-domain protein [Source:UniProtKB/TrEMBL;Acc:Q9SQD3]	-
GRMZM2G001981	TSS31672,TSS31673,TSS31674	chr3:226960218-226962864	7.46297	4.19631	AT5G24310.1	ABIL3	NA	NA	+
GRMZM2G107851	TSS8252	chr1:115345103-115346818	7.46431	3.68577	AT5G17540.1	-	NA	Transferase family protein; Uncharacterized protein [Source:UniProtKB/TrEMBL;Acc:B4FUS4]	-
GRMZM2G085381	TSS36278	chr4:3260761-3263006	7.47244	3.28863	AT4G02610.1	-	NA	Indole-3-glycerol phosphate lyase, chloroplastic [Source:UniProtKB/Swiss-Prot;Acc:P42390]	+
GRMZM2G083408	TSS59111	chr6:61013633-61015228	7.49591	17.0453	-	-	NA	Uncharacterized protein [Source:UniProtKB/TrEMBL;Acc:K7UCF3]	-
GRMZM2G034882	TSS17327,TSS17328	chr10:124463697-124466958	7.49858	11.5232	AT5G56210.1	WIP2	NA	Uncharacterized protein [Source:UniProtKB/TrEMBL;Acc:K7TL67]	-
GRMZM2G379540	TSS23541,TSS23542	chr2:17090821-17093484	7.50166	4.15838	AT2G29050.1	ATRBL1,RBL1	NA	Membrane protein; Uncharacterized protein [Source:UniProtKB/TrEMBL;Acc:B4FMX3]	-
GRMZM2G375310	TSS26983	chr2:213871062-213871533	7.51187	16.2009	-	-	NA	NA	-
GRMZM2G063723	TSS21432	chr2:187281497-187288153	7.5945	13.1052	AT4G10130.1	-	NA	Uncharacterized protein [Source:UniProtKB/TrEMBL;Acc:B4FZ77]	+
GRMZM2G007406	TSS78549	chr9:141206087-141207032	7.6281	1.54382	AT1G21910.1	-	ERF	Putative AP2/EREBP transcription factor superfamily protein [Source:UniProtKB/TrEMBL;Acc:K7W0Y9]	+
GRMZM2G080243	TSS63743	chr7:134604931-134607849	7.63155	4.20101	AT3G20240.1	-	NA	NA	+
GRMZM2G059010	TSS15460	chr10:21687340-21702622	7.63621	4.74327	AT1G67630.1	POLA2	NA	DNA polymerase alpha 2 [Source:Projected from Arabidopsis thaliana (AT1G67630) TAIR;Acc:AT1G67630]	-
GRMZM2G476538	TSS46407,TSS46408,TSS46409	chr5:51694679-51699486	7.63779	1.98651	AT1G44350.1	ILL6	NA	IAA-leucine resistant (ILR)-like gene 6 [Source:Projected from Arabidopsis thaliana (AT1G44350) TAIR;Acc:AT1G44350]	+
GRMZM2G066449	TSS50175	chr5:14858331-14860055	7.66801	11.9925	AT4G20880.1	-	NA	NA	-
GRMZM2G176707	TSS70765	chr8:135485461-135489635	7.67112	4.43591	AT2G19480.3	NAP1;2,NFA02,NFA2	NA	Nucleosome/chromatin assembly factor group A; Uncharacterized protein [Source:UniProtKB/TrEMBL;Acc:B8A161]	+
GRMZM5G854604	TSS17831	chr10:143328284-143329209	7.68226	18.8882	-	-	NA	Uncharacterized protein [Source:UniProtKB/TrEMBL;Acc:K7TNW7]	-
GRMZM2G053503	TSS68660	chr8:35566540-35567721	7.71206	4.28675	-	-	NA	Ethylene-responsive factor-like protein 1; Putative AP2/EREBP transcription factor superfamily protein [Source:UniProtKB/TrEMBL;Acc:B6TYN8]	+
GRMZM2G080516	TSS17670	chr10:139299145-139301101	7.71593	4.98652	AT4G17500.1	ATERF-1,ERF-1	ERF	AP2-EREBP transcription factor; Putative AP2/EREBP transcription factor superfamily protein; Uncharacterized protein [Source:UniProtKB/TrEMBL;Acc:B4G0P7]	-
GRMZM2G180372	TSS75462	chr8:161337870-161340267	7.76916	4.67517	AT3G01860.1	-	NA	Uncharacterized protein [Source:UniProtKB/TrEMBL;Acc:B6T898]	-
GRMZM2G022181	TSS47120	chr5:87072678-87074546	7.81406	12.2286	AT1G19200.1	-	NA	NA	+
GRMZM2G097706	TSS31500	chr3:221783372-221791498	7.8204	2.78795	AT3G24503.1	ALDH1A,ALDH2C4,REF1	NA	Cytosolic aldehyde dehydrogenase RF2D; Uncharacterized protein [Source:UniProtKB/TrEMBL;Acc:Q8S529]	+
GRMZM2G363554	TSS27903	chr3:9581837-9583728	7.82892	12.7487	AT4G15550.1	IAGLU	NA	NA	+
GRMZM2G169412	TSS71659	chr8:166217166-166222382	7.83567	13.3159	AT5G06140.1	ATSNX1,SNX1	NA	Uncharacterized protein [Source:UniProtKB/TrEMBL;Acc:B4FH87]	+
GRMZM2G449875	TSS66946,TSS66947	chr7:143785691-143787214	7.83961	5.1789	AT2G17450.1	RHA3A	NA	RING-H2 finger protein ATL2A [Source:UniProtKB/TrEMBL;Acc:B6TST7]	-
GRMZM2G061663	TSS57756	chr6:162801073-162804828	7.92343	4.90213	AT1G73760.1	-	NA	Putative RING zinc finger domain superfamily protein [Source:UniProtKB/TrEMBL;Acc:K7UME0]	+
GRMZM2G063924	TSS56526	chr6:115652873-115656388	8.00508	3.54054	-	-	NA	Uncharacterized protein [Source:UniProtKB/TrEMBL;Acc:K7UGX4]	+
GRMZM2G428020	TSS79375	chr9:14322328-14323553	8.06658	3.86102	AT1G15760.1	-	NA	Uncharacterized protein [Source:UniProtKB/TrEMBL;Acc:K7V6D1]	-
GRMZM2G169020	TSS44870,TSS44871,TSS44872	chr4:236956155-236961508	8.07099	5.37239	AT1G16670.1	-	NA	Uncharacterized protein [Source:UniProtKB/TrEMBL;Acc:B4FIJ9]	-
GRMZM2G437460	TSS31218	chr3:210346706-210354569	8.12087	12.7778	AT2G33860.1	ARF3,ETT	ARF	Auxin response factor 12; Uncharacterized protein [Source:UniProtKB/TrEMBL;Acc:C0PL36]	+
GRMZM2G419994	TSS44896	chr4:237447040-237448532	8.13681	3.13328	AT4G10270.1	-	NA	Wound induced protein [Source:UniProtKB/TrEMBL;Acc:B6SMI2]	-
GRMZM2G112596	TSS10685	chr1:253669581-253674576	8.17961	12.311	AT4G19540.1	INDL	NA	Uncharacterized protein [Source:UniProtKB/TrEMBL;Acc:C0PGW8]	-
GRMZM2G109805	TSS51734	chr5:95038448-95041197	8.19124	2.20332	AT2G12400.1	-	NA	Uncharacterized protein [Source:UniProtKB/TrEMBL;Acc:C0HGN9]	-
GRMZM2G300771	TSS48597	chr5:182082641-182084094	8.21058	2.94558	AT3G25250.1	AGC2,AGC2-1,AtOXI1,OXI1	NA	NA	+
GRMZM2G167594	TSS76191,TSS76192	chr9:11454465-11461835	8.25099	13.0668	AT3G14205.1	-	NA	Uncharacterized protein [Source:UniProtKB/TrEMBL;Acc:K7V9R3]	+
GRMZM2G108087	TSS53514	chr5:200582247-200585157	8.28205	15.6631	AT5G46860.1	ATSYP22,ATVAM3,SGR3,SYP22,VAM3	NA	Uncharacterized protein [Source:UniProtKB/TrEMBL;Acc:B4FGW6]	-
GRMZM2G423292	TSS37292	chr4:55782766-55784875	8.29056	13.3535	AT1G61730.1	-	GeBP	Uncharacterized protein [Source:UniProtKB/TrEMBL;Acc:K7UTP1]	+
GRMZM2G459663	TSS64576	chr7:167856951-167858362	8.3238	4.31663	AT5G39670.1	-	NA	EF hand family protein [Source:UniProtKB/TrEMBL;Acc:B6UH18]	+
GRMZM2G000380	TSS38156,TSS38157	chr4:123691138-123693079	8.36309	5.08288	AT4G40020.1	-	NA	Uncharacterized protein [Source:UniProtKB/TrEMBL;Acc:K7TXF9]	+
GRMZM5G813768	TSS59524,TSS59525	chr6:83415350-83416279	8.38883	15.0277	-	-	NA	Uncharacterized protein [Source:UniProtKB/TrEMBL;Acc:K7VCS6]	-
GRMZM2G439860	TSS12315	chr10:17835508-17837721	8.39151	4.328	AT2G03720.1	MRH6	NA	Universal stress protein family protein [Source:UniProtKB/TrEMBL;Acc:B6TLF8]	+
GRMZM2G000909	TSS76517	chr9:24491862-24494711	8.52766	13.5793	AT3G05675.1	-	NA	Uncharacterized protein [Source:UniProtKB/TrEMBL;Acc:B4F8C5]	+
GRMZM2G096389	TSS57730,TSS57731	chr6:162152143-162159398	8.55441	5.31035	AT2G45100.1	-	NA	Uncharacterized protein [Source:UniProtKB/TrEMBL;Acc:B4FZ96]	+
GRMZM2G417382	TSS2558	chr1:135792093-135794072	8.5841	2.62697	AT5G41040.1	-	NA	Uncharacterized protein [Source:UniProtKB/TrEMBL;Acc:B4FF08]	+
GRMZM2G050684	TSS10778,TSS10779	chr1:257265275-257275848	8.58498	4.41162	AT2G14520.1	-	NA	CBS domain containing protein [Source:UniProtKB/TrEMBL;Acc:B6TF42]	-
GRMZM2G312944	TSS49148	chr5:204382413-204385050	8.58956	4.89433	AT5G47680.1	-	NA	FUNCTIONS IN: molecular_function unknown; INVOLVED IN: biological_process unknown; LOCATED IN: cellular_component unknown; EXPRESSED IN: 23 plant structures; EXPRESSED DURING: 13 growth stages; CONTAINS InterPro DOMAIN/s: tRNA (guanine-N1-)-methyltr /.../ase (InterPro:IPR016009), tRNA (guanine-N(1)-)-methyltransferase, metazoa (InterPro:IPR016653), tRNA (guanine-N1-)-methyltransferase, eukaryotic…	+
GRMZM2G092525	TSS66221	chr7:109354513-109357391	8.61892	13.5901	AT5G37840.1	-	NA	Uncharacterized protein [Source:UniProtKB/TrEMBL;Acc:C0HDT5]	-
GRMZM2G399383	TSS19417,TSS19418	chr2:46047822-46050310	8.62332	5.32425	-	-	NA	NA	+
GRMZM2G303915	TSS49316	chr5:208605435-208614441	8.65089	4.00559	AT1G22330.1	-	NA	Uncharacterized protein [Source:UniProtKB/TrEMBL;Acc:B8A0M8]	+
GRMZM2G335052	TSS76528	chr9:25099096-25102362	8.65607	5.50881	AT2G21480.1	-	NA	Putative receptor-like protein kinase family protein [Source:UniProtKB/TrEMBL;Acc:K7VBM7]	+
AC217264.3_FG005	TSS4579	chr1:246090025-246092492	8.66812	5.70366	AT2G32460.1	ATM1,ATMYB101,MYB101	MYB	NA	+
GRMZM6G247892	TSS3094,TSS3095	chr1:174371270-174378479	8.68877	15.351	-	-	-	-	+
GRMZM2G121625	TSS12451	chr10:25330544-25333205	8.69276	4.45506	AT4G03180.1	-	NA	Uncharacterized protein [Source:UniProtKB/TrEMBL;Acc:K7TYB2]	+
GRMZM2G057067	TSS35255,TSS35256	chr3:199377710-199380361	8.71252	5.08694	AT3G16500.1	IAA26,PAP1	NA	IAA6-auxin-responsive Aux/IAA family member [Source:UniProtKB/TrEMBL;Acc:B6TJZ2]	-
GRMZM2G119823	TSS16939	chr10:105635756-105638288	8.82913	2.56429	AT5G57150.4	-	bHLH	Putative HLH DNA-binding domain superfamily protein; Uncharacterized protein [Source:UniProtKB/TrEMBL;Acc:C0PEI4]	-
GRMZM2G045944	TSS37643	chr4:80193030-80200225	8.84995	15.1641	AT1G80910.1	-	NA	Uncharacterized protein [Source:UniProtKB/TrEMBL;Acc:B8A2L6]	+
GRMZM2G058032	TSS5321	chr1:277056017-277057597	8.85554	13.5537	AT4G16380.1	-	NA	Circumsporozoite protein [Source:UniProtKB/TrEMBL;Acc:B6TF33]	+
GRMZM2G370858	TSS70960	chr8:143941891-143944013	8.85814	4.29654	-	-	NA	Uncharacterized protein [Source:UniProtKB/TrEMBL;Acc:K7VJN0]	+
GRMZM2G464782	TSS5322,TSS5323	chr1:277099197-277112873	8.93015	4.79802	AT2G39950.1	-	NA	Putative uncharacterized protein [Source:UniProtKB/TrEMBL;Acc:B6U619]	+
GRMZM2G065989	TSS36018	chr3:227513120-227514555	8.94413	18.6174	AT2G45130.1	ATSPX3,SPX3	NA	NA	-
GRMZM2G376825	TSS37555	chr4:73880115-73880787	8.95614	5.46192	AT2G39710.1	-	NA	Putative aspartic protease family protein [Source:UniProtKB/TrEMBL;Acc:K7U3R6]	+
GRMZM2G067583	TSS35661	chr3:214902836-214904201	8.95748	13.6074	AT2G01400.1	-	NA	Tat pathway signal sequence family protein [Source:UniProtKB/TrEMBL;Acc:B6U372]	-
GRMZM2G368047	TSS17083	chr10:112957266-112958464	8.99669	13.9681	AT4G35070.1	-	NA	Putative RING zinc finger domain superfamily protein [Source:UniProtKB/TrEMBL;Acc:K7TP28]	-
GRMZM5G864363	TSS43795	chr4:186674653-186676236	8.99978	16.4861	AT4G34700.1	-	NA	Uncharacterized protein [Source:UniProtKB/TrEMBL;Acc:K7U6U2]	-
GRMZM6G654251	TSS21144	chr2:173431695-173433800	9.01446	5.80004	AT2G16990.1	-	NA	Uncharacterized protein [Source:UniProtKB/TrEMBL;Acc:B4FQC5]	+
GRMZM2G028393	TSS70719	chr8:133996632-133997534	9.02281	1.38891	AT2G38870.1	-	NA	Protease inhibitor; Proteinase inhibitor [Source:UniProtKB/TrEMBL;Acc:Q2XX03]	+
GRMZM5G825512	TSS67615	chr7:167546527-167549735	9.03269	4.14849	AT1G26840.1	ATORC6,ORC6	NA	Origin recognition complex subunit 6 [Source:UniProtKB/TrEMBL;Acc:B6TX59]	-
GRMZM2G363429	TSS70753,TSS70754	chr8:134986784-134989043	9.11288	14.9685	AT1G19630.1	CYP722A1	NA	cytochrome P450, family 722, subfamily A, polypeptide 1 [Source:Projected from Arabidopsis thaliana (AT1G19630) TAIR;Acc:AT1G19630]	+
GRMZM2G086964	TSS73430,TSS73431,TSS73432	chr8:78942795-78951851	9.14621	5.9065	AT3G62600.1	ATERDJ3B,ERDJ3B	NA	Uncharacterized protein [Source:UniProtKB/TrEMBL;Acc:K7UU30]	-
GRMZM2G302604	TSS64392	chr7:160854632-160856768	9.16514	4.54608	AT3G18830.1	ATPLT5,ATPMT5,PMT5	NA	Uncharacterized protein [Source:UniProtKB/TrEMBL;Acc:C0P2W9]	+
GRMZM2G085661	TSS36279	chr4:3265212-3267368	9.18447	2.68986	AT3G26330.1	CYP71B37	NA	indole-2-monooxygenase [Source:UniProtKB/Swiss-Prot;Acc:Q43257]	+
GRMZM2G083738	TSS73174	chr8:67015825-67017589	9.20003	5.70268	AT3G58660.1	-	NA	Structural constituent of ribosome; Uncharacterized protein [Source:UniProtKB/TrEMBL;Acc:B8A0Y6]	-
GRMZM2G475536	TSS21294,TSS21295	chr2:180817310-180819205	9.35063	18.4212	AT1G23110.1	-	NA	Uncharacterized protein [Source:UniProtKB/TrEMBL;Acc:B4FPQ6]	+
GRMZM2G045534	TSS28563	chr3:52813517-52814940	9.35449	5.97589	AT3G06650.1	ACLB-1	NA	Uncharacterized protein [Source:UniProtKB/TrEMBL;Acc:C0HIN7]	+
GRMZM2G121115	TSS48570	chr5:180950814-180954187	9.36423	3.07097	AT3G48360.1	ATBT2,BT2	NA	Protein binding protein [Source:UniProtKB/TrEMBL;Acc:B6SMS2]	+
GRMZM2G030598	TSS24020,TSS24021	chr2:36762367-36783356	9.37197	6.12298	AT1G51540.1	-	NA	Kelch motif family protein; Uncharacterized protein [Source:UniProtKB/TrEMBL;Acc:B4FGF9]	-
GRMZM2G090177	TSS3661	chr1:202802223-202803499	9.38482	14.14	AT5G23950.1	-	NA	Uncharacterized protein [Source:UniProtKB/TrEMBL;Acc:B4FU46]	+
AC197705.4_FG001	TSS70277	chr8:117692827-117694964	9.38865	0.301948	AT4G33070.1	-	NA	Pyruvate decarboxylase isozyme 1 [Source:UniProtKB/Swiss-Prot;Acc:P28516]	+
GRMZM2G162109	TSS74310	chr8:117928362-117929772	9.41674	14.8873	AT1G07090.1	LSH6	NA	Uncharacterized protein [Source:UniProtKB/TrEMBL;Acc:K7V0N6]	-
GRMZM2G062244	TSS22018	chr2:208276498-208277653	9.46773	5.3679	AT4G36740.1	ATHB40,HB-5,HB40	HD-ZIP	NA	+
GRMZM2G455075	TSS64151	chr7:151229996-151231882	9.46819	5.84149	AT3G21800.1	UGT71B8	NA	Anthocyanidin 5,3-O-glucosyltransferase [Source:UniProtKB/TrEMBL;Acc:B6SSB3]	+
GRMZM2G173965	TSS75159	chr8:152553219-152554740	9.47223	5.00352	AT5G55090.1	MAPKKK15	NA	Putative MAPKKK family protein kinase [Source:UniProtKB/TrEMBL;Acc:K7V8F7]	-
GRMZM2G106511	TSS23162	chr2:6973266-6974241	9.49045	6.11958	AT4G10270.1	-	NA	Uncharacterized protein; Wound-induced protein [Source:UniProtKB/TrEMBL;Acc:B6SK47]	-
GRMZM2G118366	TSS53760	chr5:207705542-207707495	9.50602	4.59207	AT4G10630.1	-	NA	Uncharacterized protein [Source:UniProtKB/TrEMBL;Acc:B7ZXZ1]	-
GRMZM2G137421	TSS60081	chr6:103766056-103773502	9.52013	6.04993	AT1G69850.1	ATNRT1:2,NRT1:2,NTL1	NA	Uncharacterized protein [Source:UniProtKB/TrEMBL;Acc:B8A0B6]	-
GRMZM2G144420	TSS50621	chr5:33661256-33664549	9.53242	2.34078	AT3G22910.1	-	NA	NA	-
GRMZM2G155911	TSS64150	chr7:151226733-151228790	9.57351	5.36992	AT3G16520.3	UGT88A1	NA	Anthocyanidin 3-O-glucosyltransferase [Source:UniProtKB/TrEMBL;Acc:B6T3B8]	+
GRMZM5G898290	TSS38179	chr4:125797542-125799275	9.63901	2.43452	AT5G07680.1	ANAC079,ANAC080,ATNAC4,NAC080	NAC	Putative NAC domain transcription factor superfamily protein isoform 1; Putative NAC domain transcription factor superfamily protein isoform 2; Uncharacterized protein [Source:UniProtKB/TrEMBL;Acc:C0PC79]	+
GRMZM2G036409	TSS75934	chr8:175144340-175146029	9.64421	4.56195	AT3G16520.3	UGT88A1	NA	Anthocyanidin 5,3-O-glucosyltransferase [Source:UniProtKB/TrEMBL;Acc:B6T4P0]	-
GRMZM2G401331	TSS11126	chr1:271379567-271381337	9.66754	14.8456	-	-	NA	Putative uncharacterized protein [Source:UniProtKB/TrEMBL;Acc:B6TLU0]	-
GRMZM2G076272	TSS80038,TSS80039	chr9:58195565-58199144	9.6794	15.5812	AT4G32980.1	ATH1	TALE	Putative POX domain/homeobox DNA-binding domain family protein isoform 1; Putative POX domain/homeobox DNA-binding domain family protein isoform 2; Uncharacterized protein [Source:UniProtKB/TrEMBL;Acc:B4FYN8]	-
GRMZM2G041930	TSS30083,TSS30084,TSS30085,TSS30086,TSS30087	chr3:167829174-167846529	9.68273	16.7674	AT1G62350.1	-	NA	Uncharacterized protein [Source:UniProtKB/TrEMBL;Acc:B8A0T9]	+
GRMZM2G420108	TSS5438,TSS5439	chr1:281344133-281344919	9.77951	6.14291	-	-	NA	NA	+
GRMZM2G357371	TSS63156	chr7:101914392-101915747	9.79529	5.5738	AT3G57030.1	-	NA	NA	+
GRMZM2G396248	TSS71666	chr8:166450673-166452870	9.85711	5.7751	AT2G27690.1	CYP94C1	NA	Putative cytochrome P450 superfamily protein [Source:UniProtKB/TrEMBL;Acc:K7V376]	+
GRMZM2G333049	TSS77766	chr9:110340191-110341243	9.8778	5.8372	AT4G39720.1	-	NA	VQ motif family protein [Source:UniProtKB/TrEMBL;Acc:B6SNC5]	+
GRMZM2G468111	TSS35325	chr3:201981098-201981984	9.95609	3.67163	-	-	NA	Putative uncharacterized protein [Source:UniProtKB/TrEMBL;Acc:B6U0N9]	-
GRMZM2G063909	TSS40278	chr4:234339410-234350712	10.0007	16.8961	AT2G44350.2	ATCS,CSY4	NA	Putative citrate synthase family protein [Source:UniProtKB/TrEMBL;Acc:K7U7B6]	+
GRMZM2G420715	TSS59817	chr6:93749501-93750683	10.028	5.1914	AT4G39720.1	-	NA	Uncharacterized protein; VQ motif family protein [Source:UniProtKB/TrEMBL;Acc:B8A1S7]	-
GRMZM6G735128	TSS81068	chr9:119776248-119777942	10.0401	34.1221	-	-	NA	NA	-
GRMZM5G838098	TSS545	chr1:16782462-16783895	10.1505	3.19704	AT1G19180.1	JAZ1,TIFY10A	NA	Uncharacterized protein [Source:UniProtKB/TrEMBL;Acc:C0HI05]	+
GRMZM2G379546	TSS23543	chr2:17093560-17095370	10.1617	4.61214	-	-	NA	Uncharacterized protein [Source:UniProtKB/TrEMBL;Acc:K7U6B3]	-
GRMZM2G145794	TSS81212,TSS81213	chr9:126705573-126709100	10.1726	15.8421	AT3G58970.1	MGT6,MRS2-4	NA	Uncharacterized protein [Source:UniProtKB/TrEMBL;Acc:B4FB43]	-
GRMZM2G127396	TSS9893,TSS9894	chr1:219646954-219664917	10.2358	6.77025	AT3G27870.1	-	NA	NA	-
GRMZM2G071450	TSS55198,TSS55199	chr6:54372729-54374538	10.2564	16.4122	AT1G76100.1	PETE1	NA	Plastocyanin; Plastocyanin isoform 1; Plastocyanin isoform 2 [Source:UniProtKB/TrEMBL;Acc:B6SSB9]	+
GRMZM2G470914	TSS27783	chr3:5850531-5854853	10.3088	16.2255	-	-	-	-	+
GRMZM2G108798	TSS59563,TSS59564	chr6:85368886-85371594	10.3147	16.1153	AT5G66350.1	SHI	SRS	Uncharacterized protein [Source:UniProtKB/TrEMBL;Acc:K7UDS7]	-
GRMZM2G005710	TSS70689,TSS70690	chr8:132707931-132710915	10.3472	5.58589	AT1G75270.1	DHAR2	NA	Uncharacterized protein [Source:UniProtKB/TrEMBL;Acc:C0P9V2]	+
GRMZM2G152774	TSS31263	chr3:212049139-212050240	10.3941	6.19968	AT4G13870.2	ATWEX,ATWRNEXO,WEX,WRNEXO	NA	3-5 exonuclease/ nucleic acid binding protein [Source:UniProtKB/TrEMBL;Acc:B6TKY2]	+
AC196726.2_FG001	TSS63851	chr7:139562716-139562971	10.4242	35.1629	-	-	NA	Putative uncharacterized protein [Source:UniProtKB/TrEMBL;Acc:B6U3A3]	+
GRMZM2G414047	TSS10654	chr1:252053769-252055538	10.4344	6.561	AT3G54950.1	PLA IIIA,PLP7	NA	Uncharacterized protein [Source:UniProtKB/TrEMBL;Acc:C0PNA8]	-
GRMZM2G032766	TSS65650	chr7:54381360-54382953	10.5007	6.29809	AT5G23950.1	-	NA	Uncharacterized protein [Source:UniProtKB/TrEMBL;Acc:B7ZY87]	-
GRMZM2G310947	TSS9107	chr1:180651610-180653986	10.5104	6.44384	AT3G28510.1	-	NA	Cell Division Protein AAA ATPase family [Source:UniProtKB/TrEMBL;Acc:B6SSL1]	-
GRMZM2G047319	TSS43498	chr4:176681546-176684153	10.5145	6.43853	AT3G14067.1	-	NA	Putative subtilase family protein [Source:UniProtKB/TrEMBL;Acc:K7U9N2]	-
GRMZM2G132854	TSS44876,TSS44877	chr4:237100941-237104590	10.5524	17.4286	AT1G50670.1	-	NA	OTU-like cysteine protease family protein [Source:Projected from Arabidopsis thaliana (AT1G50670) TAIR;Acc:AT1G50670]	-
GRMZM2G063133	TSS4974	chr1:262568856-262571485	10.5581	15.8811	AT5G39990.1	-	NA	BGGP Beta-1-3-galactosyl-O-glycosyl-glycoprotein [Source:UniProtKB/TrEMBL;Acc:B6SUI5]	+
GRMZM2G051806	TSS56839	chr6:130163345-130166258	10.5613	2.35716	AT2G19860.1	ATHXK2,HXK2	NA	Hexokinase-1; Uncharacterized protein [Source:UniProtKB/TrEMBL;Acc:C0HF79]	+
GRMZM2G034113	TSS26436,TSS26437	chr2:195705582-195707271	10.583	5.30462	AT2G46680.1	ATHB-7,ATHB7,HB-7	HD-ZIP	Uncharacterized protein [Source:UniProtKB/TrEMBL;Acc:B4FVH6]	-
GRMZM2G003738	TSS81520	chr9:136631883-136632997	10.6601	5.52139	AT5G38700.1	-	NA	Cell-linked locus protein; Long cell-linked locus protein [Source:UniProtKB/TrEMBL;Acc:B6SLA1]	-
GRMZM2G305124	TSS46797	chr5:71873748-71875082	10.7045	5.96594	AT5G24330.1	ATXR6,SDG34	NA	ARABIDOPSIS TRITHORAX-RELATED PROTEIN 6 [Source:Projected from Arabidopsis thaliana (AT5G24330) TAIR;Acc:AT5G24330]	+
GRMZM2G173377	TSS27232	chr2:224843391-224844393	10.8059	16.3981	AT1G28190.1	-	NA	NA	-
GRMZM2G092945	TSS71611,TSS71612	chr8:164830514-164836644	10.8821	1.24772	AT1G44100.1	AAP5	NA	Uncharacterized protein [Source:UniProtKB/TrEMBL;Acc:C0PEG4]	+
GRMZM2G149837	TSS34281	chr3:161742997-161746275	10.8828	7.24712	AT3G07210.1	-	NA	NA	-
GRMZM2G086841	TSS77606,TSS77607	chr9:104254132-104255299	11.0555	3.59839	AT1G80920.1	J8	NA	Uncharacterized protein [Source:UniProtKB/TrEMBL;Acc:C4IZP0]	+
GRMZM2G332522	TSS44030,TSS44031	chr4:198256536-198258374	11.1202	6.10723	AT4G34050.1	CCoAOMT1	NA	Caffeoyl-CoA O-methyltransferase 1; Uncharacterized protein [Source:UniProtKB/TrEMBL;Acc:B4G080]	-
GRMZM2G082529	TSS4184,TSS4185	chr1:227894410-227900123	11.1331	18.4625	AT1G15130.1	-	NA	Uncharacterized protein [Source:UniProtKB/TrEMBL;Acc:C0PE32]	+
GRMZM2G035103	TSS45418	chr5:6321177-6322741	11.2172	6.16611	AT1G27730.1	STZ,ZAT10	C2H2	NA	+
GRMZM2G317426	TSS56861	chr6:131109158-131109911	11.2197	19.5956	-	-	NA	Uncharacterized protein [Source:UniProtKB/TrEMBL;Acc:K7ULR4]	+
GRMZM2G336533	TSS49796	chr5:2887334-2889124	11.3181	5.01691	AT5G08790.1	anac081,ATAF2	NAC	NAC transcription factor; Uncharacterized protein [Source:UniProtKB/TrEMBL;Acc:B7ZXS1]	-
GRMZM2G102196	TSS28045,TSS28046	chr3:15430680-15441261	11.355	5.87854	AT5G13560.1	-	NA	Uncharacterized protein [Source:UniProtKB/TrEMBL;Acc:C0HEW3]	+
GRMZM2G137673	TSS43125	chr4:161530373-161531978	11.3652	17.312	-	-	NA	Groundhog protein 7; Uncharacterized protein [Source:UniProtKB/TrEMBL;Acc:B4G1R2]	-
GRMZM2G177914	TSS78654,TSS78655	chr9:144854699-144858347	11.4295	27.9488	AT3G50860.1	-	NA	Clathrin adaptor complex small chain family protein [Source:Projected from Arabidopsis thaliana (AT3G50860) TAIR;Acc:AT3G50860]	+
GRMZM2G107377	TSS62645	chr7:49750259-49752394	11.4611	18.4569	AT5G67260.1	CYCD3;2	NA	Uncharacterized protein [Source:UniProtKB/TrEMBL;Acc:C4J9D1]	+
GRMZM2G072909	TSS77044,TSS77045	chr9:65141980-65155649	11.4638	17.5542	AT1G53280.1	-	NA	Uncharacterized protein [Source:UniProtKB/TrEMBL;Acc:K7VDN4]	+
GRMZM2G127379	TSS14995,TSS14996	chr10:2682267-2684357	11.4722	5.16916	AT3G04070.2	anac047,NAC047	NA	Putative NAC domain transcription factor superfamily protein; Uncharacterized protein [Source:UniProtKB/TrEMBL;Acc:C4JB32]	-
GRMZM2G031280	TSS17575	chr10:135016427-135017420	11.5318	5.30165	AT1G20823.1	-	NA	Putative RING zinc finger domain superfamily protein [Source:UniProtKB/TrEMBL;Acc:K7TVH6]	-
GRMZM2G098797	TSS81769	chr9:144564999-144577166	11.5418	6.18837	AT1G61150.1	-	NA	Uncharacterized protein [Source:UniProtKB/TrEMBL;Acc:B4FSH1]	-
GRMZM2G042865	TSS74419	chr8:120963147-120965266	11.6059	4.95819	AT2G36800.1	DOGT1,UGT73C5	NA	Cytokinin-O-glucosyltransferase 1 [Source:UniProtKB/TrEMBL;Acc:K7V4T1]	-
GRMZM2G005293	TSS57069,TSS57070	chr6:140972884-140976768	11.6301	17.5542	AT3G51670.1	-	NA	Putative patellin family protein [Source:UniProtKB/TrEMBL;Acc:K7UJH6]	+
GRMZM2G074687	TSS25969	chr2:170898830-170902781	11.688	6.16121	AT1G56340.2	AtCRT1a,CRT1,CRT1a	NA	NA	-
GRMZM2G380414	TSS72372	chr8:16446359-16447123	11.7375	18.1267	AT2G06520.1	PSBX	NA	Ultraviolet-B-repressible protein [Source:UniProtKB/TrEMBL;Acc:K7UQM2]	-
GRMZM2G157505	TSS64483	chr7:164496100-164496944	11.7907	6.3837	-	-	NA	EGG APPARATUS-1 protein [Source:UniProtKB/TrEMBL;Acc:B6TF57]	+
GRMZM2G102923	TSS59474	chr6:81878157-81880235	11.793	6.60927	AT5G08200.1	-	NA	LysM domain containing protein; Uncharacterized protein [Source:UniProtKB/TrEMBL;Acc:B7ZXR1]	-
GRMZM2G136571	TSS55340	chr6:65459328-65460986	11.8717	7.84654	AT4G24140.1	-	NA	Uncharacterized protein [Source:UniProtKB/TrEMBL;Acc:K7UKG2]	+
GRMZM2G454928	TSS62233	chr7:17490085-17492181	12.0339	18.9501	-	-	NA	Uncharacterized conserved protein (DUF2358) [Source:Projected from Arabidopsis thaliana (AT3G04890) TAIR;Acc:AT3G04890]	+
GRMZM2G137321	TSS5628	chr1:289403847-289405743	12.1509	6.79745	AT3G28580.1	-	NA	NA	+
GRMZM2G171987	TSS49958	chr5:7286785-7291336	12.261	7.98471	AT3G53030.1	SRPK4	NA	ATP binding protein [Source:UniProtKB/TrEMBL;Acc:B6U0K3]	-
GRMZM2G146463	TSS65507	chr7:40582835-40586147	12.2627	7.91828	AT5G08380.1	AGAL1,AtAGAL1	NA	Alpha-galactosidase [Source:UniProtKB/TrEMBL;Acc:B6TNN5]	-
GRMZM2G162739	TSS25784,TSS25785	chr2:159575159-159577058	12.3333	6.54655	AT5G08790.1	anac081,ATAF2	NAC	Uncharacterized protein [Source:UniProtKB/TrEMBL;Acc:B8A2R3]	-
GRMZM2G070375	TSS63583,TSS63584	chr7:128005052-128006504	12.434	7.3604	AT2G22475.1	GEM	NA	FIP1 [Source:UniProtKB/TrEMBL;Acc:B6TYS0]	+
GRMZM2G126765	TSS39084	chr4:177672249-177674559	12.4509	5.35841	AT1G05000.1	-	NA	Uncharacterized protein [Source:UniProtKB/TrEMBL;Acc:K7U9R4]	+
GRMZM2G164088	TSS11180	chr1:273633102-273636666	12.4598	7.51462	AT3G07030.1	-	NA	Uncharacterized protein [Source:UniProtKB/TrEMBL;Acc:B4FSE0]	-
AC235547.1_FG005	TSS11408,TSS11409,TSS11410	chr1:282473642-282477714	12.5081	8.25338	AT2G16250.1	-	NA	Uncharacterized protein [Source:UniProtKB/TrEMBL;Acc:C4J3G3]	-
GRMZM5G872256	TSS78355	chr9:134152465-134154240	12.6559	2.64453	AT2G47180.1	AtGolS1,GolS1	NA	Galactinol synthase 3 [Source:UniProtKB/TrEMBL;Acc:K7WDW6]	+
GRMZM2G168252	TSS40336	chr4:235832619-235835466	12.6922	21.3254	AT4G30220.1	RUXF	NA	Small nuclear ribonucleoprotein F; Uncharacterized protein [Source:UniProtKB/TrEMBL;Acc:B4FJ31]	+
GRMZM2G091293	TSS47692	chr5:130024891-130027888	12.6957	19.5449	-	-	NA	Uncharacterized protein [Source:UniProtKB/TrEMBL;Acc:C4IYM4]	+
GRMZM2G161846	TSS21230	chr2:177655312-177656297	12.7953	0.873041	AT4G39700.1	-	NA	Uncharacterized protein [Source:UniProtKB/TrEMBL;Acc:C0P643]	+
GRMZM2G388608	TSS8261	chr1:116272563-116273384	12.8629	22.436	-	-	NA	Uncharacterized protein [Source:UniProtKB/TrEMBL;Acc:C4JAW8]	-
GRMZM2G161154	TSS32360	chr3:19835197-19836420	12.8889	70.4248	AT3G09390.1	ATMT-1,ATMT-K,MT2A	NA	Metallothionein-like protein type 2 [Source:UniProtKB/TrEMBL;Acc:B6TYT0]	-
GRMZM2G052389	TSS79728,TSS79729	chr9:28517991-28523711	12.9442	7.79361	AT4G16760.1	ACX1,ATACX1	NA	Uncharacterized protein [Source:UniProtKB/TrEMBL;Acc:K7V7Z8]	-
GRMZM5G896560	TSS62543,TSS62544	chr7:39888033-39889252	13.0213	2.40695	-	-	NA	NA	+
GRMZM2G083347	TSS12244	chr10:14449664-14451543	13.0837	8.13986	AT5G13180.1	ANAC083,NAC083,VNI2	NAC	Putative NAC domain transcription factor superfamily protein [Source:UniProtKB/TrEMBL;Acc:K7TJD6]	+
AC199541.4_FG001	TSS1903,TSS1904	chr1:78413771-78415634	13.1903	7.87053	AT2G43820.1	ATSAGT1,GT,SAGT1,SGT1,UGT74F2	NA	Indole-3-acetate beta-glucosyltransferase [Source:UniProtKB/TrEMBL;Acc:B6SRX8]	+
GRMZM2G055052	TSS6904	chr1:32232065-32233807	13.246	7.85107	AT1G66160.1	ATCMPG1,CMPG1	NA	Uncharacterized protein [Source:UniProtKB/TrEMBL;Acc:B4G225]	-
GRMZM2G077989	TSS52607	chr5:160868428-160871942	13.3233	8.21814	AT3G25400.1	-	NA	RS21-C6 protein [Source:UniProtKB/TrEMBL;Acc:B6T319]	-
GRMZM2G122577	TSS56699	chr6:124097049-124097991	13.3535	7.70156	AT5G01790.1	-	NA	Uncharacterized protein [Source:UniProtKB/TrEMBL;Acc:B8A1X9]	+
GRMZM2G002858	TSS71950	chr8:172961619-172967101	13.4399	21.8825	AT2G46225.2	ABIL1	NA	Uncharacterized protein [Source:UniProtKB/TrEMBL;Acc:B6TMI6]	+
AC155434.2_FG005	TSS67823,TSS67824	chr7:173860638-173863455	13.4985	20.2589	AT5G18240.1	ATMYR1,MYR1	G2-like	Uncharacterized protein [Source:UniProtKB/TrEMBL;Acc:C0PN60]	-
GRMZM2G341957	TSS53555	chr5:202188255-202189008	13.4986	6.94278	AT1G49000.1	-	NA	NA	-
AC165171.2_FG002	TSS29664	chr3:144777898-144779302	13.6033	7.15571	AT5G43290.1	ATWRKY49,WRKY49	WRKY	Uncharacterized protein [Source:UniProtKB/TrEMBL;Acc:B4F802]	+
GRMZM2G149335	TSS45571	chr5:11094203-11095636	13.7592	21.9797	AT1G48620.1	HON5	NA	Putative uncharacterized protein [Source:UniProtKB/TrEMBL;Acc:B6SPI2]	+
GRMZM2G318662	TSS49498,TSS49499	chr5:213313363-213317967	13.7687	8.06137	-	-	NA	NA	+
GRMZM2G121189	TSS63236,TSS63237	chr7:110084399-110088596	13.8166	6.85806	AT3G25855.1	-	NA	Putative uncharacterized protein [Source:UniProtKB/TrEMBL;Acc:B6SX82]	+
GRMZM2G042660	TSS21984,TSS21985	chr2:206919375-206923574	13.8649	4.98	AT1G31690.1	-	NA	Amine oxidase [Source:UniProtKB/TrEMBL;Acc:B7ZYE7]	+
GRMZM2G143625	TSS2318,TSS2319	chr1:107371615-107373355	13.9104	8.96164	AT3G02610.1	-	NA	Uncharacterized protein [Source:UniProtKB/TrEMBL;Acc:C0PHE5]	+
GRMZM2G156376	TSS79741,TSS79742,TSS79743	chr9:29880470-29883376	13.9703	7.87934	-	-	NA	Uncharacterized protein [Source:UniProtKB/TrEMBL;Acc:B6T3U6]	-
GRMZM2G070034	TSS78098,TSS78099,TSS78100	chr9:125606005-125639409	13.9721	8.84174	AT2G45660.1	AGL20,ATSOC1,SOC1	MIKC	Putative MADS-box transcription factor family protein; Uncharacterized protein [Source:UniProtKB/TrEMBL;Acc:C0P954]	+
GRMZM2G118172	TSS10768	chr1:256856446-256857212	13.9789	6.17511	AT4G37710.1	-	NA	VQ motif family protein [Source:UniProtKB/TrEMBL;Acc:B6SRF0]	-
GRMZM2G015818	TSS32139,TSS32140,TSS32141	chr3:8346713-8353009	13.9858	8.21626	-	-	NA	NA	-
GRMZM2G087901	TSS78855	chr9:151514436-151518716	14.0699	6.76038	AT2G02860.1	ATSUC3,ATSUT2,SUC3,SUT2	NA	Uncharacterized protein [Source:UniProtKB/TrEMBL;Acc:K7VH85]	+
GRMZM2G471051	TSS75488	chr8:162301493-162302297	14.0851	22.2912	AT5G55410.2	-	NA	Uncharacterized protein [Source:UniProtKB/TrEMBL;Acc:K7VA24]	-
GRMZM2G003038	TSS66044	chr7:95566311-95570188	14.1355	7.37659	AT4G29510.1	ATPRMT11,ATPRMT1B,PRMT11,PRMT1B	NA	Protein arginine N-methyltransferase 1; Uncharacterized protein [Source:UniProtKB/TrEMBL;Acc:B6TIG8]	-
GRMZM2G052357	TSS41462	chr4:43617999-43620202	14.1816	9.45284	AT3G23820.1	GAE6	NA	NAD-dependent epimerase/dehydratase family protein [Source:UniProtKB/TrEMBL;Acc:K7TUC6]	-
GRMZM2G574887	TSS36409	chr4:5470073-5471217	14.2529	23.3548	AT5G19000.1	ATBPM1,BPM1	NA	Uncharacterized protein [Source:UniProtKB/TrEMBL;Acc:K7TUR7]	+
GRMZM2G136300	TSS80271	chr9:75178374-75189228	14.383	7.73643	AT1G58360.1	AAP1,NAT2	NA	Uncharacterized protein [Source:UniProtKB/TrEMBL;Acc:K7VE32]	-
GRMZM2G016836	TSS63725	chr7:133655726-133657708	14.4596	7.93622	AT2G33590.1	-	NA	Dihydroflavonol-4-reductase [Source:UniProtKB/TrEMBL;Acc:B6TR31]	+
GRMZM2G124755	TSS70696,TSS70697,TSS70698	chr8:133091532-133094404	14.4964	8.84691	-	-	-	-	+
GRMZM2G406014	TSS62030	chr7:6922570-6924041	14.5653	7.51487	AT5G06570.1	-	NA	NA	+
GRMZM2G408462	TSS31279	chr3:212821184-212822609	14.6505	3.95289	AT4G11070.1	AtWRKY41,WRKY41	WRKY	NA	+
GRMZM2G147560	TSS65336,TSS65337	chr7:26980476-26983655	14.6914	22.5456	AT1G80830.1	ATNRAMP1,NRAMP1,PMIT1	NA	NA	-
GRMZM2G414727	TSS4109	chr1:224437175-224438294	14.7279	24.5218	AT2G46690.1	-	NA	SAUR56-auxin-responsive SAUR family member [Source:UniProtKB/TrEMBL;Acc:B6TM17]	+
GRMZM2G174708	TSS1882	chr1:76347452-76348507	14.8196	0.603274	AT5G06860.1	ATPGIP1,PGIP1	NA	Polygalacturonase inhibitor 1 [Source:UniProtKB/TrEMBL;Acc:B6TYX7]	+
GRMZM2G473036	TSS1419,TSS1420	chr1:53895991-53905129	14.9573	6.39121	-	-	-	-	-
GRMZM5G805382	TSS17566	chr10:134481586-134483252	15.0843	24.2576	-	-	NA	Uncharacterized protein [Source:UniProtKB/TrEMBL;Acc:K7TRA3]	-
GRMZM2G123489	TSS9108	chr1:180720697-180721705	15.087	8.83652	-	-	NA	Putative uncharacterized protein [Source:UniProtKB/TrEMBL;Acc:B6SMX8]	-
GRMZM2G413006	TSS51005	chr5:54007174-54009052	15.0918	4.88237	AT5G57560.1	TCH4,XTH22	NA	Xyloglucan endotransglucosylase/hydrolase protein 23 [Source:UniProtKB/TrEMBL;Acc:B6TEW5]	-
GRMZM2G000451	TSS67697,TSS67698	chr7:170289338-170293773	15.2525	10.0475	AT3G21530.1	-	NA	Uncharacterized protein [Source:UniProtKB/TrEMBL;Acc:C0P474]	-
GRMZM2G344279	TSS8140,TSS8141	chr1:104283793-104287013	15.2676	10.0759	AT2G44120.2	-	NA	NA	-
GRMZM2G180775	TSS42893	chr4:149861502-149863087	15.2786	6.21175	AT1G33260.2	-	NA	Uncharacterized protein [Source:UniProtKB/TrEMBL;Acc:B8A071]	-
GRMZM2G058402	TSS9596	chr1:204728181-204739601	15.3008	38.3015	AT5G04750.1	-	NA	Putative uncharacterized protein [Source:UniProtKB/TrEMBL;Acc:B6SNY7]	-
GRMZM2G027958	TSS79825	chr9:38545466-38547347	15.3412	3.33413	AT2G31880.1	EVR,SOBIR1	NA	Leucine-rich repeat protein kinase family protein [Source:Projected from Arabidopsis thaliana (AT2G31880) TAIR;Acc:AT2G31880]	-
GRMZM5G861451	TSS45386	chr5:5197730-5199411	15.3917	140.791	-	-	-	-	-
GRMZM2G071208	TSS2041,TSS2042	chr1:87992398-87998428	15.5542	9.15645	AT5G65780.1	ATBCAT-5	NA	Branched-chain-amino-acid aminotransferase [Source:UniProtKB/TrEMBL;Acc:B4FQ91]	+
GRMZM2G369703	TSS31669,TSS31670	chr3:226893637-226897857	15.6509	10.0532	AT5G53020.1	-	NA	NA	+
GRMZM5G804783	TSS28009	chr3:13689175-13693187	15.6516	9.73569	AT2G40550.1	ETG1	NA	Uncharacterized protein [Source:UniProtKB/TrEMBL;Acc:B7ZXG6]	+
GRMZM2G426046	TSS29711	chr3:147659494-147660806	15.7765	10.4719	AT1G76640.1	-	NA	NA	+
GRMZM2G065694	TSS80021,TSS80022	chr9:56866846-56874797	15.9985	7.80458	AT4G17486.1	-	NA	EREBP-4 like protein; Uncharacterized protein [Source:UniProtKB/TrEMBL;Acc:C0HDP7]	-
GRMZM2G173989	TSS35596,TSS35597	chr3:211939865-211947419	16.1331	9.38961	AT4G32175.1	-	NA	Exosome complex exonuclease RRP40 [Source:UniProtKB/TrEMBL;Acc:B6TDY7]	-
GRMZM2G123585	TSS2077,TSS2078	chr1:90332251-90338675	16.1678	10.6635	AT5G47380.1	-	NA	Protein of unknown function, DUF547 [Source:Projected from Arabidopsis thaliana (AT5G47380) TAIR;Acc:AT5G47380]	+
GRMZM2G529859	TSS48756,TSS48757,TSS48758	chr5:189249187-189252175	16.1923	24.5737	AT2G45190.1	AFO,FIL,YAB1	YABBY	Uncharacterized protein [Source:UniProtKB/TrEMBL;Acc:B4FSG0]	+
GRMZM2G105494	TSS47726,TSS47727	chr5:133369254-133377978	16.2072	25.4628	AT4G29100.1	-	NA	Uncharacterized protein [Source:UniProtKB/TrEMBL;Acc:B4FK50]	+
GRMZM2G171677	TSS28274	chr3:30054876-30058988	16.2164	29.3592	AT1G62400.1	HT1	NA	Uncharacterized protein [Source:UniProtKB/TrEMBL;Acc:B4F9Y1]	+
GRMZM2G004955	TSS46605	chr5:62784036-62785806	16.3248	25.7823	AT3G45970.1	ATEXLA1,ATEXPL1,ATHEXP BETA 2.1,EXLA1,EXPL1	NA	NA	+
GRMZM2G701612	TSS51253	chr5:66952544-66953128	16.3961	4.64306	-	-	NA	NA	-
GRMZM2G037725	TSS16889	chr10:104007298-104009827	16.4808	28.1824	AT5G39380.1	-	NA	Uncharacterized protein [Source:UniProtKB/TrEMBL;Acc:B4FCQ7]	-
GRMZM2G317098	TSS16209	chr10:67239949-67240531	16.5528	25.2454	AT1G16840.1	-	NA	Uncharacterized protein [Source:UniProtKB/TrEMBL;Acc:K7TL68]	-
GRMZM2G088783	TSS35389	chr3:204223729-204225807	16.6823	25.7927	AT3G13890.2	ATMYB26,MS35,MYB26	MYB	MYB9 [Source:UniProtKB/TrEMBL;Acc:B6T169]	-
GRMZM5G801190	TSS46609	chr5:62948312-62949408	16.7887	6.33953	AT1G76240.1	-	NA	Putative uncharacterized protein [Source:UniProtKB/TrEMBL;Acc:B6SJH3]	+
GRMZM2G069295	TSS68594,TSS68595	chr8:28482055-28484161	16.8249	9.7774	AT3G16175.1	-	NA	Uncharacterized protein [Source:UniProtKB/TrEMBL;Acc:K7VRF1]	+
GRMZM2G067080	TSS73511	chr8:83586840-83591503	16.9493	11.1062	AT1G52600.1	-	NA	Microsomal signal peptidase subunit; Uncharacterized protein [Source:UniProtKB/TrEMBL;Acc:B4F8H6]	-
GRMZM2G008410	TSS43314	chr4:170362272-170369184	17.0414	28.0909	AT5G04430.2	BTR1,BTR1L,BTR1S	NA	Transcribed sequence 1087 protein; Uncharacterized protein [Source:UniProtKB/TrEMBL;Acc:C0P6Q4]	-
GRMZM2G428184	TSS228	chr1:5738360-5746550	17.0858	8.26309	AT4G38900.2	-	bZIP	DNA binding protein [Source:UniProtKB/TrEMBL;Acc:B6U2P4]	+
GRMZM2G113052	TSS64783	chr7:174550355-174552407	17.1322	10.6879	AT4G16146.1	-	NA	Negatively light-regulated protein [Source:UniProtKB/TrEMBL;Acc:B6T0Q4]	+
GRMZM2G480516	TSS65717,TSS65718	chr7:62990692-62997102	17.1635	10.6374	AT5G22500.1	FAR1	NA	Uncharacterized protein [Source:UniProtKB/TrEMBL;Acc:C4J2V6]	-
GRMZM2G345081	TSS66847	chr7:140743497-140747962	17.2728	27.2747	AT3G60890.2	ZPR2	NA	Uncharacterized protein [Source:UniProtKB/TrEMBL;Acc:B4FHG7]	-
GRMZM5G822449	TSS11950	chr10:2785063-2786391	17.6266	36.3302	-	-	NA	Uncharacterized protein [Source:UniProtKB/TrEMBL;Acc:K7TE67]	+
GRMZM2G008593	TSS52150,TSS52151	chr5:129256689-129261317	17.6866	8.65215	AT3G49220.1	-	NA	Pectinesterase-2 [Source:UniProtKB/TrEMBL;Acc:B6U6B3]	-
GRMZM2G136508	TSS14039	chr10:117641422-117645509	17.7574	11.5791	AT2G01170.1	BAT1	NA	Amino acid permease [Source:UniProtKB/TrEMBL;Acc:K7TTC8]	+
GRMZM5G844703	TSS9860	chr1:217503174-217504727	17.8728	11.4648	AT1G78020.1	-	NA	Uncharacterized protein [Source:UniProtKB/TrEMBL;Acc:B4FNF0]	-
GRMZM2G046529	TSS65105	chr7:9209242-9212980	17.9709	9.3303	AT3G57280.1	-	NA	NA	-
GRMZM2G099097	TSS38928	chr4:171759786-171764794	18.134	9.60822	AT1G02205.2	CER1	NA	Uncharacterized protein [Source:UniProtKB/TrEMBL;Acc:B4FX48]	+
GRMZM2G169558	TSS53294	chr5:190287363-190288956	18.1504	9.70524	AT1G33260.2	-	NA	Protein kinase APK1A [Source:UniProtKB/TrEMBL;Acc:B6TFF8]	-
GRMZM2G114140	TSS64236,TSS64237	chr7:154937800-154940247	18.2428	12.0209	AT5G55180.1	-	NA	Hydrolase, hydrolyzing O-glycosyl compounds [Source:UniProtKB/TrEMBL;Acc:B6U0V2]	+
GRMZM2G110913	TSS6945	chr1:33801736-33804023	18.2946	7.82191	AT2G45420.1	LBD18	LBD	Uncharacterized protein [Source:UniProtKB/TrEMBL;Acc:C0HGH5]	-
GRMZM2G039954	TSS67677,TSS67678	chr7:169371837-169376193	18.4875	31.5129	-	-	NA	Putative uncharacterized protein [Source:UniProtKB/TrEMBL;Acc:B6TR62]	-
GRMZM2G047019	TSS9739	chr1:211726384-211727970	18.6182	8.76812	AT1G80780.3	-	NA	CCR4-NOT transcription complex subunit 8; Uncharacterized protein [Source:UniProtKB/TrEMBL;Acc:B4FMS3]	-
GRMZM2G134708	TSS41644	chr4:53106012-53110676	18.7026	12.2382	AT3G52880.1	ATMDAR1,MDAR1	NA	Uncharacterized protein [Source:UniProtKB/TrEMBL;Acc:C0P4M0]	-
GRMZM2G025154	TSS36547	chr4:13176995-13180889	18.7249	10.1932	AT5G42240.1	scpl42	NA	Serine carboxypeptidase F13S12.6 [Source:UniProtKB/TrEMBL;Acc:K7TVF9]	+
GRMZM5G878582	TSS7269	chr1:50435040-50437009	18.7868	38.6394	-	-	-	-	+
GRMZM2G089850	TSS66619	chr7:130393750-130395017	18.887	30.5968	AT1G51700.1	ADOF1,DOF1	Dof	Uncharacterized protein [Source:UniProtKB/TrEMBL;Acc:C4J9K3]	-
GRMZM2G126582	TSS56869	chr6:131635198-131637009	18.912	11.2594	AT4G18910.1	ATNLM2,NIP1;2,NLM2	NA	Aquaporin NIP-type [Source:UniProtKB/TrEMBL;Acc:K7UR71]	+
GRMZM2G154628	TSS48893	chr5:195239678-195242694	18.9251	7.97033	AT3G53420.1	PIP2,PIP2;1,PIP2A	NA	Aquaporin PIP2-4 [Source:UniProtKB/Swiss-Prot;Acc:Q9ATM6]	+
GRMZM2G015941	TSS39127	chr4:178695837-178697049	19.2133	12.6103	AT5G35525.1	-	NA	Cell number regulator 1 [Source:UniProtKB/Swiss-Prot;Acc:B6TZ45]	+
GRMZM5G834894	TSS48805	chr5:191523635-191527047	19.2309	8.55411	AT3G57000.1	-	NA	nucleolar essential protein-related [Source:Projected from Arabidopsis thaliana (AT3G57000) TAIR;Acc:AT3G57000]	+
GRMZM2G012724	TSS60899	chr6:141604321-141606522	19.243	10.3922	AT2G38470.1	ATWRKY33,WRKY33	WRKY	Putative WRKY DNA-binding domain superfamily protein [Source:UniProtKB/TrEMBL;Acc:K7UJJ9]	-
GRMZM2G169597	TSS75239	chr8:155071040-155071772	19.2744	29.113	-	-	NA	Uncharacterized protein [Source:UniProtKB/TrEMBL;Acc:K7V8P3]	-
GRMZM2G134230	TSS70187	chr8:114515311-114519184	19.3326	9.66583	-	-	NA	Uncharacterized protein [Source:UniProtKB/TrEMBL;Acc:C4J8S0]	+
GRMZM2G094452	TSS16002,TSS16003,TSS16004	chr10:55997693-56007952	19.3447	10.137	AT2G20900.2	ATDGK5,DGK5	NA	Diacylglycerol kinase 2 [Source:UniProtKB/TrEMBL;Acc:A8QM11]	-
GRMZM2G021069	TSS74127	chr8:110042599-110048912	19.4032	12.3957	AT5G44635.1	MCM6	NA	Minichromosome maintenance protein [Source:UniProtKB/TrEMBL;Acc:Q5I285]	-
GRMZM2G345330	TSS7106	chr1:41484791-41488458	19.468	12.5179	-	-	NA	NA	-
GRMZM2G318843	TSS64587,TSS64588	chr7:168019361-168022703	19.6757	11.1909	AT3G13600.1	-	NA	NA	+
GRMZM2G159500	TSS78319	chr9:133066104-133068297	19.7467	11.2998	AT5G18270.1	ANAC087	NAC	GRAB2 protein; Putative NAC domain transcription factor superfamily protein [Source:UniProtKB/TrEMBL;Acc:B6SUI0]	+
GRMZM2G451975	TSS28335	chr3:32720981-32722838	19.7549	8.65797	AT2G41640.1	-	NA	Uncharacterized protein [Source:UniProtKB/TrEMBL;Acc:B4FM83]	+
AC217947.4_FG002	TSS37516	chr4:71563276-71568711	19.7947	12.8759	AT4G30210.2	AR2,ATR2	NA	NADPH--cytochrome P450 reductase [Source:UniProtKB/TrEMBL;Acc:K7TVP4]	+
GRMZM2G089854	TSS66615	chr7:130279554-130282751	19.8908	10.1553	AT5G15740.1	-	NA	Uncharacterized protein [Source:UniProtKB/TrEMBL;Acc:C0PPE0]	-
GRMZM2G097349	TSS4524	chr1:243185150-243187447	20.1566	33.0419	AT1G69780.1	ATHB13	HD-ZIP	Homeobox-leucine zipper protein HAT7 [Source:UniProtKB/TrEMBL;Acc:B6U0B0]	+
GRMZM2G174598	TSS44573	chr4:225448057-225450881	20.1681	31.7354	AT4G23820.1	-	NA	Uncharacterized protein [Source:UniProtKB/TrEMBL;Acc:C0PDS0]	-
GRMZM2G136364	TSS24404	chr2:56316541-56317722	20.2483	33.3971	AT5G05960.1	-	NA	Lipid binding protein; Uncharacterized protein [Source:UniProtKB/TrEMBL;Acc:B4G0B0]	-
GRMZM2G059845	TSS57754	chr6:162756481-162759383	20.3575	13.5355	AT1G27440.1	ATGUT1,GUT2,IRX10	NA	Secondary cell wall glycosyltransferase family 47 [Source:UniProtKB/TrEMBL;Acc:K7URD4]	+
GRMZM5G888620	TSS35686	chr3:215867238-215868713	20.467	13.3491	AT2G15480.2	UGT73B5	NA	NA	-
GRMZM5G845611	TSS251	chr1:6404116-6406779	20.564	7.48351	AT1G42970.1	GAPB	NA	Glyceraldehyde-3-phosphate dehydrogenase B; Uncharacterized protein [Source:UniProtKB/TrEMBL;Acc:B4F8L7]	+
GRMZM2G119079	TSS77889	chr9:115344860-115349565	20.7025	11.396	AT2G35680.1	-	NA	Dual-specificity protein-like phosphatase 1; Protein-tyrosine phosphatase mitochondrial 1 [Source:UniProtKB/TrEMBL;Acc:B6T3N5]	+
GRMZM2G120320	TSS47206	chr5:92841737-92843574	20.9175	9.42097	AT1G80840.1	ATWRKY40,WRKY40	NA	Uncharacterized protein [Source:UniProtKB/TrEMBL;Acc:B7ZYT0]	+
GRMZM2G008657	TSS62956	chr7:83391098-83392120	21.051	12.0755	AT5G52220.1	-	NA	CONTAINS InterPro DOMAIN/s: Chromosome transmission fidelity protein 8 (InterPro:IPR018607); Has 127 Blast hits to 127 proteins in 63 species: Archae - 0; Bacteria - 0; Metazoa - 70; Fungi - 17; Plants - 31; Viruses - 0; Other Eukaryotes - 9 (source /.../ BLink). [Source:Projected from Arabidopsis thaliana (AT5G52220) TAIR;Acc:AT5G52220]	+
GRMZM2G066101	TSS36017	chr3:227500471-227505486	21.1193	12.7457	AT2G16440.1	MCM4	NA	Uncharacterized protein [Source:UniProtKB/TrEMBL;Acc:B7ZWV7]	-
GRMZM2G467147	TSS31790	chr3:229667751-229672340	21.2167	38.816	AT5G01720.1	-	NA	Putative uncharacterized protein [Source:UniProtKB/TrEMBL;Acc:B6UDZ1]	+
GRMZM2G022931	TSS31223	chr3:210588268-210590012	21.3771	13.7638	AT5G03170.1	ATFLA11,FLA11	NA	Uncharacterized protein [Source:UniProtKB/TrEMBL;Acc:B4FB81]	+
GRMZM2G031586	TSS14599	chr10:141365840-141368282	21.4042	35.5686	-	-	NA	Uncharacterized protein [Source:UniProtKB/TrEMBL;Acc:B4FS58]	+
GRMZM2G011098	TSS50079,TSS50080	chr5:11401084-11403182	21.58	12.3078	AT4G39670.1	-	NA	Putative uncharacterized protein [Source:UniProtKB/TrEMBL;Acc:B6UBD4]	-
GRMZM2G158394	TSS64845	chr7:176260710-176262411	21.6252	2.97008	AT1G14220.1	-	NA	Extracellular ribonuclease LE [Source:UniProtKB/TrEMBL;Acc:B6SSH9]	+
GRMZM2G335377	TSS74119	chr8:109769642-109776655	21.6649	13.2183	AT5G05360.1	-	NA	Uncharacterized protein [Source:UniProtKB/TrEMBL;Acc:K7VVS5]	-
GRMZM2G079263	TSS57735,TSS57736,TSS57737	chr6:162206431-162211776	21.9899	14.5987	AT1G80170.1	-	NA	Polygalacturonase; Uncharacterized protein [Source:UniProtKB/TrEMBL;Acc:B4G1N7]	+
GRMZM5G805389	TSS31693	chr3:227513120-227514555	22.0024	45.1641	-	-	NA	Uncharacterized protein [Source:UniProtKB/TrEMBL;Acc:C4J1I2]	+
GRMZM2G170313	TSS39112,TSS39113	chr4:178486057-178500675	22.1332	13.3298	AT1G44835.2	-	NA	YbaK/aminoacyl-tRNA synthetase-associated domain [Source:Projected from Arabidopsis thaliana (AT1G44835) TAIR;Acc:AT1G44835]	+
GRMZM2G305362	TSS72786	chr8:39022757-39024659	22.6743	15.0518	AT3G10040.1	-	Trihelix	Uncharacterized protein [Source:UniProtKB/TrEMBL;Acc:K7VC46]	-
GRMZM2G133895	TSS50601	chr5:32893847-32898106	22.8023	13.1904	AT4G35930.1	-	NA	Uncharacterized protein [Source:UniProtKB/TrEMBL;Acc:C0PJJ3]	-
GRMZM2G042895	TSS13302,TSS13303	chr10:76599856-76602213	22.9071	7.98596	AT5G57150.1	-	bHLH	Putative HLH DNA-binding domain superfamily protein [Source:UniProtKB/TrEMBL;Acc:K7UFH5]	+
GRMZM2G065073	TSS19363,TSS19364	chr2:43413551-43421139	22.9577	14.4517	AT4G39640.1	GGT1	NA	Gamma-glutamyltranspeptidase 1 [Source:UniProtKB/TrEMBL;Acc:B6SSX2]	+
GRMZM2G410766	TSS64760	chr7:173692011-173693306	23.3226	37.129	AT2G39050.1	-	NA	Stress responsive protein [Source:UniProtKB/TrEMBL;Acc:B6STP1]	+
GRMZM2G430849	TSS67817	chr7:173556183-173558723	23.4281	12.5708	AT3G04070.1	anac047,NAC047	NAC	NAC domain transcription factor [Source:UniProtKB/TrEMBL;Acc:B6U2D4]	-
GRMZM2G115925	TSS81759	chr9:143864967-143869347	23.5646	14.524	AT1G20580.1	-	NA	Small nuclear ribonucleoprotein Sm D3; Uncharacterized protein [Source:UniProtKB/TrEMBL;Acc:B4FKA5]	-
GRMZM2G016958	TSS62348,TSS62349	chr7:25919395-25927080	23.6761	14.4777	AT3G02875.1	ILR1	NA	Uncharacterized protein [Source:UniProtKB/TrEMBL;Acc:B4G0F2]	+
GRMZM2G105335	TSS39067	chr4:177152122-177154056	23.7519	15.0715	AT3G13960.1	AtGRF5,GRF5	GRF	Uncharacterized protein [Source:UniProtKB/TrEMBL;Acc:K7U1V3]	+
GRMZM2G164308	TSS56573,TSS56574,TSS56575,TSS56576	chr6:118313758-118326943	23.7716	9.89208	AT1G70670.1	-	NA	ABA-induced protein; ABA-induced protein isoform 1; ABA-induced protein isoform 2 [Source:UniProtKB/TrEMBL;Acc:B6TL27]	+
GRMZM2G000361	TSS64252,TSS64253,TSS64254,TSS64255	chr7:155628228-155633919	23.9853	15.476	AT4G18975.1	-	NA	Putative uncharacterized protein [Source:UniProtKB/TrEMBL;Acc:B6SGE5]	+
GRMZM2G138074	TSS30609,TSS30610,TSS30611,TSS30612	chr3:187768901-187771862	24.1146	15.9692	AT2G40890.1	CYP98A3	NA	Uncharacterized protein [Source:UniProtKB/TrEMBL;Acc:B4F954]	+
GRMZM2G104572	TSS16	chr1:234778-236394	24.2573	38.809	-	-	NA	NA	+
GRMZM2G380377	TSS55291	chr6:62712929-62714535	24.3063	13.7004	AT4G25480.1	ATCBF3,CBF3,DREB1A	ERF	DRE-binding protein 4; Putative AP2/EREBP transcription factor superfamily protein [Source:UniProtKB/TrEMBL;Acc:C3UZ69]	+
GRMZM2G496292	TSS33933	chr3:143345454-143346194	24.4427	11.3128	-	-	NA	NA	-
GRMZM2G428356	TSS50487	chr5:26614236-26617409	24.448	14.3606	AT3G15780.1	-	NA	Putative uncharacterized protein [Source:UniProtKB/TrEMBL;Acc:B6TSZ5]	-
GRMZM2G044194	TSS64954	chr7:3025542-3026306	24.5659	4.46382	AT3G49780.1	ATPSK3 (FORMER SYMBOL),ATPSK4,PSK4	NA	Phytosulfokines 4 [Source:UniProtKB/TrEMBL;Acc:B6UIM4]	-
GRMZM2G103945	TSS56910,TSS56911	chr6:133537404-133539720	24.6558	11.8358	-	-	NA	Aquaporin TIP4-1 [Source:UniProtKB/Swiss-Prot;Acc:Q9ATL6]	+
GRMZM2G065718	TSS234	chr1:5946642-5948328	24.7026	15.9138	AT3G60900.1	FLA10	NA	Uncharacterized protein [Source:UniProtKB/TrEMBL;Acc:C0PD01]	+
GRMZM2G051256	TSS28582	chr3:54471015-54474812	24.8733	11.1644	AT2G47460.1	ATMYB12,MYB12,PFG1	MYB_related	MYB transcription factor; MYB-IF35 transcription factor; R2R3 Myb transcription factor MYB-IF35; Uncharacterized protein [Source:UniProtKB/TrEMBL;Acc:Q84U76]	+
GRMZM2G090528	TSS71885,TSS71886,TSS71887,TSS71888	chr8:171510045-171514028	25.3352	13.3984	AT5G54250.1	ATCNGC4,CNGC4,DND2,HLM1	NA	Uncharacterized protein [Source:UniProtKB/TrEMBL;Acc:K7V882]	+
GRMZM2G126749	TSS32393,TSS32394	chr3:21375546-21378328	25.5237	12.3141	AT1G73805.1	-	NA	NA	-
GRMZM2G031607	TSS71970,TSS71971	chr8:173389142-173391995	25.9211	15.9081	AT1G30070.2	-	NA	Uncharacterized protein [Source:UniProtKB/TrEMBL;Acc:K7V4W0]	+
GRMZM2G431412	TSS10162	chr1:230272257-230272906	26.1618	39.9614	AT2G28410.1	-	NA	NA	-
GRMZM2G035665	TSS76399,TSS76400	chr9:19540332-19543395	26.621	15.2197	AT2G31270.1	ATCDT1A,CDT1,CDT1A	NA	Uncharacterized protein [Source:UniProtKB/TrEMBL;Acc:K7W6L5]	+
GRMZM2G449681	TSS74117,TSS74118	chr8:109740014-109742387	26.7919	13.025	AT2G38470.1	ATWRKY33,WRKY33	WRKY	Putative WRKY DNA-binding domain superfamily protein isoform 1; Putative WRKY DNA-binding domain superfamily protein isoform 2 [Source:UniProtKB/TrEMBL;Acc:K7V006]	-
GRMZM2G031177	TSS605	chr1:18973400-18980284	26.8002	16.0624	AT5G65380.1	-	NA	Uncharacterized protein [Source:UniProtKB/TrEMBL;Acc:B4FHY5]	+
GRMZM2G468439	TSS80575,TSS80576,TSS80577	chr9:100677449-100685633	27.1071	16.072	AT2G33590.1	-	NA	Uncharacterized protein [Source:UniProtKB/TrEMBL;Acc:B4FGP0]	-
GRMZM2G030402	TSS40260	chr4:233754493-233755193	27.2889	16.0549	AT3G15395.1	-	NA	Uncharacterized protein [Source:UniProtKB/TrEMBL;Acc:B6TTU2]	+
GRMZM5G849284	TSS68391	chr8:19553827-19572717	27.483	17.9	-	-	NA	Uncharacterized protein [Source:UniProtKB/TrEMBL;Acc:C0P5N1]	+
GRMZM2G147399	TSS79555	chr9:20677132-20678372	27.5082	3.48832	AT5G25940.1	-	NA	Uncharacterized protein [Source:UniProtKB/TrEMBL;Acc:K7V752]	-
GRMZM2G171365	TSS78961,TSS78962	chr9:154082656-154102449	27.5505	42.012	AT2G45660.1	AGL20,ATSOC1,SOC1	M-type	MADS1 [Source:UniProtKB/TrEMBL;Acc:K7VM30]	+
GRMZM2G144782	TSS4384	chr1:235547070-235550744	27.6738	15.9713	AT5G22920.1	-	NA	RING finger and CHY zinc finger domain-containing protein 1; Uncharacterized protein [Source:UniProtKB/TrEMBL;Acc:B4FDC6]	+
GRMZM2G303775	TSS76548	chr9:25778398-25779493	27.7345	11.7626	AT4G28310.1	-	NA	Uncharacterized protein [Source:UniProtKB/TrEMBL;Acc:K7VFK3]	+
GRMZM2G351232	TSS4971,TSS4972	chr1:262525867-262531447	27.8317	58.0129	AT1G14700.2	ATPAP3,PAP3	E2F/DP	NA	+
GRMZM2G030850	TSS2443	chr1:124133867-124136208	27.8918	18.2076	AT1G32860.1	-	NA	Glucan endo-1,3-beta-glucosidase 7 [Source:UniProtKB/TrEMBL;Acc:B6TJF7]	+
GRMZM2G030523	TSS49545,TSS49546	chr5:214473507-214475861	27.9178	18.4813	AT2G29570.1	ATPCNA2,PCNA2	NA	Proliferating cell nuclear antigen [Source:UniProtKB/Swiss-Prot;Acc:Q43266]	+
GRMZM2G104204	TSS64389	chr7:160792660-160793924	27.9845	15.0717	AT2G18550.1	ATHB21,HB-2,HB21	HD-ZIP	NA	+
GRMZM2G051045	TSS74278	chr8:117100421-117100951	28.0209	15.4587	-	-	NA	Uncharacterized protein [Source:UniProtKB/TrEMBL;Acc:K7V0J9]	-
GRMZM2G112247	TSS53374	chr5:193782892-193784506	28.0948	45.6914	AT4G35750.1	-	NA	Uncharacterized protein [Source:UniProtKB/TrEMBL;Acc:B4FTH4]	-
GRMZM2G093826	TSS19672	chr2:62482766-62487721	28.2873	18.3494	AT4G13420.1	ATHAK5,HAK5	NA	Potassium high-affinity transporter [Source:UniProtKB/TrEMBL;Acc:E5LFQ7]	+
GRMZM2G109561	TSS50071	chr5:10818703-10819205	28.3914	43.0481	AT3G10050.1	OMR1	NA	NA	-
GRMZM2G113761	TSS2026	chr1:86369093-86370699	28.9547	45.6901	AT2G36870.1	XTH32	NA	Xyloglucan endotransglucosylase/hydrolase protein 32 [Source:UniProtKB/TrEMBL;Acc:B6T2W7]	+
GRMZM2G415007	TSS40542	chr4:240596988-240600763	28.9658	16.4394	AT5G42020.1	BIP,BIP2	NA	Luminal-binding protein 3 [Source:UniProtKB/Swiss-Prot;Acc:O24581]	+
GRMZM2G304474	TSS30771	chr3:193439687-193440157	29.0083	16.9387	AT1G80120.1	-	NA	NA	+
GRMZM2G014091	TSS72568	chr8:24416409-24435978	29.123	51.1895	AT2G18740.1	-	NA	Small nuclear ribonucleoprotein E [Source:UniProtKB/TrEMBL;Acc:B6SK95]	-
GRMZM2G036464	TSS43260	chr4:167111247-167114579	29.3402	19.3696	AT5G37600.1	ATGLN1;1,ATGSR1,GLN1;1,GSR 1	NA	Glutamine synthetase root isozyme 4 [Source:UniProtKB/Swiss-Prot;Acc:P38562]	-
GRMZM2G146206	TSS71744,TSS71745,TSS71746	chr8:168296434-168300637	29.3727	15.9826	AT3G55440.1	ATCTIMC,CYTOTPI,TPI	NA	Triosephosphate isomerase [Source:UniProtKB/TrEMBL;Acc:B6SMQ5]	+
GRMZM2G139617	TSS29897,TSS29898	chr3:158390856-158397844	29.4128	16.1561	AT3G48710.1	-	NA	NA	+
GRMZM2G137352	TSS107	chr1:2949513-2951161	29.6665	45.5399	AT3G48940.1	-	NA	Remorin [Source:UniProtKB/TrEMBL;Acc:B6U3W6]	+
GRMZM2G092877	TSS22180	chr2:214007459-214009595	29.7053	17.9464	-	-	NA	Uncharacterized protein [Source:UniProtKB/TrEMBL;Acc:B7ZYD5]	+
GRMZM2G087651	TSS10089	chr1:227844226-227847844	30.1554	15.0004	-	-	NA	Succinate dehydrogenase subunit 3; Uncharacterized protein [Source:UniProtKB/TrEMBL;Acc:B6SHQ2]	-
GRMZM6G902674	TSS37503	chr4:70642660-70643330	30.1664	50.3577	AT1G79660.1	-	NA	Uncharacterized protein [Source:UniProtKB/TrEMBL;Acc:B4FUE2]	+
GRMZM2G116614	TSS66447	chr7:121257088-121259235	30.3826	5.12451	AT1G19180.1	JAZ1,TIFY10A	NA	Uncharacterized protein [Source:UniProtKB/TrEMBL;Acc:C0PFI1]	-
GRMZM2G445958	TSS54100,TSS54101,TSS54102	chr5:216667563-216671809	30.7535	16.3684	AT2G24490.1	ATRPA2,ATRPA32A,ROR1,RPA2,RPA32A	NA	Uncharacterized protein [Source:UniProtKB/TrEMBL;Acc:B4FEW1]	-
GRMZM2G069208	TSS28389	chr3:37865781-37869982	30.7571	15.6377	AT2G32080.1	PUR ALPHA-1	NA	Uncharacterized protein [Source:UniProtKB/TrEMBL;Acc:B4FYX0]	+
GRMZM2G047368	TSS65514,TSS65515	chr7:41553958-41555454	30.8725	57.9704	AT2G37170.1	PIP2;2,PIP2B	NA	Aquaporin PIP2-6 [Source:UniProtKB/Swiss-Prot;Acc:Q9ATM5]	-
GRMZM2G005624	TSS732	chr1:23240103-23249045	30.8957	19.4612	AT2G18550.1	ATHB21,HB-2,HB21	HD-ZIP	Uncharacterized protein [Source:UniProtKB/TrEMBL;Acc:B4G1C5]	+
GRMZM2G030038	TSS29917	chr3:159720229-159722143	31.2684	51.7634	AT4G22190.1	-	NA	Putative uncharacterized protein [Source:UniProtKB/TrEMBL;Acc:B6UBS8]	+
GRMZM2G009892	TSS24122	chr2:42514432-42516336	31.4081	17.0717	AT5G61430.1	ANAC100,ATNAC5,NAC100	NAC	Uncharacterized protein [Source:UniProtKB/TrEMBL;Acc:C0P5H4]	-
GRMZM2G163421	TSS22398	chr2:221208416-221212560	31.5591	19.8881	AT1G77510.1	ATPDI6,ATPDIL1-2,PDI6,PDIL1-2	NA	Protein disulfide isomerase [Source:UniProtKB/TrEMBL;Acc:Q5EUE0]	+
GRMZM6G285883	TSS62151	chr7:12568475-12569538	31.6226	14.5016	AT5G04280.1	-	NA	NA	+
GRMZM2G110333	TSS53937,TSS53938	chr5:212398698-212401499	31.7438	13.5128	AT1G53910.1	RAP2.12	NA	Uncharacterized protein [Source:UniProtKB/TrEMBL;Acc:B4G1N2]	-
GRMZM2G090733	TSS1574	chr1:60808225-60832906	32.3483	14.9541	AT1G67730.1	ATKCR1,KCR1,YBR159	NA	NA	+
GRMZM6G914387	TSS3899	chr1:214679503-214680330	32.8226	50.3195	AT1G23110.1	-	NA	NA	+
GRMZM2G442472	TSS5207	chr1:273074242-273076215	32.8539	13.7643	-	-	NA	NA	+
GRMZM2G055180	TSS18859	chr2:21347525-21348862	33.4347	19.1102	AT4G17500.1	ATERF-1,ERF-1	ERF	Ethylene-responsive transcription factor 2 [Source:UniProtKB/TrEMBL;Acc:B6U860]	+
GRMZM2G030717	TSS75483	chr8:162128795-162129551	33.4607	18.2793	AT2G31980.1	AtCYS2,CYS2	NA	Putative cystatin [Source:UniProtKB/TrEMBL;Acc:K7W249]	-
GRMZM2G402631	TSS9060	chr1:178035094-178036072	33.7547	16.6007	AT4G11650.1	ATOSM34,OSM34	NA	Uncharacterized protein [Source:UniProtKB/TrEMBL;Acc:B4FV91]	-
GRMZM2G071846	TSS48638	chr5:184219125-184223527	34.4945	15.0817	AT1G80050.1	APT2,ATAPT2,PHT1.1	NA	Adenine phosphoribosyltransferase 2 [Source:UniProtKB/TrEMBL;Acc:B6TGM2]	+
GRMZM2G147210	TSS47776,TSS47777,TSS47778	chr5:136601300-136607609	35.0695	52.799	AT1G77510.1	ATPDI6,ATPDIL1-2,PDI6,PDIL1-2	NA	NA	+
GRMZM2G301908	TSS39561	chr4:197852910-197854441	35.2943	19.5411	AT5G55730.1	FLA1	NA	Fasciclin-like arabinogalactan protein 10 [Source:UniProtKB/TrEMBL;Acc:K7U4B2]	+
GRMZM2G163998	TSS15146	chr10:6865399-6866582	35.3106	22.578	AT3G44220.1	-	NA	Uncharacterized protein; VAMP protein SEC22 [Source:UniProtKB/TrEMBL;Acc:B4FTJ5]	-
GRMZM5G847466	TSS61756	chr6:166188863-166189789	35.3223	21.6182	AT1G18530.1	-	NA	Calmodulin [Source:UniProtKB/TrEMBL;Acc:B6SJJ2]	-
GRMZM2G150521	TSS33827	chr3:135247079-135258438	35.3549	21.1492	AT5G61030.1	GR-RBP3	NA	Uncharacterized protein [Source:UniProtKB/TrEMBL;Acc:B4F7T1]	-
GRMZM2G049429	TSS72116,TSS72117	chr8:4801320-4808659	35.734	23.0913	AT2G32080.1	PUR ALPHA-1	NA	PUR ALPHA-1; Uncharacterized protein [Source:UniProtKB/TrEMBL;Acc:B4FLN7]	-
GRMZM2G131421	TSS76431	chr9:20705210-20706472	35.7426	4.7268	AT5G25940.1	-	NA	Early nodulin 93 [Source:UniProtKB/TrEMBL;Acc:B6SGD1]	+
GRMZM2G301934	TSS67686	chr7:169977937-169979914	36.6789	20.0911	AT5G23530.1	AtCXE18,CXE18	NA	Gibberellin receptor GID1L2; Uncharacterized protein [Source:UniProtKB/TrEMBL;Acc:B6TKK2]	-
GRMZM5G802801	TSS74256	chr8:116145132-116148059	36.9177	13.3612	AT3G12580.1	ATHSP70,HSP70	NA	Uncharacterized protein [Source:UniProtKB/TrEMBL;Acc:K7VW90]	-
GRMZM2G316362	TSS75563,TSS75564	chr8:164731499-164733879	37.4838	6.80247	AT1G43800.1	-	NA	Acyl-desaturase; Uncharacterized protein [Source:UniProtKB/TrEMBL;Acc:B6UI69]	-
GRMZM2G301089	TSS5258	chr1:274801583-274803327	37.7497	13.9898	AT5G43650.1	BHLH92	bHLH	Helix-loop-helix DNA-binding domain containing protein [Source:UniProtKB/TrEMBL;Acc:B6SSA8]	+
GRMZM2G400718	TSS59108	chr6:60336398-60342981	37.8904	12.2678	AT4G28310.1	-	NA	Uncharacterized protein [Source:UniProtKB/TrEMBL;Acc:B6TG36]	-
GRMZM2G172537	TSS6944	chr1:33529460-33532336	38.4489	20.7086	AT1G32860.1	-	NA	Uncharacterized protein [Source:UniProtKB/TrEMBL;Acc:B4FT77]	-
GRMZM2G354209	TSS17777	chr10:141937780-141938691	38.5893	21.0617	AT1G56150.1	-	NA	Uncharacterized protein [Source:UniProtKB/TrEMBL;Acc:K7U6Q8]	-
GRMZM2G147424	TSS17097,TSS17098	chr10:113732416-113734756	39.5988	68.0001	AT2G37120.1	-	S1Fa-like	DNA-binding protein S1FA2; DNA-binding protein S1FA2 isoform 1; DNA-binding protein S1FA2 isoform 2 [Source:UniProtKB/TrEMBL;Acc:B6SLS1]	-
GRMZM2G112805	TSS46675	chr5:65444915-65447535	39.6924	61.1604	AT2G20760.1	-	NA	Uncharacterized protein [Source:UniProtKB/TrEMBL;Acc:B4FIZ5]	+
GRMZM2G300788	TSS3120,TSS3121,TSS3122	chr1:176075757-176082237	39.8429	17.0878	AT3G54750.3	-	NA	Uncharacterized protein [Source:UniProtKB/TrEMBL;Acc:B4FYU7]	+
GRMZM2G160354	TSS57324	chr6:152450868-152451644	39.8656	14.2768	-	-	NA	Uncharacterized protein [Source:UniProtKB/TrEMBL;Acc:B6U2V7]	+
GRMZM2G025592	TSS17766	chr10:141612635-141620390	40.1831	25.9108	AT1G69770.1	CMT3	NA	DNA (cytosine-5)-methyltransferase 1 [Source:UniProtKB/Swiss-Prot;Acc:Q9AXT8]	-
GRMZM2G086934	TSS81835	chr9:147128363-147131996	40.817	24.4087	AT5G08020.1	ATRPA70B,RPA70B	NA	Replication protein A 70 kDa DNA-binding subunit; Replication protein A DNA-binding subunit; Uncharacterized protein [Source:UniProtKB/TrEMBL;Acc:B4FWF2]	-
GRMZM5G829831	TSS3622,TSS3623	chr1:200718341-200730230	40.9867	14.0576	-	-	NA	Uncharacterized protein [Source:UniProtKB/TrEMBL;Acc:B8A192]	+
GRMZM2G051898	TSS23958	chr2:34127365-34129396	41.4061	14.7728	AT5G11420.1	-	NA	NA	-
GRMZM2G061735	TSS72397,TSS72398	chr8:17424472-17428903	41.5316	24.407	AT2G34160.1	-	NA	Uncharacterized protein [Source:UniProtKB/TrEMBL;Acc:C0PAS9]	-
GRMZM2G073731	TSS40514	chr4:239962036-239964187	41.5815	178.728	-	-	NA	Uncharacterized protein [Source:UniProtKB/TrEMBL;Acc:K7UGE4]	+
GRMZM2G327890	TSS21264	chr2:179652774-179653149	41.9533	22.5226	AT2G01770.1	ATVIT1,VIT1	NA	NA	+
GRMZM2G050286	TSS74169	chr8:111836761-111837849	42.0048	25.3039	AT2G46330.1	AGP16,ATAGP16	NA	AGP20; Uncharacterized protein [Source:UniProtKB/TrEMBL;Acc:B4FIH4]	-
GRMZM2G081582	TSS42792,TSS42793	chr4:143491904-143496980	42.1799	27.395	AT2G37040.1	ATPAL1,PAL1	NA	Phenylalanine ammonia-lyase [Source:UniProtKB/TrEMBL;Acc:B4FW68]	-
GRMZM2G075828	TSS64190	chr7:153256117-153260594	42.4684	22.4516	AT3G21690.1	-	NA	Transparent testa 12 protein; Uncharacterized protein [Source:UniProtKB/TrEMBL;Acc:B4G210]	+
GRMZM2G436295	TSS30438	chr3:181619314-181620140	42.9189	69.7708	-	-	NA	NA	+
GRMZM2G357112	TSS21103	chr2:171192999-171193968	43.2049	27.8994	AT2G35980.1	ATNHL10,NHL10,YLS9	NA	NA	+
GRMZM2G353444	TSS27858	chr3:8542105-8544078	43.2604	22.4401	AT2G30550.2	-	NA	NA	+
GRMZM2G542272	TSS49103	chr5:203458742-203459411	43.4389	67.2708	-	-	NA	Putative uncharacterized protein [Source:UniProtKB/TrEMBL;Acc:B6SJZ4]	+
AC187262.4_FG007	TSS9211	chr1:184732590-184733551	43.7376	152.909	-	-	-	-	-
GRMZM2G364528	TSS31358	chr3:216875700-216876717	43.9005	27.4274	AT3G58850.1	HLH2,PAR2	NA	Putative uncharacterized protein [Source:UniProtKB/TrEMBL;Acc:B6SNI2]	+
GRMZM2G035063	TSS26995	chr2:214325482-214327737	44.2019	29.4627	AT1G23100.1	-	NA	Chaperonin [Source:UniProtKB/TrEMBL;Acc:B6SLX1]	-
GRMZM2G154523	TSS36408	chr4:5460336-5462342	44.4452	17.3862	AT2G26560.1	PLA IIA,PLA2A,PLP2	NA	Patatin T5; Uncharacterized protein [Source:UniProtKB/TrEMBL;Acc:C0HDU5]	+
GRMZM5G802403	TSS11986	chr10:3706768-3710819	44.8604	19.9918	-	-	NA	Uncharacterized protein [Source:UniProtKB/TrEMBL;Acc:B4FXK3]	+
GRMZM2G049422	TSS2169	chr1:97157919-97161418	45.0763	29.9771	AT1G32400.1	TOM2A	NA	Uncharacterized protein [Source:UniProtKB/TrEMBL;Acc:C0P4J3]	+
GRMZM2G057672	TSS79117	chr9:2215418-2216139	45.1246	29.9751	AT3G48180.1	-	NA	Uncharacterized protein [Source:UniProtKB/TrEMBL;Acc:K7V8Z4]	-
GRMZM2G106445	TSS23163	chr2:6975675-6976610	45.1605	23.3455	AT4G10265.1	-	NA	Uncharacterized protein; Wound induced protein [Source:UniProtKB/TrEMBL;Acc:B6U6K5]	-
GRMZM2G436020	TSS30770	chr3:193439131-193439581	45.8367	26.7693	AT3G15810.1	-	NA	NA	+
GRMZM2G151425	TSS49420	chr5:211251454-211258831	45.8415	24.1895	AT3G03270.2	-	NA	Adenine nucleotide alpha hydrolases-like superfamily protein [Source:Projected from Arabidopsis thaliana (AT3G03270) TAIR;Acc:AT3G03270]	+
GRMZM2G131943	TSS36785,TSS36786	chr4:27777801-27782060	45.9888	28.955	AT3G18610.1	ATNUC-L2,NUC-L2,PARLL1	NA	Putative nucleolin-like family protein [Source:UniProtKB/TrEMBL;Acc:K7TSX3]	+
GRMZM5G813532	TSS27040,TSS27041	chr2:216219177-216221568	46.5224	28.0939	-	-	NA	NA	-
GRMZM2G460594	TSS5263,TSS5264,TSS5265	chr1:275049347-275051004	46.5941	72.5577	-	-	NA	NA	+
GRMZM2G159399	TSS50512	chr5:27964681-27969466	46.6001	30.9514	AT4G30080.1	ARF16	ARF	Uncharacterized protein [Source:UniProtKB/TrEMBL;Acc:B4FP29]	-
GRMZM2G348125	TSS64759	chr7:173641490-173642947	46.9499	74.7641	AT2G39050.1	-	NA	Stress responsive protein [Source:UniProtKB/TrEMBL;Acc:B6TF92]	+
GRMZM2G470942	TSS71515	chr8:162335363-162337076	47.2295	81.8762	-	-	NA	Uncharacterized protein [Source:UniProtKB/TrEMBL;Acc:K7V677]	+
AC211652.4_FG001	TSS36659	chr4:20421665-20422166	47.2993	27.9873	AT1G65295.1	-	NA	Uncharacterized protein [Source:UniProtKB/TrEMBL;Acc:K7UQU9]	+
GRMZM2G143402	TSS14756	chr10:145369298-145375250	47.7361	27.4272	AT5G20900.1	JAZ12,TIFY3B	NA	Putative tify domain/CCT motif transcription factor family protein isoform 1; Putative tify domain/CCT motif transcription factor family protein isoform 2; ZIM motif family protein [Source:UniProtKB/TrEMBL;Acc:B6T3R7]	+
GRMZM2G134107	TSS78257	chr9:130759498-130760774	47.7976	29.8223	AT3G05560.1	-	NA	60S ribosomal protein L22-2 [Source:UniProtKB/TrEMBL;Acc:K7VZN8]	+
GRMZM5G834335	TSS71605	chr8:164712933-164717168	48.0194	72.0486	AT1G11475.1	NRPB10,NRPD10,NRPE10	NA	DNA-directed RNA polymerase II 8.2 kDa polypeptide; DNA-directed RNA polymerase II polypeptide; Uncharacterized protein [Source:UniProtKB/TrEMBL;Acc:B4FJG4]	+
GRMZM2G168681	TSS73099,TSS73100	chr8:62786954-62791232	48.6817	31.8804	AT5G47770.1	FPS1	NA	Farnesyl pyrophosphate synthase [Source:UniProtKB/Swiss-Prot;Acc:P49353]	-
GRMZM2G464401	TSS69323	chr8:76947967-76952642	48.6829	31.8471	AT4G17520.1	-	NA	Plasminogen activator inhibitor 1 RNA-binding protein [Source:UniProtKB/TrEMBL;Acc:K7UTW6]	+
GRMZM2G334899	TSS74010	chr8:104292706-104296183	48.8114	31.5452	AT5G12250.1	TUB6	NA	Tubulin beta-2 chain [Source:UniProtKB/Swiss-Prot;Acc:P18026]	-
GRMZM2G055684	TSS69850,TSS69851	chr8:100719611-100722240	49.1253	21.6417	AT5G67360.1	ARA12	NA	Putative subtilase family protein [Source:UniProtKB/TrEMBL;Acc:K7UZD2]	+
GRMZM5G868679	TSS21764,TSS21765	chr2:200202930-200206407	49.724	26.184	AT1G13750.1	-	NA	Uncharacterized protein [Source:UniProtKB/TrEMBL;Acc:B4FLL4]	+
GRMZM2G085964	TSS60813	chr6:138751830-138753113	49.8027	32.5609	AT3G16770.1	ATEBP,EBP,ERF72,RAP2.3	NA	Putative AP2/EREBP transcription factor superfamily protein; Uncharacterized protein [Source:UniProtKB/TrEMBL;Acc:C0P7X8]	-
GRMZM2G320298	TSS65053	chr7:7123030-7124333	50.1499	82.6479	AT5G06570.1	-	NA	NA	-
GRMZM2G008064	TSS6202	chr1:6416354-6419430	50.4593	18.0858	AT1G14590.1	-	NA	Uncharacterized protein [Source:UniProtKB/TrEMBL;Acc:B4FB45]	-
AC209987.4_FG002	TSS46328	chr5:46807671-46810899	50.8227	30.6814	AT1G11600.1	CYP77B1	NA	cytochrome P450, family 77, subfamily B, polypeptide 1 [Source:Projected from Arabidopsis thaliana (AT1G11600) TAIR;Acc:AT1G11600]	+
GRMZM5G837754	TSS35411	chr3:205086253-205087577	50.9526	91.4496	-	-	NA	NA	-
GRMZM2G010909	TSS7197	chr1:46741445-46742644	51.0438	82.6926	AT5G01740.1	-	NA	NA	-
GRMZM6G617209	TSS36213	chr4:1252637-1254044	52.0361	32.0808	AT1G06650.2	-	NA	DIBOA-glucoside dioxygenase BX6 [Source:UniProtKB/Swiss-Prot;Acc:Q84TC2]	+
GRMZM2G036351	TSS81973	chr9:150514711-150515694	53.0231	19.2219	AT1G74950.1	JAZ2,TIFY10B	NA	Putative tify domain/CCT motif transcription factor family protein; ZIM motif family protein [Source:UniProtKB/TrEMBL;Acc:B6TTL0]	-
GRMZM2G086845	TSS30096,TSS30097	chr3:168566366-168569728	53.5231	35.1522	AT2G31390.1	-	NA	Fructokinase-1 [Source:UniProtKB/Swiss-Prot;Acc:Q6XZ79]	+
GRMZM2G127123	TSS6989,TSS6990	chr1:35582080-35589197	54.0093	34.5125	AT2G28470.1	BGAL8	NA	Beta-galactosidase [Source:UniProtKB/TrEMBL;Acc:B8A0V4]	-
GRMZM2G125452	TSS17407,TSS17408	chr10:127994954-127997721	54.112	35.1799	AT5G15320.1	-	NA	Uncharacterized protein [Source:UniProtKB/TrEMBL;Acc:K7TLR2]	-
GRMZM2G047124	TSS9870	chr1:218338023-218338759	54.3327	105.381	AT5G57780.1	-	NA	NA	-
GRMZM2G161560	TSS6035,TSS6036	chr1:1785556-1787537	54.5199	35.7732	AT1G47970.1	-	NA	Immediate-early protein RSP40 [Source:UniProtKB/TrEMBL;Acc:B6TH09]	-
GRMZM2G120085	TSS10499	chr1:244618362-244621656	54.6822	35.8263	AT2G05920.1	-	NA	Uncharacterized protein [Source:UniProtKB/TrEMBL;Acc:C0PDF7]	-
GRMZM2G444748	TSS51420	chr5:74948195-74950097	55.2579	83.0691	AT1G75390.1	AtbZIP44,bZIP44	bZIP	BZIP transcription factor [Source:UniProtKB/TrEMBL;Acc:F1DK38]	-
GRMZM2G117513	TSS7662	chr1:69894563-69897090	56.1617	36.0865	AT1G74950.1	JAZ2,TIFY10B	NA	Uncharacterized protein [Source:UniProtKB/TrEMBL;Acc:C0HHL9]	-
GRMZM2G011513	TSS14856	chr10:147971632-147973013	57.0398	91.5885	AT1G63220.1	-	NA	Uncharacterized protein [Source:UniProtKB/TrEMBL;Acc:C4J748]	+
GRMZM2G088797	TSS45448,TSS45449,TSS45450	chr5:6836701-6844734	57.1315	22.1083	AT1G18650.1	PDCB3	NA	Glucan endo-1,3-beta-glucosidase 3 [Source:UniProtKB/TrEMBL;Acc:B6SLS3]	+
GRMZM5G836174	TSS75235,TSS75236	chr8:154976914-154978364	57.6296	111.795	AT1G73010.1	ATPS2,PS2	NA	Phosphatase phospho1; Uncharacterized protein [Source:UniProtKB/TrEMBL;Acc:B4F825]	-
GRMZM2G384338	TSS45129,TSS45130	chr5:889475-893914	58.8283	39.1104	AT1G24450.1	NFD2	NA	RNA binding protein [Source:UniProtKB/TrEMBL;Acc:B6SGY5]	+
GRMZM2G004060	TSS12192,TSS12193	chr10:12108515-12110234	60.3675	21.2129	AT3G56400.1	ATWRKY70,WRKY70	NA	Putative WRKY DNA-binding domain superfamily protein; Uncharacterized protein [Source:UniProtKB/TrEMBL;Acc:B4FT49]	+
GRMZM2G449950	TSS43187	chr4:164205528-164206744	61.4989	93.7768	AT5G60850.1	OBP4	Dof	Uncharacterized protein [Source:UniProtKB/TrEMBL;Acc:K7U893]	-
GRMZM2G353236	TSS71389	chr8:159191307-159192575	62.1315	101.504	-	-	NA	Uncharacterized protein [Source:UniProtKB/TrEMBL;Acc:K7W1P9]	+
GRMZM5G847982	TSS61570	chr6:161998677-162000549	62.3278	30.0716	AT5G56980.1	-	NA	Uncharacterized protein [Source:UniProtKB/TrEMBL;Acc:B7ZY72]	-
GRMZM2G107609	TSS76481	chr9:22335000-22338778	63.6615	95.7276	AT4G22740.1	-	NA	Uncharacterized protein [Source:UniProtKB/TrEMBL;Acc:C4JA82]	+
GRMZM5G828488	TSS1795	chr1:70571847-70573126	64.42	98.5811	AT2G45130.1	ATSPX3,SPX3	NA	Ids4-like protein [Source:UniProtKB/TrEMBL;Acc:B6TC58]	+
GRMZM2G177720	TSS44058,TSS44059,TSS44060	chr4:199253962-199256268	64.6485	101.145	AT5G59850.1	-	NA	Putative ribosomal protein S8 family protein; Uncharacterized protein [Source:UniProtKB/TrEMBL;Acc:B4FM69]	-
GRMZM2G003752	TSS18743	chr2:16230476-16232542	64.7304	39.3516	AT3G60900.1	FLA10	NA	Fasciclin-like arabinogalactan protein 10 [Source:UniProtKB/TrEMBL;Acc:B6TZG5]	+
GRMZM2G141322	TSS64574	chr7:167674263-167675476	66.0184	41.0757	AT1G26820.1	RNS3	NA	Ribonuclease 1 [Source:UniProtKB/TrEMBL;Acc:B6TYW3]	+
GRMZM2G159643	TSS75827	chr8:171405152-171408840	66.2526	39.1905	AT5G54500.1	FQR1	NA	Minor allergen Alt a 7; Uncharacterized protein [Source:UniProtKB/TrEMBL;Acc:B4FWD0]	-
GRMZM2G082032	TSS23078,TSS23079,TSS23080	chr2:5073952-5077194	66.5106	26.3948	AT3G16150.1	-	NA	Uncharacterized protein [Source:UniProtKB/TrEMBL;Acc:B4FNX2]	-
GRMZM2G003682	TSS30365	chr3:178149613-178151478	66.6113	44.087	AT2G40000.1	ATHSPRO2,HSPRO2	NA	Uncharacterized protein [Source:UniProtKB/TrEMBL;Acc:C0P2W6]	+
GRMZM2G387360	TSS45924	chr5:23858168-23858843	67.3712	36.2259	AT5G38170.1	-	NA	Nonspecific lipid-transfer protein [Source:UniProtKB/TrEMBL;Acc:B6T2T4]	+
GRMZM2G369815	TSS11798,TSS11799	chr1:297451647-297458920	68.3889	34.5225	AT3G48460.1	-	NA	GDSL-like Lipase/Acylhydrolase superfamily protein [Source:Projected from Arabidopsis thaliana (AT3G48460) TAIR;Acc:AT3G48460]	-
GRMZM2G141607	TSS3612	chr1:200043436-200046740	68.5144	44.537	AT3G50560.1	-	NA	NAD(P)-binding Rossmann-fold superfamily protein [Source:Projected from Arabidopsis thaliana (AT3G50560) TAIR;Acc:AT3G50560]	+
GRMZM2G059397	TSS3816	chr1:210787421-210788637	69.3605	38.1962	AT2G23810.1	TET8	NA	NA	+
GRMZM2G108991	TSS26474,TSS26475,TSS26476	chr2:197173052-197175727	69.6025	111.895	AT5G03470.1	ATB\' ALPHA	NA	NA	-
GRMZM2G070831	TSS22533	chr2:226435627-226438530	70.1666	40.8867	AT3G05060.1	-	NA	NA	+
GRMZM2G152135	TSS17589,TSS17590	chr10:136081566-136084686	70.7318	45.7064	AT4G25700.1	B1,BCH1,BETA-OHASE 1,chy1	NA	Beta-carotene hydroxylase 1 [Source:UniProtKB/TrEMBL;Acc:D0EUE4]	-
GRMZM2G050514	TSS6787,TSS6788	chr1:27978350-27982007	71.1594	10.2827	AT5G37600.1	ATGLN1;1,ATGSR1,GLN1;1,GSR 1	NA	Glutamine synthetase root isozyme 1 [Source:UniProtKB/Swiss-Prot;Acc:P38559]	-
GRMZM2G152447	TSS969	chr1:32026509-32029277	77.8705	122.819	AT1G14700.1	ATPAP3,PAP3	NA	Uncharacterized protein [Source:UniProtKB/TrEMBL;Acc:B4FM74]	+
GRMZM2G392125	TSS18603	chr2:11836451-11838001	78.6065	50.1027	AT4G30270.1	MERI-5,MERI5B,SEN4,XTH24	NA	Uncharacterized protein [Source:UniProtKB/TrEMBL;Acc:C4J1A3]	+
GRMZM2G128268	TSS25382	chr2:131153533-131156829	80.6978	26.1631	AT4G33490.2	-	NA	Uncharacterized protein [Source:UniProtKB/TrEMBL;Acc:B7ZZY5]	-
GRMZM2G114127	TSS48644	chr5:184443938-184445313	81.2343	122.86	AT1G49750.1	-	NA	Uncharacterized protein [Source:UniProtKB/TrEMBL;Acc:B4FU50]	+
GRMZM2G156861	TSS30098,TSS30099	chr3:168738872-168882335	82.8645	29.3061	AT1G55020.1	ATLOX1,LOX1	NA	Lipoxygenase [Source:UniProtKB/TrEMBL;Acc:Q9LKL4]	+
GRMZM2G084429	TSS74731	chr8:132968682-132972064	83.3162	50.3193	AT4G22000.1	-	NA	Uncharacterized protein [Source:UniProtKB/TrEMBL;Acc:B6T337]	-
GRMZM2G113332	TSS48301	chr5:168712280-168714190	84.2647	156.788	AT3G56240.1	CCH	NA	Uncharacterized protein [Source:UniProtKB/TrEMBL;Acc:B6SQL3]	+
GRMZM2G025240	TSS69145	chr8:69105612-69106093	86.5196	41.1736	AT5G03170.1	ATFLA11,FLA11	NA	Uncharacterized protein [Source:UniProtKB/TrEMBL;Acc:K7UTE1]	+
GRMZM2G073079	TSS41891	chr4:70091435-70093852	88.7526	37.7066	AT3G23570.1	-	NA	Retrotransposon protein Ty1-copia subclass; Uncharacterized protein [Source:UniProtKB/TrEMBL;Acc:B4FY74]	-
GRMZM2G442658	TSS11203,TSS11204,TSS11205,TSS11206	chr1:274050253-274054148	89.1559	52.361	AT1G77120.1	ADH,ADH1,ATADH,ATADH1	NA	Alcohol dehydrogenase 1 [Source:UniProtKB/Swiss-Prot;Acc:P00333]	-
GRMZM2G179432	TSS1137	chr1:40062760-40065030	89.4749	57.6393	AT5G02230.1	-	NA	Uncharacterized protein [Source:UniProtKB/TrEMBL;Acc:B4FU26]	+
GRMZM2G144610	TSS76745	chr9:37552322-37553942	93.2079	19.3603	AT4G12730.1	FLA2	NA	Endosperm specific protein; Uncharacterized protein [Source:UniProtKB/TrEMBL;Acc:B4FDR7]	+
GRMZM2G074585	TSS13709	chr10:99487993-99489313	96.1792	161.055	AT1G20190.1	ATEXP11,ATEXPA11,ATHEXP ALPHA 1.14,EXP11,EXPA11	NA	Uncharacterized protein [Source:UniProtKB/TrEMBL;Acc:C0HEC1]	+
GRMZM2G109332	TSS77193,TSS77194	chr9:73924579-73926838	96.4403	173.004	ATMG00160.1	-	NA	Cytochrome c oxidase subunit 2 [Source:UniProtKB/Swiss-Prot;Acc:P00412]	+
GRMZM2G052422	TSS49404	chr5:210825845-210828416	98.6938	62.4832	AT1G05010.1	ACO4,EAT1,EFE	NA	1-aminocyclopropane-1-carboxylate oxidase 1; Acc oxidase; Uncharacterized protein [Source:UniProtKB/TrEMBL;Acc:Q6JN53]	+
GRMZM2G125648	TSS39513,TSS39514	chr4:195556711-195558537	100.397	57.006	AT5G23420.1	HMGB6	NA	high-mobility group box 6 [Source:Projected from Arabidopsis thaliana (AT5G23420) TAIR;Acc:AT5G23420]	+
GRMZM2G165679	TSS61695	chr6:165049805-165051519	101.05	63.2916	AT2G42880.1	ATMPK20,MPK20	NA	Putative MAP kinase family protein [Source:UniProtKB/TrEMBL;Acc:K7UW11]	-
GRMZM2G007729	TSS43581	chr4:179852642-179853912	101.123	33.4852	AT5G51440.1	-	NA	Uncharacterized protein [Source:UniProtKB/TrEMBL;Acc:B4FQS7]	-
GRMZM2G380432	TSS53786	chr5:208689491-208691178	101.556	55.5751	AT4G08950.1	EXO	NA	Phi-1-like phosphate-induced protein [Source:UniProtKB/TrEMBL;Acc:B6SN51]	-
GRMZM2G112377	TSS9560	chr1:202585620-202587997	103.544	181.48	AT3G54700.1	PHT1;7	NA	Inorganic phosphate transporter 3 [Source:UniProtKB/TrEMBL;Acc:Q49B44]	-
GRMZM2G104942	TSS41272,TSS41273,TSS41274	chr4:33149056-33152904	104.883	180.911	AT3G47420.1	ATPS3,PS3	NA	Uncharacterized protein [Source:UniProtKB/TrEMBL;Acc:B4FK78]	-
AC225193.3_FG003	TSS77834,TSS77835	chr9:113077584-113081516	113.298	176.02	AT2G33620.1	-	NA	Uncharacterized protein [Source:UniProtKB/TrEMBL;Acc:K7VXT0]	+
GRMZM2G114793	TSS51302	chr5:69354042-69357915	118.456	56.3304	AT5G42020.1	BIP,BIP2	NA	Luminal-binding protein 2 [Source:UniProtKB/Swiss-Prot;Acc:P24067]	-
GRMZM2G330019	TSS82079	chr9:153127130-153132868	124.189	214.583	AT3G13460.1	ECT2	NA	Uncharacterized protein [Source:UniProtKB/TrEMBL;Acc:C0PDM1]	-
GRMZM2G015419	TSS40274,TSS40275	chr4:234164918-234168681	126.54	44.8629	-	-	NA	Uncharacterized protein [Source:UniProtKB/TrEMBL;Acc:K7U7A4]	+
GRMZM2G146015	TSS11321	chr1:278439804-278441026	129.087	74.6473	AT2G27035.1	AtENODL20,ENODL20	NA	Uncharacterized protein [Source:UniProtKB/TrEMBL;Acc:C4JAY1]	-
GRMZM2G141667	TSS77092,TSS77093,TSS77094	chr9:69061971-69065217	130.172	264.243	-	-	NA	Uncharacterized protein [Source:UniProtKB/TrEMBL;Acc:K7VUY4]	+
GRMZM2G068967	TSS23348,TSS23349	chr2:10792627-10794856	140.296	92.5184	AT3G20310.1	ATERF-7,ATERF7,ERF7	ERF	Uncharacterized protein [Source:UniProtKB/TrEMBL;Acc:C4J4G2]	-
GRMZM2G417287	TSS35617	chr3:212767845-212768702	153.684	71.6364	-	-	NA	NA	-
GRMZM2G083243	TSS64368,TSS64369	chr7:160071799-160075599	160.04	89.1062	AT5G19780.1	TUA5	NA	Tubulin alpha-6 chain [Source:UniProtKB/Swiss-Prot;Acc:P33627]	+
GRMZM2G445634	TSS546	chr1:16791539-16792462	162.702	83.4967	AT1G19180.1	JAZ1,TIFY10A	NA	ZIM motif family protein [Source:UniProtKB/TrEMBL;Acc:B6TF40]	+
GRMZM2G055936	TSS75093	chr8:149893975-149898221	165.178	259.77	AT1G65980.1	TPX1	NA	Peroxiredoxin-5; Uncharacterized protein [Source:UniProtKB/TrEMBL;Acc:B4FN24]	-
GRMZM2G130382	TSS51608,TSS51609	chr5:85114742-85115835	175.583	82.5808	AT5G60910.1	AGL8,FUL	M-type	NA	-
GRMZM2G141605	TSS77087	chr9:69026390-69030671	176.535	267.075	AT2G07785.1	-	NA	Uncharacterized protein [Source:UniProtKB/TrEMBL;Acc:K7VUY1]	+
GRMZM2G368827	TSS9405	chr1:194965436-194968347	178.238	10.2612	AT5G13170.1	SAG29	NA	MTN3 [Source:UniProtKB/TrEMBL;Acc:B6T976]	-
GRMZM2G044882	TSS38338	chr4:140010605-140012616	181.262	98.6024	AT5G18430.1	-	NA	Anther-specific proline-rich protein APG; Uncharacterized protein [Source:UniProtKB/TrEMBL;Acc:B4FST1]	+
GRMZM2G170969	TSS75489	chr8:162305490-162306120	191.797	328.362	AT5G48485.1	DIR1	NA	PVR3-like protein; Protease inhibitor/seed storage/LTP family protein [Source:UniProtKB/TrEMBL;Acc:B6SHT6]	-
GRMZM2G009282	TSS32427	chr3:22821826-22827668	200.979	133.069	-	-	-	-	-
GRMZM5G851266	TSS12950	chr10:59669630-59671907	220.37	102.716	-	-	NA	Putative polyphenol oxidase family protein [Source:UniProtKB/TrEMBL;Acc:K7TGW6]	+
GRMZM2G087245	TSS43605	chr4:180815027-180816217	229.95	152.888	AT2G22170.1	-	NA	Wound/stress protein [Source:UniProtKB/TrEMBL;Acc:K7U5W7]	-
GRMZM2G118873	TSS76758,TSS76759	chr9:38797629-38799842	245.062	134.543	AT1G65680.1	ATEXPB2,ATHEXP BETA 1.4,EXPB2	NA	Uncharacterized protein [Source:UniProtKB/TrEMBL;Acc:B4FF03]	+
GRMZM2G130173	TSS58861	chr6:38085750-38086440	257.859	624.66	-	-	NA	Metallothionein-like protein type 2; Uncharacterized protein [Source:UniProtKB/TrEMBL;Acc:B6SP45]	-
AC196961.2_FG003	TSS64035	chr7:148119935-148120247	288.904	183.493	AT3G53730.1	-	NA	Histone H4 [Source:UniProtKB/Swiss-Prot;Acc:P62787]	+
GRMZM2G101958	TSS15057	chr10:4168396-4169548	291.409	164.855	AT2G38540.1	ATLTP1,LP1,LTP1	NA	Non-specific lipid-transfer protein [Source:UniProtKB/Swiss-Prot;Acc:P19656]	-
GRMZM5G841928	TSS21824	chr2:201848511-201848954	294.02	707.245	-	-	NA	NA	+
AC206201.3_FG004	TSS11727,TSS11728,TSS11729	chr1:295078241-295084323	333.285	108.685	AT5G05730.1	AMT1,ASA1,JDL1,TRP5,WEI2	NA	NA	-
GRMZM2G018820	TSS52674,TSS52675,TSS52676	chr5:164767364-164770765	377.295	639.866	AT3G02040.1	SRG3	NA	Uncharacterized protein [Source:UniProtKB/TrEMBL;Acc:B4F7Z4]	-
GRMZM2G112165	TSS21507	chr2:190093037-190097209	400.938	255.922	AT5G56000.1	AtHsp90.4,Hsp81.4	NA	NA	+
GRMZM2G149178	TSS17572	chr10:134829897-134830543	427.851	258.915	AT5G59970.1	-	NA	Histone H4 [Source:UniProtKB/Swiss-Prot;Acc:P62787]	-
GRMZM2G063896	TSS70263,TSS70264	chr8:117349861-117351374	457.027	303.112	AT3G53730.1	-	NA	Histone H4 [Source:UniProtKB/Swiss-Prot;Acc:P62787]	+
GRMZM2G011523	TSS32443,TSS32444,TSS32445	chr3:23906022-24097603	497.556	63.204	-	-	NA	Bowman-Birk type wound-induced proteinase inhibitor WIP1; Uncharacterized protein [Source:UniProtKB/TrEMBL;Acc:B4FPL1]	-
GRMZM2G107562	TSS67385	chr7:159168807-159175320	504.549	255.19	AT5G26330.1	-	NA	Copper ion binding protein; Uncharacterized protein [Source:UniProtKB/TrEMBL;Acc:B6TG00]	-
GRMZM2G070912	TSS74739	chr8:133538648-133539428	508.671	857.862	-	-	NA	Putative metallothionein famil protein [Source:UniProtKB/TrEMBL;Acc:K7UYC0]	-
GRMZM2G084195	TSS43012,TSS43013	chr4:156508359-156509901	517.952	191.818	AT5G59970.1	-	NA	Histone H4 [Source:UniProtKB/Swiss-Prot;Acc:P62787]	-
GRMZM2G121308	TSS76798	chr9:43591719-43593231	521.828	257.712	AT2G45110.1	ATEXPB4,ATHEXP BETA 1.1,EXPB4	NA	Uncharacterized protein [Source:UniProtKB/TrEMBL;Acc:K7VGE7]	+
GRMZM2G073275	TSS63410,TSS63411	chr7:119991340-119992231	615.76	311.863	AT3G53730.1	-	NA	Histone H4 [Source:UniProtKB/Swiss-Prot;Acc:P62787]	+
GRMZM2G012224	TSS5663	chr1:290594630-290596761	694.455	351.556	AT3G08030.1	-	NA	Putative uncharacterized protein [Source:UniProtKB/TrEMBL;Acc:B6TPA2]	+
GRMZM2G332838	TSS21356,TSS21357,TSS21358	chr2:183945414-183947706	813.456	435.127	AT3G53730.1	-	NA	Histone H4 [Source:UniProtKB/Swiss-Prot;Acc:P62787]	+
GRMZM2G137864	TSS21994	chr2:207242498-207243083	828.648	497.528	-	-	NA	Putative uncharacterized protein [Source:UniProtKB/TrEMBL;Acc:B6SMP6]	+
GRMZM2G165901	TSS50157,TSS50158	chr5:14084192-14085595	1475.04	920.89	AT4G39260.3	ATGRP8,CCR1,GR-RBP8,GRP8	NA	Glycine-rich RNA-binding, abscisic acid-inducible protein [Source:UniProtKB/Swiss-Prot;Acc:P10979]	-
AC233788.2_FG002	TSS71765	chr8:168969955-168970143	4841.62	2552.15	-	-	NA	Uncharacterized protein [Source:UniProtKB/TrEMBL;Acc:K7VBB9]	+
GRMZM2G386811	TSS48208	chr5:163983254-163985736	27795.9	6431.45	-	-	-	-	-
GRMZM2G051866	TSS17471	chr10:130415768-130426576	0	2.92111	-	-	-	-	-
GRMZM5G898907	TSS25940	chr2:169633413-169633761	0	3.41628	-	-	NA	NA	-
GRMZM2G403162	TSS26916,TSS26917	chr2:211898265-211901350	0.27365	2.01949	-	-	NA	NA	-
GRMZM2G356618	TSS81801	chr9:145842209-145864964	0.31267	4.44556	-	-	NA	Uncharacterized protein [Source:UniProtKB/TrEMBL;Acc:K7VP00]	-
GRMZM2G164249	TSS11300	chr1:277113749-277115064	0.417279	2.50515	AT2G04900.1	-	NA	Uncharacterized protein [Source:UniProtKB/TrEMBL;Acc:B6SJA8]	-
GRMZM2G031938	TSS10519	chr1:245541512-245551055	0.417417	2.04659	AT3G21690.1	-	NA	NA	-
GRMZM2G307892	TSS3795	chr1:209219324-209219843	0.537118	2.98779	AT3G49910.1	-	NA	NA	+
GRMZM2G364373	TSS50205	chr5:15664293-15666696	0.668672	3.30254	AT3G03380.1	DegP7	NA	NA	-
GRMZM2G040359	TSS17595	chr10:136129864-136132230	0.753838	2.57204	AT5G41890.1	-	NA	GDSL-like Lipase/Acylhydrolase superfamily protein [Source:Projected from Arabidopsis thaliana (AT5G41890) TAIR;Acc:AT5G41890]	-
GRMZM2G096303	TSS9941	chr1:222204351-222208204	0.769501	2.63978	AT4G01897.1	-	NA	Uncharacterized protein [Source:UniProtKB/TrEMBL;Acc:B4FQ87]	-
GRMZM2G369803	TSS56316	chr6:105668797-105670742	0.807171	0.212904	AT5G44400.1	-	NA	Putative FAD-binding Berberine family protein [Source:UniProtKB/TrEMBL;Acc:K7V027]	+
GRMZM2G469477	TSS27511	chr2:234347843-234348796	0.823281	3.16184	AT4G14830.1	HSP1	NA	Putative uncharacterized protein [Source:UniProtKB/TrEMBL;Acc:B6TYT9]	-
GRMZM2G329459	TSS5078	chr1:267469047-267473392	0.925749	2.92524	-	-	NA	NA	+
GRMZM2G088543	TSS52796	chr5:171092310-171094241	0.994492	2.16961	-	-	NA	NA	-
GRMZM2G125414	TSS68257	chr8:13359701-13360349	1.02265	5.04017	AT2G46170.1	-	NA	Uncharacterized protein [Source:UniProtKB/TrEMBL;Acc:K7UU22]	+
GRMZM2G430807	TSS58860	chr6:38070648-38072014	1.12865	2.50423	-	-	NA	Metallothionein-like protein type 2; Putative metallothionein famil protein; Uncharacterized protein [Source:UniProtKB/TrEMBL;Acc:B6T303]	-
GRMZM2G018988	TSS79770	chr9:32531260-32533637	1.14524	2.31568	AT2G46240.1	ATBAG6,BAG6	NA	Uncharacterized protein [Source:UniProtKB/TrEMBL;Acc:K7VG59]	-
GRMZM5G894029	TSS24374	chr2:55207703-55215071	1.17601	3.36807	-	-	-	-	-
GRMZM2G160730	TSS77439,TSS77440	chr9:96744673-96748035	1.20614	2.21517	AT4G36920.1	AP2,FL1,FLO2	AP2	Glossy15; Uncharacterized protein [Source:UniProtKB/TrEMBL;Acc:B4FTA8]	+
GRMZM2G318956	TSS18770,TSS18771,TSS18772	chr2:17393094-17428957	1.22126	2.39835	AT3G43610.1	-	NA	Uncharacterized protein [Source:UniProtKB/TrEMBL;Acc:C0HGC7]	+
GRMZM2G167824	TSS4127,TSS4128	chr1:225096997-225102396	1.30944	2.3714	AT2G45190.1	AFO,FIL,YAB1	NA	Yabby10 protein [Source:UniProtKB/TrEMBL;Acc:Q7X9M6]	+
GRMZM2G397684	TSS14456	chr10:136031315-136032338	1.33309	3.76459	AT3G61460.1	BRH1	NA	Putative RING zinc finger domain superfamily protein [Source:UniProtKB/TrEMBL;Acc:K7TVK4]	+
GRMZM2G346920	TSS9527	chr1:200897498-200899336	1.38983	2.45485	AT4G24660.1	ATHB22,HB22,MEE68	ZF-HD	ZF-HD protein dimerisation region containing protein [Source:UniProtKB/TrEMBL;Acc:B6TE62]	-
GRMZM2G078798	TSS60523,TSS60524,TSS60525	chr6:126063716-126069395	1.41067	2.93221	AT1G02400.1	ATGA2OX4,ATGA2OX6,DTA1,GA2OX6	NA	Gibberellin 2-oxidase [Source:UniProtKB/TrEMBL;Acc:B6U889]	-
GRMZM5G894031	TSS7604	chr1:67054550-67054997	1.44275	6.79711	-	-	NA	Uncharacterized protein [Source:UniProtKB/TrEMBL;Acc:C4J361]	-
GRMZM5G881779	TSS7975,TSS7976	chr1:90497859-90499934	1.47596	6.57203	-	-	NA	NA	-
GRMZM2G109252	TSS62463	chr7:34647028-34649836	1.52902	2.68771	AT4G00730.1	AHDP,ANL2	NA	Uncharacterized protein [Source:UniProtKB/TrEMBL;Acc:C0PJX0]	+
GRMZM2G055834	TSS11701	chr1:294120610-294123122	1.61485	3.47243	AT2G37900.1	-	NA	Uncharacterized protein [Source:UniProtKB/TrEMBL;Acc:B4F9V6]	-
GRMZM2G018314	TSS14419	chr10:134671813-134677004	1.6656	2.74186	AT5G37150.1	-	NA	Uncharacterized protein [Source:UniProtKB/TrEMBL;Acc:K7TMK5]	+
GRMZM2G031354	TSS14600	chr10:141387674-141388857	1.7316	4.1036	AT3G22142.1	-	NA	36.4 kDa proline-rich protein; Proline-rich protein; Uncharacterized protein [Source:UniProtKB/TrEMBL;Acc:B4G1Y6]	+
GRMZM2G030009	TSS14625	chr10:142271337-142272919	1.76238	4.86121	-	-	NA	Uncharacterized protein [Source:UniProtKB/TrEMBL;Acc:B6SR35]	+
GRMZM2G701362	TSS32347	chr3:18639401-18641211	1.77409	7.29058	AT4G29190.1	-	NA	NA	-
GRMZM2G032478	TSS20638	chr2:142057405-142058499	1.86613	3.46045	AT3G52525.1	ATOFP6,OFP6	NA	NA	+
GRMZM2G107645	TSS5415	chr1:280531552-280537680	1.91875	3.45867	AT2G45490.1	AtAUR3,AUR3	NA	Uncharacterized protein [Source:UniProtKB/TrEMBL;Acc:B4FP09]	+
GRMZM2G311182	TSS7384,TSS7385	chr1:56758336-56763169	1.98738	3.17732	AT4G02280.1	ATSUS3,SUS3	NA	NA	-
GRMZM2G329454	TSS48830,TSS48831	chr5:192488045-192491683	1.98862	5.1414	-	-	NA	NA	+
