# Supplementary material for: Differential morphology and transcriptome profile between the incompletely fused carpels ovary and its wild-type in maize
Source: Sci Rep. 2016 Sep 2;6:32652. doi: 10.1038/srep32652 (PMC5009309; doi:10.1038/srep32652)
Supplement: Supplementary Table S9 [file srep32652-s5.xlsx]

## Sheet: All_GO_enrichment
Differential morphology and transcriptome profile between incompletely fused carpels ovary and its wild-type in maize
Hongping Li1,+, Yufeng Wu2,+, Yali Zhao1, Xiuli Hu1, Jianfeng Chang1, Qun Wang1, Pengfei Dong1, Moubiao Zhang1, Chaohai Li1,*
Table S9 GO enrichment analysis of differentially expressed genes between WT and ifc ovaries. WT, wild-type; ifc, incompletely fused carpels.
GO ID	Description	Gene list	S gene number	TS gene number	P value of Fisher's Exact Test (P < 0.1)	GO function
GO:0003677	DNA binding	AC155434.2_FG005;AC196961.2_FG003;AC217264.3_FG005;AC225193.3_FG003;GRMZM2G004060;GRMZM2G005624;GRMZM2G007406;GRMZM2G009892;GRMZM2G012724;GRMZM2G016370;GRMZM2G021069;GRMZM2G025592;GRMZM2G030523;GRMZM2G030768;GRMZM2G031963;GRMZM2G034113;GRMZM2G042895;GRMZM2G044394;GRMZM2G046885;GRMZM2G050550;GRMZM2G051256;GRMZM2G053503;GRMZM2G055180;GRMZM2G055404;GRMZM2G056400;GRMZM2G057116;GRMZM2G059010;GRMZM2G05…	101	636	2.37922e-09	molecular_function
GO:0003700	sequence-specific DNA binding transcription factor activity	AC165171.2_FG002;GRMZM2G004060;GRMZM2G005624;GRMZM2G007406;GRMZM2G012724;GRMZM2G018721;GRMZM2G031963;GRMZM2G034113;GRMZM2G042733;GRMZM2G046885;GRMZM2G050912;GRMZM2G053503;GRMZM2G055180;GRMZM2G055263;GRMZM2G057116;GRMZM2G059939;GRMZM2G061101;GRMZM2G068672;GRMZM2G068967;GRMZM2G070034;GRMZM2G076272;GRMZM2G080516;GRMZM2G085964;GRMZM2G087059;GRMZM2G088783;GRMZM2G097349;GRMZM2G106276;GRMZM2G110333;GRMZ…	51	636	2.75459e-07	molecular_function
GO:0005506	iron ion binding	AC209987.4_FG002;AC217947.4_FG002;GRMZM2G002178;GRMZM2G014395;GRMZM2G015419;GRMZM2G045319;GRMZM2G050234;GRMZM2G051619;GRMZM2G057514;GRMZM2G078798;GRMZM2G085661;GRMZM2G099097;GRMZM2G106650;GRMZM2G122280;GRMZM2G123309;GRMZM2G126505;GRMZM2G126900;GRMZM2G135536;GRMZM2G138074;GRMZM2G147774;GRMZM2G152135;GRMZM2G156861;GRMZM2G168382;GRMZM2G171118;GRMZM2G181236;GRMZM2G363429;GRMZM2G396248	27	636	8.07983e-06	molecular_function
GO:0016491	oxidoreductase activity	AC148152.3_FG005;AC209987.4_FG002;AC217947.4_FG002;GRMZM2G015419;GRMZM2G025870;GRMZM2G026930;GRMZM2G042660;GRMZM2G048775;GRMZM2G050234;GRMZM2G051619;GRMZM2G052422;GRMZM2G055936;GRMZM2G057514;GRMZM2G061230;GRMZM2G076239;GRMZM2G078798;GRMZM2G080183;GRMZM2G085661;GRMZM2G089895;GRMZM2G090733;GRMZM2G097706;GRMZM2G098520;GRMZM2G099097;GRMZM2G099467;GRMZM2G106650;GRMZM2G109332;GRMZM2G117357;GRMZM2G11861…	53	636	4.8038e-05	molecular_function
GO:0006355	regulation of transcription, DNA-templated	AC165171.2_FG002;GRMZM2G004060;GRMZM2G005624;GRMZM2G007406;GRMZM2G009892;GRMZM2G012724;GRMZM2G031963;GRMZM2G034113;GRMZM2G042143,GRMZM6G334745;GRMZM2G046885;GRMZM2G050912;GRMZM2G053503;GRMZM2G055180;GRMZM2G057067;GRMZM2G057116;GRMZM2G059939;GRMZM2G061101;GRMZM2G068672;GRMZM2G068967;GRMZM2G068973;GRMZM2G070034;GRMZM2G076272;GRMZM2G080516;GRMZM2G083347;GRMZM2G085964;GRMZM2G088783;GRMZM2G089850;GRMZ…	69	636	5.76406e-05	molecular_function
GO:0006351	transcription, DNA-templated	GRMZM2G007406;GRMZM2G009892;GRMZM2G034113;GRMZM2G044394;GRMZM2G046885;GRMZM2G053503;GRMZM2G055180;GRMZM2G055263;GRMZM2G057067;GRMZM2G059939;GRMZM2G068672;GRMZM2G068967;GRMZM2G068973;GRMZM2G070034;GRMZM2G080516;GRMZM2G083347;GRMZM2G085964;GRMZM2G087059;GRMZM2G097349;GRMZM2G106276;GRMZM2G110333;GRMZM2G127379;GRMZM2G130382;GRMZM2G137341;GRMZM2G146380;GRMZM2G159399;GRMZM2G159500;GRMZM2G160730;GRMZM2G…	44	636	7.48013e-05	biological_process
GO:0016758	transferase activity, transferring hexosyl groups	AC199541.4_FG001;GRMZM2G009125;GRMZM2G036409;GRMZM2G042865;GRMZM2G044394;GRMZM2G066067;GRMZM2G085854;GRMZM2G141320;GRMZM2G155911;GRMZM2G159193;GRMZM2G159208;GRMZM2G173315;GRMZM2G363554;GRMZM2G372068;GRMZM2G455075;GRMZM2G479038;GRMZM5G888620	17	636	0.000105479	biological_process
GO:0004497	monooxygenase activity	AC209987.4_FG002;GRMZM2G014395;GRMZM2G045319;GRMZM2G057514;GRMZM2G085661;GRMZM2G098520;GRMZM2G106650;GRMZM2G123309;GRMZM2G126505;GRMZM2G135536;GRMZM2G138074;GRMZM2G147774;GRMZM2G168382;GRMZM2G171118;GRMZM2G181236;GRMZM2G363429;GRMZM2G396248	17	636	0.000114102	molecular_function
GO:0055114	oxidation-reduction process	AC148152.3_FG005;AC209987.4_FG002;AC217947.4_FG002;GRMZM2G002178;GRMZM2G015419;GRMZM2G025870;GRMZM2G026930;GRMZM2G042660;GRMZM2G048775;GRMZM2G050234;GRMZM2G051619;GRMZM2G052389;GRMZM2G052422;GRMZM2G055936;GRMZM2G057514;GRMZM2G061230;GRMZM2G076239;GRMZM2G078798;GRMZM2G080183;GRMZM2G085661;GRMZM2G089895;GRMZM2G097706;GRMZM2G098520;GRMZM2G099097;GRMZM2G099467;GRMZM2G106650;GRMZM2G113355;GRMZM2G11735…	58	636	0.000152236	molecular_function
GO:0015238	drug transmembrane transporter activity	GRMZM2G031177;GRMZM2G031938;GRMZM2G075828;GRMZM2G123973;GRMZM2G143400;GRMZM2G148937;GRMZM2G470075;GRMZM2G481440	8	636	0.00036155	biological_process
GO:0016705	oxidoreductase activity, acting on paired donors, with incorporation or reduction of molecular oxygen	AC209987.4_FG002;GRMZM2G002178;GRMZM2G014395;GRMZM2G045319;GRMZM2G057514;GRMZM2G085661;GRMZM2G106650;GRMZM2G123309;GRMZM2G126505;GRMZM2G135536;GRMZM2G138074;GRMZM2G147774;GRMZM2G168382;GRMZM2G171118;GRMZM2G181236;GRMZM2G363429;GRMZM2G396248	17	636	0.000389685	molecular_function
GO:0006260	DNA replication	GRMZM2G021069;GRMZM2G027007;GRMZM2G030523;GRMZM2G059010;GRMZM2G065205;GRMZM2G066101;GRMZM2G086934;GRMZM2G154267;GRMZM2G179424;GRMZM2G426847;GRMZM2G445958;GRMZM5G804783;GRMZM5G825512	13	636	0.000404032	molecular_function
GO:0016706	oxidoreductase activity, acting on paired donors, with incorporation or reduction of molecular oxygen, 2-oxoglutarate as one donor, and incorporation of one atom each of oxygen into both donors	AC148152.3_FG005;GRMZM2G025870;GRMZM2G050234;GRMZM2G051619;GRMZM2G052422;GRMZM2G078798;GRMZM2G099467;GRMZM2G122280;GRMZM2G153359;GRMZM2G475380;GRMZM6G617209	11	636	0.000506999	biological_process
GO:0015297	antiporter activity	GRMZM2G031177;GRMZM2G031938;GRMZM2G075828;GRMZM2G123973;GRMZM2G143400;GRMZM2G148937;GRMZM2G470075;GRMZM2G481440	8	636	0.000833772	molecular_function
GO:0005576	extracellular region	GRMZM2G011523;GRMZM2G044194;GRMZM2G048775;GRMZM2G064096;GRMZM2G074585;GRMZM2G079263;GRMZM2G080183;GRMZM2G118873;GRMZM2G121308;GRMZM2G156632;GRMZM2G164308;GRMZM2G174598;GRMZM2G425638	13	636	0.00090452	molecular_function
GO:0009414	response to water deprivation	AC196961.2_FG003;GRMZM2G047368;GRMZM2G050550;GRMZM2G063896;GRMZM2G073275;GRMZM2G084195;GRMZM2G087955;GRMZM2G149178;GRMZM2G149923;GRMZM2G150906;GRMZM2G154628;GRMZM2G165919;GRMZM2G332838;GRMZM5G872256	14	636	0.00114731	cellular_component
GO:0000976	transcription regulatory region sequence-specific DNA binding	GRMZM2G005624;GRMZM2G034113;GRMZM2G068672;GRMZM2G097349;GRMZM2G106276	5	636	0.00151005	biological_process
GO:0020037	heme binding	AC209987.4_FG002;GRMZM2G002178;GRMZM2G014395;GRMZM2G045319;GRMZM2G048775;GRMZM2G057514;GRMZM2G061230;GRMZM2G080183;GRMZM2G085661;GRMZM2G089895;GRMZM2G106650;GRMZM2G123309;GRMZM2G126505;GRMZM2G135536;GRMZM2G138074;GRMZM2G147774;GRMZM2G168382;GRMZM2G171118;GRMZM2G181236;GRMZM2G363429;GRMZM2G396248	21	636	0.00171724	molecular_function
GO:0010112	regulation of systemic acquired resistance	GRMZM2G091540;GRMZM2G476538;GRMZM5G833406	3	636	0.00172337	molecular_function
GO:0043565	sequence-specific DNA binding	AC165171.2_FG002;GRMZM2G004060;GRMZM2G005624;GRMZM2G012724;GRMZM2G018721;GRMZM2G031963;GRMZM2G034113;GRMZM2G050912;GRMZM2G057116;GRMZM2G061101;GRMZM2G068672;GRMZM2G076272;GRMZM2G097349;GRMZM2G106276;GRMZM2G120320;GRMZM2G125653;GRMZM2G139815;GRMZM2G145690;GRMZM2G151407;GRMZM2G353553;GRMZM2G377613;GRMZM2G408462;GRMZM2G428184;GRMZM2G444748;GRMZM2G449681;GRMZM5G812272	26	636	0.00219101	biological_process
GO:0009506	plasmodesma	AC196961.2_FG003;GRMZM2G030850;GRMZM2G063896;GRMZM2G073275;GRMZM2G084195;GRMZM2G121565;GRMZM2G149178;GRMZM2G172537;GRMZM2G332838;GRMZM2G704277	10	636	0.00284748	molecular_function
GO:0016787	hydrolase activity	GRMZM2G008593;GRMZM2G016958;GRMZM2G030850;GRMZM2G033787;GRMZM2G040359;GRMZM2G044882;GRMZM2G045706;GRMZM2G047319;GRMZM2G055684;GRMZM2G064193;GRMZM2G066636;GRMZM2G067080;GRMZM2G073079;GRMZM2G079263;GRMZM2G079617;GRMZM2G082032,GRMZM2G531230;GRMZM2G082959;GRMZM2G091540;GRMZM2G110220;GRMZM2G113761;GRMZM2G114140;GRMZM2G119079;GRMZM2G119705;GRMZM2G120085;GRMZM2G125552;GRMZM2G127123;GRMZM2G128268;GRMZM2G…	53	636	0.00321378	cellular_component
GO:0006270	DNA replication initiation	AC197146.3_FG001;GRMZM2G021069;GRMZM2G059010;GRMZM2G065205;GRMZM2G066101;GRMZM2G179424	6	636	0.0038218	molecular_function
GO:0009055	electron carrier activity	AC209987.4_FG002;GRMZM2G002178;GRMZM2G024073;GRMZM2G027198;GRMZM2G057514;GRMZM2G071450;GRMZM2G082940;GRMZM2G085661;GRMZM2G106650;GRMZM2G107562;GRMZM2G118366;GRMZM2G123309;GRMZM2G126505;GRMZM2G135536;GRMZM2G138074;GRMZM2G146015;GRMZM2G150091;GRMZM2G163421;GRMZM2G168382;GRMZM2G171118;GRMZM2G181236;GRMZM2G363429;GRMZM2G396248	23	636	0.00410042	biological_process
GO:0005634	nucleus	AC196961.2_FG003;GRMZM2G003038;GRMZM2G005624;GRMZM2G007406;GRMZM2G007441;GRMZM2G009892;GRMZM2G013761;GRMZM2G021069;GRMZM2G025592;GRMZM2G030523;GRMZM2G034113;GRMZM2G044394;GRMZM2G046885;GRMZM2G047019;GRMZM2G050550;GRMZM2G051806;GRMZM2G053503;GRMZM2G055180;GRMZM2G057067;GRMZM2G059010;GRMZM2G059939;GRMZM2G061101;GRMZM2G061735;GRMZM2G063896;GRMZM2G065205;GRMZM2G068672;GRMZM2G068967;GRMZM2G068973;GRMZ…	92	636	0.00426843	molecular_function
GO:0006631	fatty acid metabolic process	GRMZM2G052389;GRMZM2G117357;GRMZM2G141320;GRMZM2G143625;GRMZM2G316362	5	636	0.0044135	cellular_component
GO:0006855	drug transmembrane transport	GRMZM2G031177;GRMZM2G075828;GRMZM2G123973;GRMZM2G148937;GRMZM2G470075;GRMZM2G481440	6	636	0.0055131	biological_process
GO:0006261	DNA-dependent DNA replication	GRMZM2G059010;GRMZM2G125648;GRMZM2G154267;GRMZM2G179424;GRMZM2G305124;GRMZM5G825512	6	636	0.00690883	biological_process
GO:0009834	plant-type secondary cell wall biogenesis	GRMZM2G035377;GRMZM2G088783;GRMZM2G109431;GRMZM2G113245	4	636	0.00747968	biological_process
GO:0009674	potassium:sodium symporter activity	GRMZM2G084779;GRMZM2G093826	2	636	0.00828154	biological_process
GO:0042973	glucan endo-1,3-beta-D-glucosidase activity	GRMZM2G030850;GRMZM2G172537	2	636	0.00828154	molecular_function
GO:0048510	regulation of timing of transition from vegetative to reproductive phase	GRMZM2G046885;GRMZM2G070034;GRMZM2G171365	3	636	0.00939152	molecular_function
GO:0016757	transferase activity, transferring glycosyl groups	AC199541.4_FG001;GRMZM2G009125;GRMZM2G036409;GRMZM2G042865;GRMZM2G066067;GRMZM2G071846;GRMZM2G085854;GRMZM2G109431;GRMZM2G155911;GRMZM2G165919;GRMZM2G173315;GRMZM2G339645;GRMZM2G372068;GRMZM2G447347;GRMZM2G451975;GRMZM2G455075;GRMZM2G479038;GRMZM5G872256	18	636	0.00988881	biological_process
GO:0008622	epsilon DNA polymerase complex	GRMZM2G154267;GRMZM2G426847	2	636	0.0134549	molecular_function
GO:0045487	gibberellin catabolic process	GRMZM2G051619;GRMZM2G078798	2	636	0.0134549	cellular_component
GO:0047216	inositol 3-alpha-galactosyltransferase activity	GRMZM2G165919;GRMZM5G872256	2	636	0.0134549	biological_process
GO:0052634	C-19 gibberellin 2-beta-dioxygenase activity	GRMZM2G051619;GRMZM2G078798	2	636	0.0134549	molecular_function
GO:0080170	hydrogen peroxide transmembrane transport	GRMZM2G047368;GRMZM2G154628	2	636	0.0134549	molecular_function
GO:0042555	MCM complex	GRMZM2G021069;GRMZM2G065205;GRMZM2G066101	3	636	0.0146823	biological_process
GO:0005618	cell wall	GRMZM2G008593;GRMZM2G012224;GRMZM2G025154;GRMZM2G030850;GRMZM2G042660;GRMZM2G051943;GRMZM2G052422;GRMZM2G074585;GRMZM2G083243;GRMZM2G098520;GRMZM2G113761;GRMZM2G114793;GRMZM2G120085;GRMZM2G127123;GRMZM2G136453;GRMZM2G146206;GRMZM2G172537;GRMZM2G177720;GRMZM2G318299;GRMZM2G392125;GRMZM2G413006;GRMZM2G415007	22	636	0.0149593	cellular_component
GO:0005507	copper ion binding	GRMZM2G005710;GRMZM2G027198;GRMZM2G035063;GRMZM2G042660;GRMZM2G052422;GRMZM2G071450;GRMZM2G082940;GRMZM2G098520;GRMZM2G107562;GRMZM2G109332;GRMZM2G146015;GRMZM2G146206;GRMZM2G150521;GRMZM2G161154;GRMZM2G430807	15	636	0.015515	cellular_component
GO:0030001	metal ion transport	GRMZM2G008202;GRMZM2G036631;GRMZM2G043932;GRMZM2G058032;GRMZM2G087101;GRMZM2G113332;GRMZM2G121189;GRMZM2G145794;GRMZM2G161846	9	636	0.0168642	molecular_function
GO:0004084	branched-chain-amino-acid transaminase activity	GRMZM2G071208;GRMZM2G153536	2	636	0.0196756	biological_process
GO:0009081	branched-chain amino acid metabolic process	GRMZM2G071208;GRMZM2G153536	2	636	0.0196756	molecular_function
GO:0052654	L-leucine transaminase activity	GRMZM2G071208;GRMZM2G153536	2	636	0.0196756	biological_process
GO:0052655	L-valine transaminase activity	GRMZM2G071208;GRMZM2G153536	2	636	0.0196756	molecular_function
GO:0052656	L-isoleucine transaminase activity	GRMZM2G071208;GRMZM2G153536	2	636	0.0196756	molecular_function
GO:0009753	response to jasmonic acid	GRMZM2G002178;GRMZM2G005710;GRMZM2G050550;GRMZM2G087955;GRMZM2G156861;GRMZM2G164405;GRMZM2G476538	7	636	0.0210739	molecular_function
GO:0006012	galactose metabolic process	GRMZM2G150906;GRMZM2G165919;GRMZM5G872256	3	636	0.0213482	biological_process
GO:0009698	phenylpropanoid metabolic process	AC217947.4_FG002;GRMZM2G081582;GRMZM2G118345	3	636	0.0213482	biological_process
GO:0010077	maintenance of inflorescence meristem identity	GRMZM2G046885;GRMZM2G070034;GRMZM2G171365	3	636	0.0213482	biological_process
GO:0043086	negative regulation of catalytic activity	GRMZM2G008593;GRMZM2G047319;GRMZM2G055684;GRMZM2G058402;GRMZM2G120085	5	636	0.0231516	biological_process
GO:0055085	transmembrane transport	AC234159.1_FG002;GRMZM2G014089;GRMZM2G019974;GRMZM2G031177;GRMZM2G039580;GRMZM2G040309;GRMZM2G075828;GRMZM2G080243;GRMZM2G080887;GRMZM2G104942;GRMZM2G112377;GRMZM2G113203;GRMZM2G123973;GRMZM2G142919;GRMZM2G145794;GRMZM2G148937;GRMZM2G160430;GRMZM2G173579;GRMZM2G302604;GRMZM2G470075;GRMZM2G481440;GRMZM5G801949;GRMZM6G654251	23	636	0.0248666	biological_process
GO:0017148	negative regulation of translation	GRMZM2G071450;GRMZM2G119705	2	636	0.0268565	biological_process
GO:0033897	ribonuclease T2 activity	GRMZM2G141322;GRMZM2G158394	2	636	0.0268565	biological_process
GO:0005215	transporter activity	GRMZM2G039580;GRMZM2G047368;GRMZM2G055834;GRMZM2G066489;GRMZM2G103945;GRMZM2G104942;GRMZM2G126582;GRMZM2G137421;GRMZM2G147560;GRMZM2G154628;GRMZM2G160430;GRMZM2G302604;GRMZM5G801949;GRMZM5G865298;GRMZM6G654251	15	636	0.0278213	molecular_function
GO:0046983	protein dimerization activity	GRMZM2G042895;GRMZM2G046885;GRMZM2G057067;GRMZM2G070034;GRMZM2G094892;GRMZM2G105494;GRMZM2G111146;GRMZM2G112629;GRMZM2G119823;GRMZM2G139372;GRMZM2G159399;GRMZM2G163848;GRMZM2G171365;GRMZM2G176289;GRMZM2G301089;GRMZM2G407119	16	636	0.031542	molecular_function
GO:0022857	transmembrane transporter activity	GRMZM2G019974;GRMZM2G039580;GRMZM2G042364;GRMZM2G112377;GRMZM2G160430;GRMZM2G302604;GRMZM5G801949	7	636	0.0368342	molecular_function
GO:0007154	cell communication	GRMZM2G030850;GRMZM2G169412;GRMZM2G172537	3	636	0.0388472	molecular_function
GO:0009612	response to mechanical stimulus	GRMZM2G164405;GRMZM2G413006;GRMZM2G704277	3	636	0.0388472	biological_process
GO:0044262	cellular carbohydrate metabolic process	GRMZM2G045534;GRMZM2G063909;GRMZM2G146206	3	636	0.0388472	biological_process
GO:0006334	nucleosome assembly	AC196961.2_FG003;GRMZM2G063896;GRMZM2G073275;GRMZM2G084195;GRMZM2G149178;GRMZM2G149335;GRMZM2G176707;GRMZM2G332838	8	636	0.0391381	biological_process
GO:0009620	response to fungus	GRMZM2G002178;GRMZM2G052389;GRMZM2G052422;GRMZM2G476538	4	636	0.0431143	biological_process
GO:0004356	glutamate-ammonia ligase activity	GRMZM2G036464;GRMZM2G050514	2	636	0.0437753	biological_process
GO:0006542	glutamine biosynthetic process	GRMZM2G036464;GRMZM2G050514	2	636	0.0437753	molecular_function
GO:0008865	fructokinase activity	GRMZM2G051806;GRMZM2G086845	2	636	0.0437753	biological_process
GO:0015145	monosaccharide transmembrane transporter activity	GRMZM2G302604;GRMZM5G801949	2	636	0.0437753	molecular_function
GO:0015749	monosaccharide transport	GRMZM2G302604;GRMZM5G801949	2	636	0.0437753	molecular_function
GO:0004867	serine-type endopeptidase inhibitor activity	GRMZM2G011523;GRMZM2G028393;GRMZM2G156632	3	636	0.0440751	biological_process
GO:0010389	regulation of G2/M transition of mitotic cell cycle	GRMZM2G059010;GRMZM2G179424;GRMZM2G305124	3	636	0.0440751	molecular_function
GO:0032508	DNA duplex unwinding	GRMZM2G021069;GRMZM2G065205;GRMZM2G066101	3	636	0.0496337	biological_process
GO:0008152	metabolic process	AC197705.4_FG001;AC199541.4_FG001;GRMZM2G009125;GRMZM2G016958;GRMZM2G036409;GRMZM2G042865;GRMZM2G052389;GRMZM2G056369;GRMZM2G064193;GRMZM2G066067;GRMZM2G071208;GRMZM2G079263;GRMZM2G079617;GRMZM2G080354;GRMZM2G082959;GRMZM2G083538;GRMZM2G085381;GRMZM2G085854;GRMZM2G091540;GRMZM2G097706;GRMZM2G104626;GRMZM2G117357;GRMZM2G125552;GRMZM2G127123;GRMZM2G135586;GRMZM2G141607;GRMZM2G146206;GRMZM2G146463;G…	47	636	0.0504633	biological_process
GO:0005774	vacuolar membrane	AC196961.2_FG003;GRMZM2G063896;GRMZM2G073275;GRMZM2G084195;GRMZM2G149178;GRMZM2G153899;GRMZM2G332838;GRMZM2G481440	8	636	0.0543674	biological_process
GO:0016829	lyase activity	GRMZM2G043887;GRMZM2G056369;GRMZM2G081582;GRMZM2G085381;GRMZM2G087259;GRMZM2G098520;GRMZM2G118345;GRMZM2G374302	8	636	0.0543674	cellular_component
GO:0003678	DNA helicase activity	GRMZM2G021069;GRMZM2G065205;GRMZM2G066101	3	636	0.0555157	molecular_function
GO:0009800	cinnamic acid biosynthetic process	GRMZM2G081582;GRMZM2G118345	2	636	0.0636116	molecular_function
GO:0010417	glucuronoxylan biosynthetic process	GRMZM2G035377;GRMZM2G113245	2	636	0.0636116	biological_process
GO:0016841	ammonia-lyase activity	GRMZM2G081582;GRMZM2G118345	2	636	0.0636116	biological_process
GO:0045548	phenylalanine ammonia-lyase activity	GRMZM2G081582;GRMZM2G118345	2	636	0.0636116	molecular_function
GO:0046912	transferase activity, transferring acyl groups, acyl groups converted into alkyl on transfer	GRMZM2G045534;GRMZM2G063909	2	636	0.0636116	molecular_function
GO:0006275	regulation of DNA replication	GRMZM2G030523;GRMZM2G059010;GRMZM2G179424;GRMZM2G305124	4	636	0.0649798	molecular_function
GO:0003854	3-beta-hydroxy-delta5-steroid dehydrogenase activity	GRMZM2G026930;GRMZM2G180922	2	636	0.0744557	biological_process
GO:0006559	L-phenylalanine catabolic process	GRMZM2G081582;GRMZM2G118345	2	636	0.0744557	molecular_function
GO:0009062	fatty acid catabolic process	GRMZM2G030717;GRMZM2G148937	2	636	0.0744557	biological_process
GO:0016165	linoleate 13S-lipoxygenase activity	GRMZM2G015419;GRMZM2G156861	2	636	0.0744557	biological_process
GO:0045300	acyl-[acyl-carrier-protein] desaturase activity	GRMZM2G143625;GRMZM2G316362	2	636	0.0744557	molecular_function
GO:0000903	regulation of cell shape during vegetative growth phase	GRMZM2G108087	1	636	0.0748381	molecular_function
GO:0001673	male germ cell nucleus	GRMZM2G154414	1	636	0.0748381	biological_process
GO:0004451	isocitrate lyase activity	GRMZM2G056369	1	636	0.0748381	cellular_component
GO:0006279	premeiotic DNA replication	AC197146.3_FG001	1	636	0.0748381	molecular_function
GO:0006695	cholesterol biosynthetic process	GRMZM2G168681	1	636	0.0748381	biological_process
GO:0009962	regulation of flavonoid biosynthetic process	GRMZM2G042733	1	636	0.0748381	biological_process
GO:0010325	raffinose family oligosaccharide biosynthetic process	GRMZM2G150906	1	636	0.0748381	biological_process
GO:0010942	positive regulation of cell death	GRMZM2G027958	1	636	0.0748381	biological_process
GO:0016216	isopenicillin-N synthase activity	GRMZM2G078798	1	636	0.0748381	biological_process
GO:0017000	antibiotic biosynthetic process	GRMZM2G078798	1	636	0.0748381	molecular_function
GO:0017145	stem cell division	AC206223.3_FG008	1	636	0.0748381	biological_process
GO:0019310	inositol catabolic process	GRMZM2G126900	1	636	0.0748381	biological_process
GO:0019593	mannitol biosynthetic process	GRMZM2G150906	1	636	0.0748381	biological_process
GO:0033384	geranyl diphosphate biosynthetic process	GRMZM2G168681	1	636	0.0748381	biological_process
GO:0033984	indole-3-glycerol-phosphate lyase activity	GRMZM2G085381	1	636	0.0748381	biological_process
GO:0042221	response to chemical	GRMZM2G071450	1	636	0.0748381	molecular_function
GO:0043601	nuclear replisome	GRMZM5G804783	1	636	0.0748381	biological_process
GO:0045337	farnesyl diphosphate biosynthetic process	GRMZM2G168681	1	636	0.0748381	cellular_component
GO:0045543	gibberellin 2-beta-dioxygenase activity	GRMZM2G078798	1	636	0.0748381	biological_process
GO:0045552	dihydrokaempferol 4-reductase activity	GRMZM2G026930	1	636	0.0748381	molecular_function
GO:0050113	inositol oxygenase activity	GRMZM2G126900	1	636	0.0748381	molecular_function
GO:0055070	copper ion homeostasis	GRMZM2G071450	1	636	0.0748381	molecular_function
GO:0060862	negative regulation of floral organ abscission	GRMZM2G027958	1	636	0.0748381	biological_process
GO:0080179	1-methylguanosine metabolic process	GRMZM2G312944	1	636	0.0748381	biological_process
GO:2000069	regulation of post-embryonic root development	AC206223.3_FG008	1	636	0.0748381	biological_process
GO:0006073	cellular glucan metabolic process	GRMZM2G113761;GRMZM2G392125;GRMZM2G413006	3	636	0.0750169	biological_process
GO:0016762	xyloglucan:xyloglucosyl transferase activity	GRMZM2G113761;GRMZM2G392125;GRMZM2G413006	3	636	0.0750169	biological_process
GO:0016998	cell wall macromolecule catabolic process	GRMZM2G024024;GRMZM2G051943;GRMZM2G102923	3	636	0.0750169	molecular_function
GO:0034976	response to endoplasmic reticulum stress	GRMZM2G100629;GRMZM2G114793;GRMZM2G415007	3	636	0.0821038	biological_process
GO:0050896	response to stimulus	GRMZM2G015049;GRMZM2G400156;GRMZM2G420812	3	636	0.0821038	biological_process
GO:0009639	response to red or far red light	GRMZM2G051619;GRMZM2G078798	2	636	0.0858353	biological_process
GO:0005975	carbohydrate metabolic process	GRMZM2G029243;GRMZM2G030850;GRMZM2G051806;GRMZM2G051943;GRMZM2G052357;GRMZM2G066162;GRMZM2G079263;GRMZM2G079617;GRMZM2G113761;GRMZM2G114140;GRMZM2G127123;GRMZM2G133781;GRMZM2G141320;GRMZM2G146463;GRMZM2G156684;GRMZM2G162359;GRMZM2G172537;GRMZM2G174598;GRMZM2G392125;GRMZM2G413006	20	636	0.0865343	biological_process
GO:0000786	nucleosome	AC196961.2_FG003;GRMZM2G063896;GRMZM2G073275;GRMZM2G084195;GRMZM2G149178;GRMZM2G149335;GRMZM2G332838	7	636	0.0876142	biological_process
GO:0004650	polygalacturonase activity	GRMZM2G079263;GRMZM2G079617;GRMZM2G174598	3	636	0.0894666	cellular_component
GO:0009611	response to wounding	GRMZM2G002178;GRMZM2G028393;GRMZM2G052389;GRMZM2G156861;GRMZM2G164405;GRMZM2G476538;GRMZM2G704277	7	636	0.0912241	molecular_function
GO:0022891	substrate-specific transmembrane transporter activity	GRMZM2G039580;GRMZM2G160430;GRMZM2G302604;GRMZM5G801949	4	636	0.0915897	biological_process
GO:0004553	hydrolase activity, hydrolyzing O-glycosyl compounds	GRMZM2G029243;GRMZM2G030850;GRMZM2G066162;GRMZM2G113761;GRMZM2G114140;GRMZM2G127123;GRMZM2G133781;GRMZM2G146463;GRMZM2G162359;GRMZM2G172537;GRMZM2G392125;GRMZM2G413006	12	636	0.0938729	molecular_function
GO:0003682	chromatin binding	AC155434.2_FG005;AC217264.3_FG005;GRMZM2G016370;GRMZM2G025592;GRMZM2G050550;GRMZM2G051256;GRMZM2G056400;GRMZM2G087955;GRMZM2G088783;GRMZM2G091201;GRMZM2G115070;GRMZM2G147346;GRMZM2G159119;GRMZM2G160840;GRMZM2G175827;GRMZM2G176707	16	636	0.0961909	molecular_function
GO:0016702	oxidoreductase activity, acting on single donors with incorporation of molecular oxygen, incorporation of two atoms of oxygen	GRMZM2G015419;GRMZM2G051619;GRMZM2G156861	3	636	0.0970942	molecular_function
GO:0005315	inorganic phosphate transmembrane transporter activity	GRMZM2G112377;GRMZM2G142919	2	636	0.0976942	molecular_function
GO:0005667	transcription factor complex	GRMZM2G351232;GRMZM2G404769	2	636	0.0976942	molecular_function
GO:0009626	plant-type hypersensitive response	GRMZM2G090528;GRMZM2G118610	2	636	0.0976942	cellular_component
GO:0010466	negative regulation of peptidase activity	GRMZM2G030717;GRMZM2G156632	2	636	0.0976942	biological_process
GO:0030414	peptidase inhibitor activity	GRMZM2G030717;GRMZM2G156632	2	636	0.0976942	biological_process
GO:0048527	lateral root development	GRMZM2G087955;GRMZM2G178079	2	636	0.0976942	molecular_function
GO:0004364	glutathione transferase activity	GRMZM2G132093;GRMZM2G161905;GRMZM2G178079	3	636	0.104975	biological_process
GO:0019013	viral nucleocapsid	GRMZM2G014091;GRMZM2G115925;GRMZM2G168252	3	636	0.104975	molecular_function
GO:0009733	response to auxin	GRMZM2G050550;GRMZM2G087955;GRMZM2G159399;GRMZM2G159643;GRMZM2G164405;GRMZM2G378106;GRMZM2G413006	7	636	0.106482	cellular_component
GO:0000126	transcription factor TFIIIB complex	GRMZM2G096389	1	636	0.110133	biological_process
GO:0003840	gamma-glutamyltransferase activity	GRMZM2G065073	1	636	0.110133	cellular_component
GO:0003934	GTP cyclohydrolase I activity	GRMZM2G106376	1	636	0.110133	molecular_function
GO:0004657	proline dehydrogenase activity	GRMZM2G117956	1	636	0.110133	molecular_function
GO:0004793	threonine aldolase activity	GRMZM2G043887	1	636	0.110133	molecular_function
GO:0005234	extracellular-glutamate-gated ion channel activity	GRMZM2G066489	1	636	0.110133	molecular_function
GO:0005664	nuclear origin of replication recognition complex	GRMZM5G825512	1	636	0.110133	molecular_function
GO:0006384	transcription initiation from RNA polymerase III promoter	GRMZM2G096389	1	636	0.110133	cellular_component
GO:0006562	proline catabolic process	GRMZM2G117956	1	636	0.110133	biological_process
GO:0006680	glucosylceramide catabolic process	GRMZM2G374827	1	636	0.110133	biological_process
GO:0008631	intrinsic apoptotic signaling pathway in response to oxidative stress	GRMZM2G164405	1	636	0.110133	biological_process
GO:0008792	arginine decarboxylase activity	GRMZM2G374302	1	636	0.110133	biological_process
GO:0009699	phenylpropanoid biosynthetic process	GRMZM2G097706	1	636	0.110133	molecular_function
GO:0010158	abaxial cell fate specification	GRMZM2G167824	1	636	0.110133	biological_process
GO:0010425	DNA methylation on cytosine within a CNG sequence	GRMZM2G025592	1	636	0.110133	biological_process
GO:0019253	reductive pentose-phosphate cycle	GRMZM2G098520	1	636	0.110133	biological_process
GO:0019374	galactolipid metabolic process	GRMZM2G141320	1	636	0.110133	biological_process
GO:0019646	aerobic electron transport chain	GRMZM2G369522	1	636	0.110133	biological_process
GO:0030123	AP-3 adaptor complex	GRMZM2G177914	1	636	0.110133	biological_process
GO:0030337	DNA polymerase processivity factor activity	GRMZM2G030523	1	636	0.110133	cellular_component
GO:0031012	extracellular matrix	GRMZM2G110220	1	636	0.110133	molecular_function
GO:0031349	positive regulation of defense response	GRMZM2G027958	1	636	0.110133	cellular_component
GO:0035235	ionotropic glutamate receptor signaling pathway	GRMZM2G066489	1	636	0.110133	biological_process
GO:0042276	error-prone translesion synthesis	GRMZM2G030523	1	636	0.110133	biological_process
GO:0043626	PCNA complex	GRMZM2G030523	1	636	0.110133	biological_process
GO:0045980	negative regulation of nucleotide metabolic process	GRMZM2G058402	1	636	0.110133	cellular_component
GO:0046976	histone methyltransferase activity (H3-K27 specific	GRMZM2G305124	1	636	0.110133	biological_process
GO:0050242	pyruvate, phosphate dikinase activity	GRMZM2G097457	1	636	0.110133	molecular_function
GO:0050269	coniferyl-aldehyde dehydrogenase activity	GRMZM2G097706	1	636	0.110133	molecular_function
GO:0070734	histone H3-K27 methylation	GRMZM2G305124	1	636	0.110133	molecular_function
GO:0071258	cellular response to gravity	GRMZM2G083243	1	636	0.110133	biological_process
GO:0080039	xyloglucan endotransglucosylase activity	GRMZM2G413006	1	636	0.110133	biological_process
GO:0080040	positive regulation of cellular response to phosphate starvation	GRMZM5G828488	1	636	0.110133	molecular_function
GO:0080085	signal recognition particle, chloroplast targeting	GRMZM2G007441	1	636	0.110133	biological_process
GO:0016818	hydrolase activity, acting on acid anhydrides, in phosphorus-containing anhydrides	GRMZM2G030768;GRMZM2G105335;GRMZM2G124566	3	636	0.113098	cellular_component
GO:0009734	auxin-activated signaling pathway	GRMZM2G015049;GRMZM2G057067;GRMZM2G159399;GRMZM2G163848;GRMZM2G400156;GRMZM2G420812;GRMZM2G437460	7	636	0.114594	molecular_function
GO:0016311	dephosphorylation	GRMZM2G119079;GRMZM2G126765;GRMZM2G152447;GRMZM5G836174	4	636	0.116036	biological_process
GO:0003887	DNA-directed DNA polymerase activity	GRMZM2G059010;GRMZM2G154267;GRMZM2G426847	3	636	0.121451	biological_process
GO:0042545	cell wall modification	GRMZM2G008593;GRMZM2G318299;GRMZM2G413006	3	636	0.121451	molecular_function
GO:0016791	phosphatase activity	GRMZM2G119079;GRMZM2G126765;GRMZM2G152447;GRMZM5G836174	4	636	0.122551	biological_process
GO:0042802	identical protein binding	GRMZM2G007441;GRMZM2G047319;GRMZM2G055684;GRMZM2G120085	4	636	0.122551	molecular_function
GO:0006950	response to stress	GRMZM2G007729;GRMZM2G020073;GRMZM2G050550;GRMZM2G087955;GRMZM2G112165;GRMZM2G151425;GRMZM2G306679;GRMZM2G439860;GRMZM2G478238	9	636	0.123866	molecular_function
GO:0009505	plant-type cell wall	GRMZM2G012224;GRMZM2G030850;GRMZM2G051943;GRMZM2G065073;GRMZM2G120085;GRMZM2G128268;GRMZM2G163998;GRMZM2G172537;GRMZM2G413006	9	636	0.134962	biological_process
GO:0009693	ethylene biosynthetic process	AC206223.3_FG008;GRMZM2G052422	2	636	0.135632	cellular_component
GO:0010197	polar nucleus fusion	GRMZM2G114793;GRMZM2G415007	2	636	0.135632	biological_process
GO:0016458	gene silencing	GRMZM2G059010;GRMZM2G179424	2	636	0.135632	biological_process
GO:0019953	sexual reproduction	GRMZM2G118873;GRMZM2G121308	2	636	0.135632	biological_process
GO:0045087	innate immune response	GRMZM2G071478;GRMZM2G121565	2	636	0.135632	biological_process
GO:0003993	acid phosphatase activity	GRMZM2G136453;GRMZM2G152447;GRMZM5G868679	3	636	0.138798	biological_process
GO:0050662	coenzyme binding	GRMZM2G016836;GRMZM2G026930;GRMZM2G044281;GRMZM2G052357;GRMZM2G117357;GRMZM2G468439	6	636	0.139179	molecular_function
GO:0046872	metal ion binding	AC148152.3_FG005;AC209987.4_FG002;GRMZM2G006973;GRMZM2G008202;GRMZM2G015419;GRMZM2G025870;GRMZM2G030768;GRMZM2G031280;GRMZM2G035103;GRMZM2G036631;GRMZM2G038335;GRMZM2G042660;GRMZM2G043932;GRMZM2G048775;GRMZM2G052422;GRMZM2G057514;GRMZM2G058032;GRMZM2G058868;GRMZM2G061230;GRMZM2G061663;GRMZM2G064096;GRMZM2G078798;GRMZM2G080183;GRMZM2G085661;GRMZM2G087101;GRMZM2G089895;GRMZM2G097457;GRMZM2G099467;G…	67	636	0.139926	molecular_function
GO:0000900	translation repressor activity, nucleic acid binding	GRMZM2G046885	1	636	0.144084	molecular_function
GO:0004022	alcohol dehydrogenase (NAD) activity	GRMZM2G442658	1	636	0.144084	molecular_function
GO:0004097	catechol oxidase activity	GRMZM5G851266	1	636	0.144084	molecular_function
GO:0004337	geranyltranstransferase activity	GRMZM2G168681	1	636	0.144084	molecular_function
GO:0005354	galactose transmembrane transporter activity	GRMZM2G302604	1	636	0.144084	molecular_function
GO:0005355	glucose transmembrane transporter activity	GRMZM2G302604	1	636	0.144084	molecular_function
GO:0005365	myo-inositol transmembrane transporter activity	GRMZM2G302604	1	636	0.144084	molecular_function
GO:0006527	arginine catabolic process	GRMZM2G374302	1	636	0.144084	molecular_function
GO:0006751	glutathione catabolic process	GRMZM2G065073	1	636	0.144084	biological_process
GO:0008506	sucrose:proton symporter activity	GRMZM5G801949	1	636	0.144084	biological_process
GO:0008531	riboflavin kinase activity	GRMZM2G135586	1	636	0.144084	molecular_function
GO:0008661	1-deoxy-D-xylulose-5-phosphate synthase activity	GRMZM2G493395	1	636	0.144084	molecular_function
GO:0009061	anaerobic respiration	GRMZM2G030598	1	636	0.144084	molecular_function
GO:0009225	nucleotide-sugar metabolic process	GRMZM2G044281	1	636	0.144084	biological_process
GO:0009605	response to external stimulus	GRMZM2G164405	1	636	0.144084	biological_process
GO:0009660	amyloplast organization	GRMZM2G108087	1	636	0.144084	biological_process
GO:0009718	anthocyanin-containing compound biosynthetic process	GRMZM2G042733	1	636	0.144084	biological_process
GO:0009978	allene oxide synthase activity	GRMZM2G002178	1	636	0.144084	biological_process
GO:0010069	zygote asymmetric cytokinesis in embryo sac	GRMZM2G025592	1	636	0.144084	molecular_function
GO:0010279	indole-3-acetic acid amido synthetase activity	GRMZM2G378106	1	636	0.144084	biological_process
GO:0015148	D-xylose transmembrane transporter activity	GRMZM2G302604	1	636	0.144084	molecular_function
GO:0015575	mannitol transmembrane transporter activity	GRMZM2G302604	1	636	0.144084	molecular_function
GO:0015576	sorbitol transmembrane transporter activity	GRMZM2G302604	1	636	0.144084	molecular_function
GO:0015591	D-ribose transmembrane transporter activity	GRMZM2G302604	1	636	0.144084	molecular_function
GO:0015743	malate transport	GRMZM2G118507	1	636	0.144084	molecular_function
GO:0015752	D-ribose transport	GRMZM2G302604	1	636	0.144084	biological_process
GO:0015753	D-xylose transport	GRMZM2G302604	1	636	0.144084	biological_process
GO:0015757	galactose transport	GRMZM2G302604	1	636	0.144084	biological_process
GO:0015758	glucose transport	GRMZM2G302604	1	636	0.144084	biological_process
GO:0015795	sorbitol transport	GRMZM2G302604	1	636	0.144084	biological_process
GO:0015797	mannitol transport	GRMZM2G302604	1	636	0.144084	biological_process
GO:0016119	carotene metabolic process	GRMZM2G152135	1	636	0.144084	biological_process
GO:0016901	oxidoreductase activity, acting on the CH-OH group of donors, quinone or similar compound as acceptor	GRMZM2G156684	1	636	0.144084	biological_process
GO:0018456	aryl-alcohol dehydrogenase (NAD+) activity	GRMZM2G118610	1	636	0.144084	molecular_function
GO:0030598	rRNA N-glycosylase activity	GRMZM2G119705	1	636	0.144084	molecular_function
GO:0030674	protein binding, bridging	AC206223.3_FG008	1	636	0.144084	molecular_function
GO:0031407	oxylipin metabolic process	GRMZM2G002178	1	636	0.144084	molecular_function
GO:0033862	UMP kinase activity	GRMZM2G149535	1	636	0.144084	biological_process
GO:0042389	omega-3 fatty acid desaturase activity	GRMZM2G354558	1	636	0.144084	molecular_function
GO:0043765	T/G mismatch-specific endonuclease activity	GRMZM2G032977	1	636	0.144084	molecular_function
GO:0043903	regulation of symbiosis, encompassing mutualism through parasitism	GRMZM2G005710	1	636	0.144084	molecular_function
GO:0045814	negative regulation of gene expression, epigenetic	GRMZM2G025592	1	636	0.144084	biological_process
GO:0046509	1,2-diacylglycerol 3-beta-galactosyltransferase activity	GRMZM2G141320	1	636	0.144084	biological_process

## Sheet: Up_GO_enrichment
Differential morphology and transcriptome profile between incompletely fused carpels ovary and its wild-type in maize
Hongping Li1,+, Yufeng Wu2,+, Yali Zhao1, Xiuli Hu1, Jianfeng Chang1, Qun Wang1, Pengfei Dong1, Moubiao Zhang1, Chaohai Li1,*
Table S9 GO enrichment analysis of up-regulated genes in ifc copmared to WT. WT, wild-type; ifc, incompletely fused carpels.
GO ID	Description	Gene list	S gene number	TS gene number	Pvalue of Fisher's Exact Test (P < 0.1)	GO function
GO:0003677	DNA binding	AC196961.2_FG003;AC217264.3_FG005;GRMZM2G004060;GRMZM2G005624;GRMZM2G007406;GRMZM2G009892;GRMZM2G012724;GRMZM2G021069;GRMZM2G025592;GRMZM2G030523;GRMZM2G030768;GRMZM2G034113;GRMZM2G042895;GRMZM2G044394;GRMZM2G046885;GRMZM2G050550;GRMZM2G051256;GRMZM2G053503;GRMZM2G055180;GRMZM2G057116;GRMZM2G059010;GRMZM2G059939;GRMZM2G063896;GRMZM2G065205;GRMZM2G066101;GRMZM2G068967;GRMZM2G068973;GRMZM2G070034;G…	77	478	4.12204e-08	molecular_function
GO:0003700	sequence-specific DNA binding transcription factor activity	AC165171.2_FG002;GRMZM2G004060;GRMZM2G005624;GRMZM2G007406;GRMZM2G012724;GRMZM2G034113;GRMZM2G042733;GRMZM2G046885;GRMZM2G053503;GRMZM2G055180;GRMZM2G055263;GRMZM2G057116;GRMZM2G059939;GRMZM2G068967;GRMZM2G070034;GRMZM2G080516;GRMZM2G085964;GRMZM2G087059;GRMZM2G106276;GRMZM2G110333;GRMZM2G120320;GRMZM2G125648;GRMZM2G125653;GRMZM2G137341;GRMZM2G139372;GRMZM2G139815;GRMZM2G145690;GRMZM2G169654;GRMZ…	37	478	4.90063e-06	molecular_function
GO:0005506	iron ion binding	AC209987.4_FG002;AC217947.4_FG002;GRMZM2G002178;GRMZM2G014395;GRMZM2G015419;GRMZM2G045319;GRMZM2G050234;GRMZM2G051619;GRMZM2G057514;GRMZM2G085661;GRMZM2G099097;GRMZM2G106650;GRMZM2G122280;GRMZM2G123309;GRMZM2G126900;GRMZM2G135536;GRMZM2G138074;GRMZM2G147774;GRMZM2G152135;GRMZM2G156861;GRMZM2G168382;GRMZM2G171118;GRMZM2G181236;GRMZM2G396248	24	478	1.24739e-05	molecular_function
GO:0006355	regulation of transcription, DNA-templated	AC165171.2_FG002;GRMZM2G004060;GRMZM2G005624;GRMZM2G007406;GRMZM2G009892;GRMZM2G012724;GRMZM2G034113;GRMZM2G042143,GRMZM6G334745;GRMZM2G046885;GRMZM2G053503;GRMZM2G055180;GRMZM2G057067;GRMZM2G057116;GRMZM2G059939;GRMZM2G068967;GRMZM2G068973;GRMZM2G070034;GRMZM2G080516;GRMZM2G083347;GRMZM2G085964;GRMZM2G096389;GRMZM2G105335;GRMZM2G106276;GRMZM2G110333;GRMZM2G120320;GRMZM2G121115;GRMZM2G121625;GRMZ…	52	478	5.32603e-05	biological_process
GO:0016491	oxidoreductase activity	AC148152.3_FG005;AC209987.4_FG002;AC217947.4_FG002;GRMZM2G015419;GRMZM2G026930;GRMZM2G042660;GRMZM2G048775;GRMZM2G050234;GRMZM2G051619;GRMZM2G052422;GRMZM2G057514;GRMZM2G061230;GRMZM2G080183;GRMZM2G085661;GRMZM2G089895;GRMZM2G090733;GRMZM2G097706;GRMZM2G098520;GRMZM2G099097;GRMZM2G099467;GRMZM2G106650;GRMZM2G117357;GRMZM2G118610;GRMZM2G122280;GRMZM2G123309;GRMZM2G134708;GRMZM2G135536;GRMZM2G13807…	45	478	7.16148e-05	molecular_function
GO:0055114	oxidation-reduction process	AC148152.3_FG005;AC209987.4_FG002;AC217947.4_FG002;GRMZM2G002178;GRMZM2G015419;GRMZM2G026930;GRMZM2G042660;GRMZM2G048775;GRMZM2G050234;GRMZM2G051619;GRMZM2G052389;GRMZM2G052422;GRMZM2G057514;GRMZM2G061230;GRMZM2G080183;GRMZM2G085661;GRMZM2G089895;GRMZM2G097706;GRMZM2G098520;GRMZM2G099097;GRMZM2G099467;GRMZM2G106650;GRMZM2G113355;GRMZM2G117357;GRMZM2G118610;GRMZM2G122280;GRMZM2G123309;GRMZM2G12690…	49	478	0.000153819	biological_process
GO:0006351	transcription, DNA-templated	GRMZM2G007406;GRMZM2G009892;GRMZM2G034113;GRMZM2G044394;GRMZM2G046885;GRMZM2G053503;GRMZM2G055180;GRMZM2G055263;GRMZM2G057067;GRMZM2G059939;GRMZM2G068967;GRMZM2G068973;GRMZM2G070034;GRMZM2G080516;GRMZM2G083347;GRMZM2G085964;GRMZM2G087059;GRMZM2G106276;GRMZM2G110333;GRMZM2G127379;GRMZM2G130382;GRMZM2G137341;GRMZM2G146380;GRMZM2G159399;GRMZM2G159500;GRMZM2G162739;GRMZM2G169654;GRMZM2G174834;GRMZM2G…	34	478	0.00050602	biological_process
GO:0006260	DNA replication	GRMZM2G021069;GRMZM2G027007;GRMZM2G030523;GRMZM2G059010;GRMZM2G065205;GRMZM2G066101;GRMZM2G086934;GRMZM2G154267;GRMZM2G179424;GRMZM2G426847;GRMZM2G445958;GRMZM5G804783;GRMZM5G825512	13	478	0.000719365	biological_process
GO:0004497	monooxygenase activity	AC209987.4_FG002;GRMZM2G014395;GRMZM2G045319;GRMZM2G057514;GRMZM2G085661;GRMZM2G098520;GRMZM2G106650;GRMZM2G123309;GRMZM2G135536;GRMZM2G138074;GRMZM2G147774;GRMZM2G168382;GRMZM2G171118;GRMZM2G181236;GRMZM2G396248	15	478	0.000987175	molecular_function
GO:0005576	extracellular region	GRMZM2G011523;GRMZM2G044194;GRMZM2G048775;GRMZM2G079263;GRMZM2G080183;GRMZM2G118873;GRMZM2G121308;GRMZM2G156632;GRMZM2G164308;GRMZM2G425638	10	478	0.000989225	cellular_component
GO:0016705	oxidoreductase activity, acting on paired donors, with incorporation or reduction of molecular oxygen	AC209987.4_FG002;GRMZM2G002178;GRMZM2G014395;GRMZM2G045319;GRMZM2G057514;GRMZM2G085661;GRMZM2G106650;GRMZM2G123309;GRMZM2G135536;GRMZM2G138074;GRMZM2G147774;GRMZM2G168382;GRMZM2G171118;GRMZM2G181236;GRMZM2G396248	15	478	0.00120006	molecular_function
GO:0020037	heme binding	AC209987.4_FG002;GRMZM2G002178;GRMZM2G014395;GRMZM2G045319;GRMZM2G048775;GRMZM2G057514;GRMZM2G061230;GRMZM2G080183;GRMZM2G085661;GRMZM2G089895;GRMZM2G106650;GRMZM2G123309;GRMZM2G135536;GRMZM2G138074;GRMZM2G147774;GRMZM2G168382;GRMZM2G171118;GRMZM2G181236;GRMZM2G396248	19	478	0.00123933	molecular_function
GO:0009414	response to water deprivation	AC196961.2_FG003;GRMZM2G050550;GRMZM2G063896;GRMZM2G073275;GRMZM2G084195;GRMZM2G087955;GRMZM2G149178;GRMZM2G149923;GRMZM2G150906;GRMZM2G154628;GRMZM2G165919;GRMZM2G332838;GRMZM5G872256	13	478	0.00127048	biological_process
GO:0016706	oxidoreductase activity, acting on paired donors, with incorporation or reduction of molecular oxygen, 2-oxoglutarate as one donor, and incorporation of one atom each of oxygen into both donors	AC148152.3_FG005;GRMZM2G050234;GRMZM2G051619;GRMZM2G052422;GRMZM2G099467;GRMZM2G122280;GRMZM2G153359;GRMZM2G475380;GRMZM6G617209	9	478	0.00189023	molecular_function
GO:0005634	nucleus	AC196961.2_FG003;GRMZM2G003038;GRMZM2G005624;GRMZM2G007406;GRMZM2G007441;GRMZM2G009892;GRMZM2G013761;GRMZM2G021069;GRMZM2G025592;GRMZM2G030523;GRMZM2G034113;GRMZM2G044394;GRMZM2G046885;GRMZM2G047019;GRMZM2G050550;GRMZM2G051806;GRMZM2G053503;GRMZM2G055180;GRMZM2G057067;GRMZM2G059010;GRMZM2G059939;GRMZM2G061735;GRMZM2G063896;GRMZM2G065205;GRMZM2G068967;GRMZM2G068973;GRMZM2G070034;GRMZM2G073275;GRMZ…	73	478	0.00336263	cellular_component
GO:0016787	hydrolase activity	GRMZM2G008593;GRMZM2G016958;GRMZM2G030850;GRMZM2G033787;GRMZM2G044882;GRMZM2G045706;GRMZM2G047319;GRMZM2G055684;GRMZM2G064193;GRMZM2G067080;GRMZM2G073079;GRMZM2G079263;GRMZM2G079617;GRMZM2G082032,GRMZM2G531230;GRMZM2G082959;GRMZM2G091540;GRMZM2G110220;GRMZM2G114140;GRMZM2G119079;GRMZM2G119705;GRMZM2G120085;GRMZM2G125552;GRMZM2G127123;GRMZM2G128268;GRMZM2G130528;GRMZM2G136453;GRMZM2G146463;GRMZM2G…	43	478	0.0049071	molecular_function
GO:0010112	regulation of systemic acquired resistance	GRMZM2G091540;GRMZM2G476538;GRMZM5G833406	3	478	0.00550867	biological_process
GO:0009506	plasmodesma	AC196961.2_FG003;GRMZM2G030850;GRMZM2G063896;GRMZM2G073275;GRMZM2G084195;GRMZM2G121565;GRMZM2G149178;GRMZM2G172537;GRMZM2G332838	9	478	0.00600704	cellular_component
GO:0046983	protein dimerization activity	GRMZM2G042895;GRMZM2G046885;GRMZM2G057067;GRMZM2G070034;GRMZM2G094892;GRMZM2G112629;GRMZM2G119823;GRMZM2G139372;GRMZM2G159399;GRMZM2G176289;GRMZM2G301089;GRMZM2G407119	12	478	0.00659162	molecular_function
GO:0016758	transferase activity, transferring hexosyl groups	AC199541.4_FG001;GRMZM2G036409;GRMZM2G042865;GRMZM2G044394;GRMZM2G066067;GRMZM2G085854;GRMZM2G155911;GRMZM2G159193;GRMZM2G159208;GRMZM2G372068;GRMZM2G455075;GRMZM2G479038;GRMZM5G888620	13	478	0.00794559	molecular_function
GO:0006631	fatty acid metabolic process	GRMZM2G052389;GRMZM2G117357;GRMZM2G143625;GRMZM2G316362	4	478	0.00877402	biological_process
GO:0009753	response to jasmonic acid	GRMZM2G002178;GRMZM2G005710;GRMZM2G050550;GRMZM2G087955;GRMZM2G156861;GRMZM2G164405;GRMZM2G476538	7	478	0.00914633	biological_process
GO:0015238	drug transmembrane transporter activity	GRMZM2G031177;GRMZM2G075828;GRMZM2G123973;GRMZM2G143400;GRMZM2G470075;GRMZM2G481440	6	478	0.0101435	molecular_function
GO:0006270	DNA replication initiation	AC197146.3_FG001;GRMZM2G021069;GRMZM2G059010;GRMZM2G065205;GRMZM2G066101;GRMZM2G179424	6	478	0.0117369	biological_process
GO:0006261	DNA-dependent DNA replication	GRMZM2G059010;GRMZM2G125648;GRMZM2G154267;GRMZM2G179424;GRMZM2G305124;GRMZM5G825512	6	478	0.0134989	biological_process
GO:0015297	antiporter activity	GRMZM2G031177;GRMZM2G075828;GRMZM2G123973;GRMZM2G143400;GRMZM2G470075;GRMZM2G481440	6	478	0.0134989	molecular_function
GO:0009674	potassium:sodium symporter activity	GRMZM2G084779;GRMZM2G093826	2	478	0.0182137	molecular_function
GO:0042973	glucan endo-1,3-beta-D-glucosidase activity	GRMZM2G030850;GRMZM2G172537	2	478	0.0182137	molecular_function
GO:0047216	inositol 3-alpha-galactosyltransferase activity	GRMZM2G165919;GRMZM5G872256	2	478	0.0182137	molecular_function
GO:0048510	regulation of timing of transition from vegetative to reproductive phase	GRMZM2G046885;GRMZM2G070034	2	478	0.0182137	biological_process
GO:0009055	electron carrier activity	AC209987.4_FG002;GRMZM2G002178;GRMZM2G027198;GRMZM2G057514;GRMZM2G082940;GRMZM2G085661;GRMZM2G106650;GRMZM2G107562;GRMZM2G118366;GRMZM2G123309;GRMZM2G135536;GRMZM2G138074;GRMZM2G146015;GRMZM2G163421;GRMZM2G168382;GRMZM2G171118;GRMZM2G181236;GRMZM2G396248	18	478	0.0182169	molecular_function
GO:0009620	response to fungus	GRMZM2G002178;GRMZM2G052389;GRMZM2G052422;GRMZM2G476538	4	478	0.0207794	biological_process
GO:0006012	galactose metabolic process	GRMZM2G150906;GRMZM2G165919;GRMZM5G872256	3	478	0.0218695	biological_process
GO:0009739	response to gibberellin	GRMZM2G050550;GRMZM2G087955;GRMZM2G413006	3	478	0.0218695	biological_process
GO:0009733	response to auxin	GRMZM2G050550;GRMZM2G087955;GRMZM2G159399;GRMZM2G159643;GRMZM2G164405;GRMZM2G378106;GRMZM2G413006	7	478	0.0228882	biological_process
GO:0043086	negative regulation of catalytic activity	GRMZM2G008593;GRMZM2G047319;GRMZM2G055684;GRMZM2G120085	4	478	0.0248286	biological_process
GO:0004084	branched-chain-amino-acid transaminase activity	GRMZM2G071208;GRMZM2G153536	2	478	0.0292119	molecular_function
GO:0008622	epsilon DNA polymerase complex	GRMZM2G154267;GRMZM2G426847	2	478	0.0292119	cellular_component
GO:0009081	branched-chain amino acid metabolic process	GRMZM2G071208;GRMZM2G153536	2	478	0.0292119	biological_process
GO:0033897	ribonuclease T2 activity	GRMZM2G141322;GRMZM2G158394	2	478	0.0292119	molecular_function
GO:0052654	L-leucine transaminase activity	GRMZM2G071208;GRMZM2G153536	2	478	0.0292119	molecular_function
GO:0052655	L-valine transaminase activity	GRMZM2G071208;GRMZM2G153536	2	478	0.0292119	molecular_function
GO:0052656	L-isoleucine transaminase activity	GRMZM2G071208;GRMZM2G153536	2	478	0.0292119	molecular_function
GO:0006855	drug transmembrane transport	GRMZM2G031177;GRMZM2G075828;GRMZM2G123973;GRMZM2G470075;GRMZM2G481440	5	478	0.0299487	biological_process
GO:0022857	transmembrane transporter activity	GRMZM2G019974;GRMZM2G039580;GRMZM2G042364;GRMZM2G160430;GRMZM2G302604;GRMZM5G801949	6	478	0.0311942	molecular_function
GO:0005618	cell wall	GRMZM2G008593;GRMZM2G012224;GRMZM2G025154;GRMZM2G030850;GRMZM2G042660;GRMZM2G051943;GRMZM2G052422;GRMZM2G083243;GRMZM2G098520;GRMZM2G114793;GRMZM2G120085;GRMZM2G127123;GRMZM2G136453;GRMZM2G146206;GRMZM2G172537;GRMZM2G318299;GRMZM2G392125;GRMZM2G413006;GRMZM2G415007	19	478	0.0363826	cellular_component
GO:0043565	sequence-specific DNA binding	AC165171.2_FG002;GRMZM2G004060;GRMZM2G005624;GRMZM2G012724;GRMZM2G034113;GRMZM2G057116;GRMZM2G106276;GRMZM2G120320;GRMZM2G125653;GRMZM2G139815;GRMZM2G145690;GRMZM2G353553;GRMZM2G408462;GRMZM2G428184;GRMZM2G449681;GRMZM5G812272	16	478	0.0376341	molecular_function
GO:0009698	phenylpropanoid metabolic process	AC217947.4_FG002;GRMZM2G081582;GRMZM2G118345	3	478	0.0424733	biological_process
GO:0042545	cell wall modification	GRMZM2G008593;GRMZM2G318299;GRMZM2G413006	3	478	0.0424733	biological_process
GO:0042555	MCM complex	GRMZM2G021069;GRMZM2G065205;GRMZM2G066101	3	478	0.0424733	cellular_component
GO:0000976	transcription regulatory region sequence-specific DNA binding	GRMZM2G005624;GRMZM2G034113;GRMZM2G106276	3	478	0.0508981	molecular_function
GO:0016757	transferase activity, transferring glycosyl groups	AC199541.4_FG001;GRMZM2G036409;GRMZM2G042865;GRMZM2G066067;GRMZM2G071846;GRMZM2G085854;GRMZM2G109431;GRMZM2G155911;GRMZM2G165919;GRMZM2G339645;GRMZM2G372068;GRMZM2G447347;GRMZM2G451975;GRMZM2G455075;GRMZM2G479038;GRMZM5G872256	16	478	0.0510608	molecular_function
GO:0004356	glutamate-ammonia ligase activity	GRMZM2G036464;GRMZM2G050514	2	478	0.0568405	molecular_function
GO:0006542	glutamine biosynthetic process	GRMZM2G036464;GRMZM2G050514	2	478	0.0568405	biological_process
GO:0010077	maintenance of inflorescence meristem identity	GRMZM2G046885;GRMZM2G070034	2	478	0.0568405	biological_process
GO:0019953	sexual reproduction	GRMZM2G118873;GRMZM2G121308	2	478	0.0568405	biological_process
GO:0045300	acyl-[acyl-carrier-protein] desaturase activity	GRMZM2G143625;GRMZM2G316362	2	478	0.0568405	molecular_function
GO:0022891	substrate-specific transmembrane transporter activity	GRMZM2G039580;GRMZM2G160430;GRMZM2G302604;GRMZM5G801949	4	478	0.0585766	molecular_function
GO:0055085	transmembrane transport	AC234159.1_FG002;GRMZM2G014089;GRMZM2G019974;GRMZM2G031177;GRMZM2G039580;GRMZM2G040309;GRMZM2G075828;GRMZM2G080243;GRMZM2G080887;GRMZM2G113203;GRMZM2G123973;GRMZM2G142919;GRMZM2G160430;GRMZM2G302604;GRMZM2G470075;GRMZM2G481440;GRMZM5G801949;GRMZM6G654251	18	478	0.0586035	biological_process
GO:0004364	glutathione transferase activity	GRMZM2G132093;GRMZM2G161905;GRMZM2G178079	3	478	0.0600643	molecular_function
GO:0004867	serine-type endopeptidase inhibitor activity	GRMZM2G011523;GRMZM2G028393;GRMZM2G156632	3	478	0.0600643	molecular_function
GO:0009751	response to salicylic acid	GRMZM2G003682;GRMZM2G050550;GRMZM2G087955	3	478	0.0600643	biological_process
GO:0010389	regulation of G2/M transition of mitotic cell cycle	GRMZM2G059010;GRMZM2G179424;GRMZM2G305124	3	478	0.0600643	biological_process
GO:0005774	vacuolar membrane	AC196961.2_FG003;GRMZM2G063896;GRMZM2G073275;GRMZM2G084195;GRMZM2G149178;GRMZM2G332838;GRMZM2G481440	7	478	0.0676241	cellular_component
GO:0016998	cell wall macromolecule catabolic process	GRMZM2G024024;GRMZM2G051943;GRMZM2G102923	3	478	0.069942	biological_process
GO:0008152	metabolic process	AC197705.4_FG001;AC199541.4_FG001;GRMZM2G016958;GRMZM2G036409;GRMZM2G042865;GRMZM2G052389;GRMZM2G056369;GRMZM2G064193;GRMZM2G066067;GRMZM2G071208;GRMZM2G079263;GRMZM2G079617;GRMZM2G080354;GRMZM2G082959;GRMZM2G083538;GRMZM2G085381;GRMZM2G085854;GRMZM2G091540;GRMZM2G097706;GRMZM2G104626;GRMZM2G117357;GRMZM2G125552;GRMZM2G127123;GRMZM2G141607;GRMZM2G146206;GRMZM2G146463;GRMZM2G153536;GRMZM2G154523;G…	39	478	0.0712291	biological_process
GO:0009505	plant-type cell wall	GRMZM2G012224;GRMZM2G030850;GRMZM2G051943;GRMZM2G065073;GRMZM2G120085;GRMZM2G128268;GRMZM2G163998;GRMZM2G172537;GRMZM2G413006	9	478	0.0719271	cellular_component
GO:0016829	lyase activity	GRMZM2G056369;GRMZM2G081582;GRMZM2G085381;GRMZM2G087259;GRMZM2G098520;GRMZM2G118345;GRMZM2G374302	7	478	0.0723773	molecular_function
GO:0008865	fructokinase activity	GRMZM2G051806;GRMZM2G086845	2	478	0.0729734	molecular_function
GO:0010466	negative regulation of peptidase activity	GRMZM2G030717;GRMZM2G156632	2	478	0.0729734	biological_process
GO:0015145	monosaccharide transmembrane transporter activity	GRMZM2G302604;GRMZM5G801949	2	478	0.0729734	molecular_function
GO:0015749	monosaccharide transport	GRMZM2G302604;GRMZM5G801949	2	478	0.0729734	biological_process
GO:0030414	peptidase inhibitor activity	GRMZM2G030717;GRMZM2G156632	2	478	0.0729734	molecular_function
GO:0042802	identical protein binding	GRMZM2G007441;GRMZM2G047319;GRMZM2G055684;GRMZM2G120085	4	478	0.073423	molecular_function
GO:0016702	oxidoreductase activity, acting on single donors with incorporation of molecular oxygen, incorporation of two atoms of oxygen	GRMZM2G015419;GRMZM2G051619;GRMZM2G156861	3	478	0.0804976	molecular_function
GO:0032508	DNA duplex unwinding	GRMZM2G021069;GRMZM2G065205;GRMZM2G066101	3	478	0.0804976	biological_process
GO:0046982	protein heterodimerization activity	AC196961.2_FG003;GRMZM2G046885;GRMZM2G063896;GRMZM2G073275;GRMZM2G084195;GRMZM2G149178;GRMZM2G332838	7	478	0.0824629	molecular_function
GO:0005575	cellular_component	GRMZM2G027007;GRMZM2G084429;GRMZM2G105184;GRMZM2G141607;GRMZM2G179424	5	478	0.0832942	cellular_component
GO:0005975	carbohydrate metabolic process	GRMZM2G029243;GRMZM2G030850;GRMZM2G051806;GRMZM2G051943;GRMZM2G052357;GRMZM2G066162;GRMZM2G079263;GRMZM2G079617;GRMZM2G114140;GRMZM2G127123;GRMZM2G133781;GRMZM2G146463;GRMZM2G156684;GRMZM2G162359;GRMZM2G172537;GRMZM2G392125;GRMZM2G413006	17	478	0.0852468	biological_process
GO:0004553	hydrolase activity, hydrolyzing O-glycosyl compounds	GRMZM2G029243;GRMZM2G030850;GRMZM2G066162;GRMZM2G114140;GRMZM2G127123;GRMZM2G133781;GRMZM2G146463;GRMZM2G162359;GRMZM2G172537;GRMZM2G392125;GRMZM2G413006	11	478	0.0863014	molecular_function
GO:0006334	nucleosome assembly	AC196961.2_FG003;GRMZM2G063896;GRMZM2G073275;GRMZM2G084195;GRMZM2G149178;GRMZM2G176707;GRMZM2G332838	7	478	0.0877941	biological_process
GO:0007154	cell communication	GRMZM2G030850;GRMZM2G172537	2	478	0.0903575	biological_process
GO:0009834	plant-type secondary cell wall biogenesis	GRMZM2G109431;GRMZM2G113245	2	478	0.0903575	biological_process
GO:0048527	lateral root development	GRMZM2G087955;GRMZM2G178079	2	478	0.0903575	biological_process
GO:0050662	coenzyme binding	GRMZM2G016836;GRMZM2G026930;GRMZM2G044281;GRMZM2G052357;GRMZM2G117357;GRMZM2G468439	6	478	0.0933342	molecular_function
GO:0008233	peptidase activity	GRMZM2G028393;GRMZM2G045706;GRMZM2G047319;GRMZM2G055684;GRMZM2G067080;GRMZM2G110220;GRMZM2G120085;GRMZM2G128268;GRMZM2G156632;GRMZM2G376825	10	478	0.094403	molecular_function
GO:0006950	response to stress	GRMZM2G007729;GRMZM2G020073;GRMZM2G050550;GRMZM2G087955;GRMZM2G112165;GRMZM2G151425;GRMZM2G306679;GRMZM2G439860	8	478	0.0967577	biological_process
GO:0006275	regulation of DNA replication	GRMZM2G030523;GRMZM2G059010;GRMZM2G179424;GRMZM2G305124	4	478	0.0988771	biological_process
GO:0003678	DNA helicase activity	GRMZM2G021069;GRMZM2G065205;GRMZM2G066101	3	478	0.103495	molecular_function
GO:0003887	DNA-directed DNA polymerase activity	GRMZM2G059010;GRMZM2G154267;GRMZM2G426847	3	478	0.103495	molecular_function
GO:0005507	copper ion binding	GRMZM2G005710;GRMZM2G027198;GRMZM2G035063;GRMZM2G042660;GRMZM2G052422;GRMZM2G082940;GRMZM2G098520;GRMZM2G107562;GRMZM2G146015;GRMZM2G146206;GRMZM2G150521	11	478	0.107069	molecular_function
GO:0004725	protein tyrosine phosphatase activity	GRMZM2G119079;GRMZM2G126765	2	478	0.108797	molecular_function
GO:0009626	plant-type hypersensitive response	GRMZM2G090528;GRMZM2G118610	2	478	0.108797	biological_process
GO:0009800	cinnamic acid biosynthetic process	GRMZM2G081582;GRMZM2G118345	2	478	0.108797	biological_process
GO:0016165	linoleate 13S-lipoxygenase activity	GRMZM2G015419;GRMZM2G156861	2	478	0.108797	molecular_function
GO:0035335	peptidyl-tyrosine dephosphorylation	GRMZM2G119079;GRMZM2G126765	2	478	0.108797	biological_process
GO:0044262	cellular carbohydrate metabolic process	GRMZM2G045534;GRMZM2G146206	2	478	0.108797	biological_process
GO:0045330	aspartyl esterase activity	GRMZM2G008593;GRMZM2G318299	2	478	0.108797	molecular_function
GO:0045548	phenylalanine ammonia-lyase activity	GRMZM2G081582;GRMZM2G118345	2	478	0.108797	molecular_function
GO:0048038	quinone binding	GRMZM2G042660;GRMZM2G156684	2	478	0.108797	molecular_function
GO:0051607	defense response to virus	GRMZM2G163998;GRMZM2G384338	2	478	0.108797	biological_process
GO:0000900	translation repressor activity, nucleic acid binding	GRMZM2G046885	1	478	0.111376	molecular_function
GO:0003958	NADPH-hemoprotein reductase activity	AC217947.4_FG002	1	478	0.111376	molecular_function
GO:0004097	catechol oxidase activity	GRMZM5G851266	1	478	0.111376	molecular_function
GO:0004451	isocitrate lyase activity	GRMZM2G056369	1	478	0.111376	molecular_function
GO:0005664	nuclear origin of replication recognition complex	GRMZM5G825512	1	478	0.111376	cellular_component
GO:0006279	premeiotic DNA replication	AC197146.3_FG001	1	478	0.111376	biological_process
GO:0006695	cholesterol biosynthetic process	GRMZM2G168681	1	478	0.111376	biological_process
GO:0008083	growth factor activity	GRMZM2G044194	1	478	0.111376	molecular_function
GO:0008661	1-deoxy-D-xylulose-5-phosphate synthase activity	GRMZM2G493395	1	478	0.111376	molecular_function
GO:0008792	arginine decarboxylase activity	GRMZM2G374302	1	478	0.111376	molecular_function
GO:0009699	phenylpropanoid biosynthetic process	GRMZM2G097706	1	478	0.111376	biological_process
GO:0009962	regulation of flavonoid biosynthetic process	GRMZM2G042733	1	478	0.111376	biological_process
GO:0010262	somatic embryogenesis	GRMZM2G051943	1	478	0.111376	biological_process
GO:0010325	raffinose family oligosaccharide biosynthetic process	GRMZM2G150906	1	478	0.111376	biological_process
GO:0010364	regulation of ethylene biosynthetic process	AC206223.3_FG008	1	478	0.111376	biological_process
GO:0010942	positive regulation of cell death	GRMZM2G027958	1	478	0.111376	biological_process
GO:0017145	stem cell division	AC206223.3_FG008	1	478	0.111376	biological_process
GO:0019310	inositol catabolic process	GRMZM2G126900	1	478	0.111376	biological_process
GO:0019593	mannitol biosynthetic process	GRMZM2G150906	1	478	0.111376	biological_process
GO:0030674	protein binding, bridging	AC206223.3_FG008	1	478	0.111376	molecular_function
GO:0033384	geranyl diphosphate biosynthetic process	GRMZM2G168681	1	478	0.111376	biological_process
GO:0033612	receptor serine/threonine kinase binding	GRMZM2G121565	1	478	0.111376	molecular_function
GO:0033984	indole-3-glycerol-phosphate lyase activity	GRMZM2G085381	1	478	0.111376	molecular_function
GO:0043601	nuclear replisome	GRMZM5G804783	1	478	0.111376	cellular_component
GO:0045337	farnesyl diphosphate biosynthetic process	GRMZM2G168681	1	478	0.111376	biological_process
GO:0045487	gibberellin catabolic process	GRMZM2G051619	1	478	0.111376	biological_process
GO:0045552	dihydrokaempferol 4-reductase activity	GRMZM2G026930	1	478	0.111376	molecular_function
GO:0046976	histone methyltransferase activity (H3-K27 specific	GRMZM2G305124	1	478	0.111376	molecular_function
GO:0048438	floral whorl development	GRMZM2G046885	1	478	0.111376	biological_process
GO:0048658	anther wall tapetum development	GRMZM2G139372	1	478	0.111376	biological_process
GO:0050113	inositol oxygenase activity	GRMZM2G126900	1	478	0.111376	molecular_function
GO:0050269	coniferyl-aldehyde dehydrogenase activity	GRMZM2G097706	1	478	0.111376	molecular_function
GO:0052634	C-19 gibberellin 2-beta-dioxygenase activity	GRMZM2G051619	1	478	0.111376	molecular_function
GO:0060862	negative regulation of floral organ abscission	GRMZM2G027958	1	478	0.111376	biological_process
GO:0070734	histone H3-K27 methylation	GRMZM2G305124	1	478	0.111376	biological_process
GO:0080085	signal recognition particle, chloroplast targeting	GRMZM2G007441	1	478	0.111376	cellular_component
GO:0080179	1-methylguanosine metabolic process	GRMZM2G312944	1	478	0.111376	biological_process
GO:2000069	regulation of post-embryonic root development	AC206223.3_FG008	1	478	0.111376	biological_process
GO:0005215	transporter activity	GRMZM2G039580;GRMZM2G066489;GRMZM2G103945;GRMZM2G126582;GRMZM2G137421;GRMZM2G154628;GRMZM2G160430;GRMZM2G302604;GRMZM5G801949;GRMZM5G865298;GRMZM6G654251	11	478	0.111544	molecular_function
GO:0004601	peroxidase activity	GRMZM2G048775;GRMZM2G061230;GRMZM2G080183;GRMZM2G089895;GRMZM2G300965	5	478	0.113215	molecular_function
GO:0009611	response to wounding	GRMZM2G002178;GRMZM2G028393;GRMZM2G052389;GRMZM2G156861;GRMZM2G164405;GRMZM2G476538	6	478	0.120427	biological_process
GO:0003333	amino acid transmembrane transport	GRMZM2G045704;GRMZM2G136508	2	478	0.128114	biological_process
GO:0006559	L-phenylalanine catabolic process	GRMZM2G081582;GRMZM2G118345	2	478	0.128114	biological_process
GO:0008408	3'-5' exonuclease activity	GRMZM2G152774;GRMZM2G426847	2	478	0.128114	molecular_function
GO:0016458	gene silencing	GRMZM2G059010;GRMZM2G179424	2	478	0.128114	biological_process
GO:0016627	oxidoreductase activity, acting on the CH-CH group of donors	GRMZM2G052389;GRMZM2G087651	2	478	0.128114	molecular_function
GO:0016831	carboxy-lyase activity	AC197705.4_FG001;GRMZM2G374302	2	478	0.128114	molecular_function
GO:0016841	ammonia-lyase activity	GRMZM2G081582;GRMZM2G118345	2	478	0.128114	molecular_function
GO:0034976	response to endoplasmic reticulum stress	GRMZM2G100629;GRMZM2G114793;GRMZM2G415007	3	478	0.12874	biological_process
GO:0004190	aspartic-type endopeptidase activity	GRMZM2G005290;GRMZM2G053206;GRMZM2G062559;GRMZM2G128268;GRMZM2G376825	5	478	0.129864	molecular_function
GO:0010114	response to red light	GRMZM2G007441;GRMZM2G051619;GRMZM2G098520	3	478	0.142102	biological_process
GO:0016818	hydrolase activity, acting on acid anhydrides, in phosphorus-containing anhydrides	GRMZM2G030768;GRMZM2G105335;GRMZM2G124566	3	478	0.142102	molecular_function
GO:0009408	response to heat	GRMZM2G035063;GRMZM2G100629;GRMZM2G114793;GRMZM2G165919;GRMZM2G300965;GRMZM2G413006;GRMZM2G415007;GRMZM5G872256	8	478	0.143301	biological_process

## Sheet: Down_GO_enrichment
Differential morphology and transcriptome profile between incompletely fused carpels ovary and its wild-type in maize
Hongping Li1,+, Yufeng Wu2,+, Yali Zhao1, Xiuli Hu1, Jianfeng Chang1, Qun Wang1, Pengfei Dong1, Moubiao Zhang1, Chaohai Li1,*
Table S9 GO enrichment analysis of down-regulated genes in ifc copmared to WT. WT, wild-type; ifc, incompletely fused carpels.TS, total number of being enriched significantly differentlay expressed genes.
GO ID	Description	Gene list	S gene number	TS gene number	Pvalue of Fisher's Exact Test (P < 0.1)	GO function
GO:0030001	metal ion transport	GRMZM2G008202;GRMZM2G036631;GRMZM2G058032;GRMZM2G087101;GRMZM2G113332;GRMZM2G145794	6	158	0.000375505	biological_process
GO:0003700	sequence-specific DNA binding transcription factor activity	GRMZM2G018721;GRMZM2G031963;GRMZM2G050912;GRMZM2G061101;GRMZM2G068672;GRMZM2G076272;GRMZM2G088783;GRMZM2G097349;GRMZM2G151407;GRMZM2G160730;GRMZM2G171365;GRMZM2G351232;GRMZM2G404769;GRMZM2G444748	14	158	0.00401307	molecular_function
GO:0043565	sequence-specific DNA binding	GRMZM2G018721;GRMZM2G031963;GRMZM2G050912;GRMZM2G061101;GRMZM2G068672;GRMZM2G076272;GRMZM2G097349;GRMZM2G151407;GRMZM2G377613;GRMZM2G444748	10	158	0.00448769	molecular_function
GO:0003677	DNA binding	AC155434.2_FG005;AC225193.3_FG003;GRMZM2G016370;GRMZM2G031963;GRMZM2G055404;GRMZM2G056400;GRMZM2G061101;GRMZM2G068672;GRMZM2G076272;GRMZM2G088783;GRMZM2G089850;GRMZM2G097349;GRMZM2G147424;GRMZM2G149335;GRMZM2G159119;GRMZM2G160730;GRMZM2G171365;GRMZM2G175827;GRMZM2G346920;GRMZM2G351232;GRMZM2G404769;GRMZM2G437460;GRMZM2G449950;GRMZM5G834335	24	158	0.00602627	molecular_function
GO:0000976	transcription regulatory region sequence-specific DNA binding	GRMZM2G068672;GRMZM2G097349	2	158	0.00927583	molecular_function
GO:0005667	transcription factor complex	GRMZM2G351232;GRMZM2G404769	2	158	0.0117786	cellular_component
GO:0016758	transferase activity, transferring hexosyl groups	GRMZM2G009125;GRMZM2G141320;GRMZM2G173315;GRMZM2G363554	4	158	0.0145593	molecular_function
GO:0016036	cellular response to phosphate starvation	GRMZM2G112377;GRMZM2G141320;GRMZM5G828488	3	158	0.0154712	biological_process
GO:0009834	plant-type secondary cell wall biogenesis	GRMZM2G035377;GRMZM2G088783	2	158	0.0208051	biological_process
GO:0007033	vacuole organization	GRMZM2G108087;GRMZM2G167594	2	158	0.0242856	biological_process
GO:0019013	viral nucleocapsid	GRMZM2G014091;GRMZM2G168252	2	158	0.0242856	cellular_component
GO:0015238	drug transmembrane transporter activity	GRMZM2G031938;GRMZM2G148937	2	158	0.0279855	molecular_function
GO:0005516	calmodulin binding	GRMZM2G015049;GRMZM2G037725;GRMZM2G420812	3	158	0.0280836	molecular_function
GO:0004129	cytochrome-c oxidase activity	GRMZM2G109332;GRMZM2G369522	2	158	0.0318952	molecular_function
GO:0000903	regulation of cell shape during vegetative growth phase	GRMZM2G108087	1	158	0.0375553	biological_process
GO:0001673	male germ cell nucleus	GRMZM2G154414	1	158	0.0375553	cellular_component
GO:0004657	proline dehydrogenase activity	GRMZM2G117956	1	158	0.0375553	molecular_function
GO:0006562	proline catabolic process	GRMZM2G117956	1	158	0.0375553	biological_process
GO:0008531	riboflavin kinase activity	GRMZM2G135586	1	158	0.0375553	molecular_function
GO:0016216	isopenicillin-N synthase activity	GRMZM2G078798	1	158	0.0375553	molecular_function
GO:0017000	antibiotic biosynthetic process	GRMZM2G078798	1	158	0.0375553	biological_process
GO:0030130	clathrin coat of trans-Golgi network vesicle	GRMZM2G112805	1	158	0.0375553	cellular_component
GO:0042221	response to chemical	GRMZM2G071450	1	158	0.0375553	biological_process
GO:0045543	gibberellin 2-beta-dioxygenase activity	GRMZM2G078798	1	158	0.0375553	molecular_function
GO:0045980	negative regulation of nucleotide metabolic process	GRMZM2G058402	1	158	0.0375553	biological_process
GO:0055070	copper ion homeostasis	GRMZM2G071450	1	158	0.0375553	biological_process
GO:0080170	hydrogen peroxide transmembrane transport	GRMZM2G047368	1	158	0.0375553	biological_process
GO:0045454	cell redox homeostasis	GRMZM2G024073;GRMZM2G147210;GRMZM2G150091;GRMZM2G465689	4	158	0.0434551	biological_process
GO:0015297	antiporter activity	GRMZM2G031938;GRMZM2G148937	2	158	0.0447935	molecular_function
GO:0009734	auxin-activated signaling pathway	GRMZM2G015049;GRMZM2G163848;GRMZM2G420812;GRMZM2G437460	4	158	0.0453956	biological_process
GO:0005681	spliceosomal complex	GRMZM2G014091;GRMZM2G168252	2	158	0.0542807	cellular_component
GO:0003934	GTP cyclohydrolase I activity	GRMZM2G106376	1	158	0.055804	molecular_function
GO:0004793	threonine aldolase activity	GRMZM2G043887	1	158	0.055804	molecular_function
GO:0006537	glutamate biosynthetic process	GRMZM2G117956	1	158	0.055804	biological_process
GO:0006567	threonine catabolic process	GRMZM2G043887	1	158	0.055804	biological_process
GO:0009660	amyloplast organization	GRMZM2G108087	1	158	0.055804	biological_process
GO:0010158	abaxial cell fate specification	GRMZM2G167824	1	158	0.055804	biological_process
GO:0016298	lipase activity	GRMZM2G040359	1	158	0.055804	molecular_function
GO:0016973	poly(A)+ mRNA export from nucleus	AC210013.4_FG008	1	158	0.055804	biological_process
GO:0017148	negative regulation of translation	GRMZM2G071450	1	158	0.055804	biological_process
GO:0019374	galactolipid metabolic process	GRMZM2G141320	1	158	0.055804	biological_process
GO:0019646	aerobic electron transport chain	GRMZM2G369522	1	158	0.055804	biological_process
GO:0030123	AP-3 adaptor complex	GRMZM2G177914	1	158	0.055804	cellular_component
GO:0030132	clathrin coat of coated pit	GRMZM2G112805	1	158	0.055804	cellular_component
GO:0030643	cellular phosphate ion homeostasis	GRMZM2G152447	1	158	0.055804	biological_process
GO:0035175	histone kinase activity (H3-S10 specific	GRMZM2G107645	1	158	0.055804	molecular_function
GO:0043987	histone H3-S10 phosphorylation	GRMZM2G107645	1	158	0.055804	biological_process
GO:0045487	gibberellin catabolic process	GRMZM2G078798	1	158	0.055804	biological_process
GO:0052634	C-19 gibberellin 2-beta-dioxygenase activity	GRMZM2G078798	1	158	0.055804	molecular_function
GO:0080040	positive regulation of cellular response to phosphate starvation	GRMZM5G828488	1	158	0.055804	biological_process
GO:0016192	vesicle-mediated transport	GRMZM2G008638;GRMZM2G108087;GRMZM2G112805;GRMZM2G177914	4	158	0.0580402	biological_process
GO:0006351	transcription, DNA-templated	GRMZM2G068672;GRMZM2G097349;GRMZM2G160730;GRMZM2G163848;GRMZM2G171365;GRMZM2G351232;GRMZM2G377613;GRMZM2G404769;GRMZM2G437460;GRMZM5G834335	10	158	0.058732	biological_process
GO:0050896	response to stimulus	GRMZM2G015049;GRMZM2G420812	2	158	0.0592663	biological_process
GO:0006355	regulation of transcription, DNA-templated	GRMZM2G031963;GRMZM2G050912;GRMZM2G061101;GRMZM2G068672;GRMZM2G076272;GRMZM2G088783;GRMZM2G089850;GRMZM2G097349;GRMZM2G129954;GRMZM2G147424;GRMZM2G151407;GRMZM2G160730;GRMZM2G163848;GRMZM2G171365;GRMZM2G437460;GRMZM2G444748;GRMZM2G449950	17	158	0.0631731	biological_process
GO:0000226	microtubule cytoskeleton organization	GRMZM2G107645;GRMZM2G318956	2	158	0.0644029	biological_process
GO:0005739	mitochondrion	GRMZM2G015049;GRMZM2G028500;GRMZM2G047042;GRMZM2G058402;GRMZM2G109332;GRMZM2G117956;GRMZM2G141667,GRMZM2G567739;GRMZM2G145794;GRMZM2G153899;GRMZM2G369522;GRMZM2G420812	11	158	0.0651893	cellular_component
GO:0006896	Golgi to vacuole transport	GRMZM2G169412	1	158	0.0737088	biological_process
GO:0009041	uridylate kinase activity	GRMZM2G149535	1	158	0.0737088	molecular_function
GO:0010252	auxin homeostasis	GRMZM2G169412	1	158	0.0737088	biological_process
GO:0032465	regulation of cytokinesis	GRMZM2G107645	1	158	0.0737088	biological_process
GO:0033862	UMP kinase activity	GRMZM2G149535	1	158	0.0737088	molecular_function
GO:0046509	1,2-diacylglycerol 3-beta-galactosyltransferase activity	GRMZM2G141320	1	158	0.0737088	molecular_function
GO:0046688	response to copper ion	GRMZM2G071450	1	158	0.0737088	biological_process
GO:0046901	tetrahydrofolylpolyglutamate biosynthetic process	GRMZM2G054397	1	158	0.0737088	biological_process
GO:0046912	transferase activity, transferring acyl groups, acyl groups converted into alkyl on transfer	GRMZM2G063909	1	158	0.0737088	molecular_function
GO:0050403	trans-zeatin O-beta-D-glucosyltransferase activity	GRMZM2G009125	1	158	0.0737088	molecular_function
GO:0050502	cis-zeatin O-beta-D-glucosyltransferase activity	GRMZM2G009125	1	158	0.0737088	molecular_function
GO:0052542	defense response by callose deposition	GRMZM2G704277	1	158	0.0737088	biological_process
GO:0005507	copper ion binding	GRMZM2G071450;GRMZM2G109332;GRMZM2G161154;GRMZM2G430807	4	158	0.0775215	molecular_function
GO:0016020	membrane	GRMZM2G008638;GRMZM2G035377;GRMZM2G045057;GRMZM2G047042;GRMZM2G047368;GRMZM2G055834;GRMZM2G055936;GRMZM2G063133;GRMZM2G074585;GRMZM2G078798;GRMZM2G108087;GRMZM2G109332;GRMZM2G141605;GRMZM2G145794;GRMZM2G147560;GRMZM2G148937;GRMZM2G149639;GRMZM2G153899;GRMZM2G169412;GRMZM2G173579;GRMZM2G177720;GRMZM2G380414	22	158	0.0790352	cellular_component
GO:0000278	mitotic cell cycle	GRMZM2G107645;GRMZM2G154414	2	158	0.080646	biological_process
GO:0003682	chromatin binding	AC155434.2_FG005;GRMZM2G016370;GRMZM2G056400;GRMZM2G088783;GRMZM2G159119;GRMZM2G175827	6	158	0.0892664	molecular_function
GO:0000775	chromosome, centromeric region	GRMZM2G107645	1	158	0.0912762	cellular_component
GO:0000922	spindle pole	GRMZM2G318956	1	158	0.0912762	cellular_component
GO:0003854	3-beta-hydroxy-delta5-steroid dehydrogenase activity	GRMZM2G180922	1	158	0.0912762	molecular_function
GO:0004326	tetrahydrofolylpolyglutamate synthase activity	GRMZM2G054397	1	158	0.0912762	molecular_function
GO:0005665	DNA-directed RNA polymerase II, core complex	GRMZM5G834335	1	158	0.0912762	cellular_component
GO:0005732	small nucleolar ribonucleoprotein complex	GRMZM2G168252	1	158	0.0912762	cellular_component
GO:0006123	mitochondrial electron transport, cytochrome c to oxygen	GRMZM2G109332	1	158	0.0912762	biological_process
GO:0009062	fatty acid catabolic process	GRMZM2G148937	1	158	0.0912762	biological_process
GO:0009959	negative gravitropism	GRMZM2G108087	1	158	0.0912762	biological_process
GO:0016671	oxidoreductase activity, acting on a sulfur group of donors, disulfide as acceptor	GRMZM2G024073	1	158	0.0912762	molecular_function
GO:0036092	phosphatidylinositol-3-phosphate biosynthetic process	GRMZM2G167594	1	158	0.0912762	biological_process
GO:0042578	phosphoric ester hydrolase activity	GRMZM2G167594	1	158	0.0912762	molecular_function
GO:0009536	plastid	GRMZM2G047042;GRMZM2G105494;GRMZM2G129954;GRMZM2G153899	4	158	0.0940181	cellular_component
GO:0016311	dephosphorylation	GRMZM2G152447;GRMZM5G836174	2	158	0.0979939	biological_process
GO:0016791	phosphatase activity	GRMZM2G152447;GRMZM5G836174	2	158	0.0979939	molecular_function
GO:0005773	vacuole	GRMZM2G047368;GRMZM2G072909;GRMZM2G108087;GRMZM2G112377;GRMZM2G137352;GRMZM2G152447	6	158	0.103892	cellular_component
GO:0006662	glycerol ether metabolic process	GRMZM2G024073;GRMZM2G150091	2	158	0.103992	biological_process
GO:0005315	inorganic phosphate transmembrane transporter activity	GRMZM2G112377	1	158	0.108513	molecular_function
GO:0005484	SNAP receptor activity	GRMZM2G108087	1	158	0.108513	molecular_function
GO:0005751	mitochondrial respiratory chain complex IV	GRMZM2G109332	1	158	0.108513	cellular_component
GO:0005771	multivesicular body	GRMZM2G169412	1	158	0.108513	cellular_component
GO:0006817	phosphate ion transport	GRMZM2G112377	1	158	0.108513	biological_process
GO:0009396	folic acid-containing compound biosynthetic process	GRMZM2G054397	1	158	0.108513	biological_process
GO:0009612	response to mechanical stimulus	GRMZM2G704277	1	158	0.108513	biological_process
GO:0009639	response to red or far red light	GRMZM2G078798	1	158	0.108513	biological_process
GO:0009646	response to absence of light	GRMZM2G704277	1	158	0.108513	biological_process
GO:0009736	cytokinin-activated signaling pathway	GRMZM2G129954	1	158	0.108513	biological_process
GO:0016157	sucrose synthase activity	GRMZM2G311182	1	158	0.108513	molecular_function
GO:0016572	histone phosphorylation	GRMZM2G107645	1	158	0.108513	biological_process
GO:0030904	retromer complex	GRMZM2G169412	1	158	0.108513	cellular_component
GO:0031625	ubiquitin protein ligase binding	GRMZM6G188781	1	158	0.108513	molecular_function
GO:0031969	chloroplast membrane	GRMZM2G024073	1	158	0.108513	cellular_component
GO:0045736	negative regulation of cyclin-dependent protein serine/threonine kinase activity	GRMZM2G154414	1	158	0.108513	biological_process
GO:0046654	tetrahydrofolate biosynthetic process	GRMZM2G106376	1	158	0.108513	biological_process
GO:0046872	metal ion binding	GRMZM2G008202;GRMZM2G025870;GRMZM2G036631;GRMZM2G058032;GRMZM2G058868;GRMZM2G064096;GRMZM2G078798;GRMZM2G087101;GRMZM2G109332;GRMZM2G113332;GRMZM2G124701;GRMZM2G126505;GRMZM2G130173;GRMZM2G161154;GRMZM2G179677;GRMZM2G363429;GRMZM2G397684;GRMZM2G430807;GRMZM2G456241;GRMZM5G898314	20	158	0.115332	molecular_function
GO:0005215	transporter activity	GRMZM2G047368;GRMZM2G055834;GRMZM2G104942;GRMZM2G147560	4	158	0.121576	molecular_function
GO:0030529	ribonucleoprotein complex	GRMZM2G014091;GRMZM2G168252;GRMZM2G177720	3	158	0.125232	cellular_component
GO:0004861	cyclin-dependent protein serine/threonine kinase inhibitor activity	GRMZM2G154414	1	158	0.125424	molecular_function
GO:0005815	microtubule organizing center	GRMZM2G318956	1	158	0.125424	cellular_component
GO:0006071	glycerol metabolic process	GRMZM2G018820	1	158	0.125424	biological_process
GO:0006694	steroid biosynthetic process	GRMZM2G180922	1	158	0.125424	biological_process
GO:0008889	glycerophosphodiester phosphodiesterase activity	GRMZM2G018820	1	158	0.125424	molecular_function
GO:0008967	phosphoglycolate phosphatase activity	GRMZM2G135586	1	158	0.125424	molecular_function
GO:0009411	response to UV	GRMZM2G071450	1	158	0.125424	biological_process
GO:0010417	glucuronoxylan biosynthetic process	GRMZM2G035377	1	158	0.125424	biological_process
GO:0015934	large ribosomal subunit	GRMZM2G307892	1	158	0.125424	cellular_component
GO:0016161	beta-amylase activity	GRMZM2G347708	1	158	0.125424	molecular_function
GO:0030968	endoplasmic reticulum unfolded protein response	GRMZM2G704277	1	158	0.125424	biological_process
GO:0000398	mRNA splicing, via spliceosome	GRMZM2G014091;GRMZM2G168252	2	158	0.128902	biological_process
GO:0000418	DNA-directed RNA polymerase IV complex	GRMZM5G834335	1	158	0.142016	cellular_component
GO:0006833	water transport	GRMZM2G047368	1	158	0.142016	biological_process
GO:0007050	cell cycle arrest	GRMZM2G154414	1	158	0.142016	biological_process
GO:0007059	chromosome segregation	GRMZM2G107645	1	158	0.142016	biological_process
GO:0009231	riboflavin biosynthetic process	GRMZM2G135586	1	158	0.142016	biological_process
GO:0009247	glycolipid biosynthetic process	GRMZM2G141320	1	158	0.142016	biological_process
GO:0009707	chloroplast outer membrane	GRMZM2G141320	1	158	0.142016	cellular_component
GO:0010154	fruit development	GRMZM2G167824	1	158	0.142016	biological_process
GO:0015693	magnesium ion transport	GRMZM2G145794	1	158	0.142016	biological_process
GO:0030259	lipid glycosylation	GRMZM2G141320	1	158	0.142016	biological_process
GO:0031461	cullin-RING ubiquitin ligase complex	GRMZM6G188781	1	158	0.142016	cellular_component
GO:0043069	negative regulation of programmed cell death	GRMZM2G704277	1	158	0.142016	biological_process
GO:0048510	regulation of timing of transition from vegetative to reproductive phase	GRMZM2G171365	1	158	0.142016	biological_process
GO:0005576	extracellular region	GRMZM2G064096;GRMZM2G074585;GRMZM2G174598	3	158	0.142493	cellular_component
GO:0009055	electron carrier activity	GRMZM2G024073;GRMZM2G071450;GRMZM2G126505;GRMZM2G150091;GRMZM2G363429	5	158	0.143784	molecular_function
