# Supplementary material for: Differential morphology and transcriptome profile between the incompletely fused carpels ovary and its wild-type in maize
Source: Sci Rep. 2016 Sep 2;6:32652. doi: 10.1038/srep32652 (PMC5009309; doi:10.1038/srep32652)
Supplement: Supplementary Table S10 [file srep32652-s6.xlsx]

## Sheet: All_Mapman_enrichment
Differential morphology and transcriptome profile between incompletely fused carpels ovary and its wild-type in maize
Hongping Li1,+, Yufeng Wu2,+, Yali Zhao1, Xiuli Hu1, Jianfeng Chang1, Qun Wang1, Pengfei Dong1, Moubiao Zhang1, Chaohai Li1,*
Table S10 Functional category enrichment analysis of differentially expressed genes between WT and ifc ovaries. WT, wild-type; ifc, incompletely fused carpels. TS, total number of being enriched differentlay expressed genes.
MapMan bins	Gene ID list	S gene number	TS gene number	Pvalue of Fisher's Exact Test (P < 0.1)
misc.UDP glucosyl and glucoronyl transferases	AC199541.4_FGT001;GRMZM2G009125_T01;GRMZM2G035377_T01;GRMZM2G036409_T01;GRMZM2G042865_T01;GRMZM2G044394_T01;GRMZM2G059845_T01;GRMZM2G063133_T01;GRMZM2G066067_T01;GRMZM2G085854_T01;GRMZM2G155911_T01;GRMZM2G159193_T01;GRMZM2G159208_T01;GRMZM2G173315_T01;GRMZM2G305146_T01;GRMZM2G363554_T01;GRMZM2G372068_T01;GRMZM2G455075_T01;GRMZM2G479038_T01;GRMZM5G888620_T01	20	912	2.53e-05
cell wall.cell wall proteins.AGPs.AGP	GRMZM2G003752_T01;GRMZM2G022931_T01;GRMZM2G025240_T01;GRMZM2G065718_T01;GRMZM2G144610_T01;GRMZM2G301908_T01	6	912	2.94e-05
Biodegradation of Xenobiotics	GRMZM2G063733_T01;GRMZM2G082959_T01;GRMZM2G406014_T01	3	912	0.000664644
signalling.receptor kinases.leucine rich repeat XI	AC205471.4_FGT008;GRMZM2G027958_T01;GRMZM2G039431_T01;GRMZM2G065021_T01;GRMZM2G068398_T01;GRMZM2G119759_T02;GRMZM2G121565_T01;GRMZM2G132763_T01;GRMZM2G160454_T01;GRMZM2G174708_T01;GRMZM2G177883_T01	11	912	0.00229057
transport.misc	GRMZM2G005293_T01;GRMZM2G031177_T01;GRMZM2G031938_T01;GRMZM2G041050_T01;GRMZM2G075828_T02;GRMZM2G100484_T01;GRMZM2G123973_T01;GRMZM2G143400_T01;GRMZM2G145886_T01;GRMZM2G148937_T01;GRMZM2G470075_T01;GRMZM2G481440_T02	12	912	0.00250404
hormone metabolism.ethylene.synthesis-degradation	AC148152.3_FGT005;GRMZM2G007249_T02;GRMZM2G051619_T01;GRMZM2G052422_T01;GRMZM2G099467_T01;GRMZM2G122280_T03;GRMZM2G153359_T01	7	912	0.00382585
minor CHO metabolism.raffinose family.galactinol synthases.putative	GRMZM2G165919_T01;GRMZM5G872256_T02	2	912	0.00388573
RNA.regulation of transcription.AP2/EREBP, APETALA2/Ethylene-responsive element binding protein family	GRMZM2G007406_T01;GRMZM2G053503_T02;GRMZM2G085964_T02;GRMZM2G110333_T01;GRMZM2G137341_T01;GRMZM2G169654_T01;GRMZM2G176175_T01;GRMZM2G325513_T01;GRMZM2G380377_T01;GRMZM2G434203_T01;GRMZM5G846057_T01	11	912	0.00444823
N-metabolism.ammonia metabolism.glutamine synthetase	GRMZM2G036464_T01;GRMZM2G050514_T01;GRMZM2G050514_T03	3	912	0.00542144
RNA.regulation of transcription.HB,Homeobox transcription factor family	GRMZM2G005624_T01;GRMZM2G034113_T01;GRMZM2G062244_T01;GRMZM2G068672_T01;GRMZM2G087741_T01;GRMZM2G097349_T01;GRMZM2G104204_T01;GRMZM2G106276_T01;GRMZM2G125294_T01;GRMZM2G154641_T01	10	912	0.00561272
hormone metabolism.auxin.synthesis-degradation	GRMZM2G091540_T01;GRMZM2G476538_T06;GRMZM5G833406_T02	3	912	0.00871824
transport.membrane system unknown	GRMZM2G104942_T03;GRMZM5G843302_T02	2	912	0.0111587
hormone metabolism.jasmonate.synthesis-degradation.lipoxygenase	GRMZM2G015419_T02;GRMZM2G015419_T05;GRMZM2G156861_T01	3	912	0.0141863
stress.abiotic.heat	GRMZM2G007729_T02;GRMZM2G018988_T02;GRMZM2G063723_T01;GRMZM2G086841_T01;GRMZM2G086964_T02;GRMZM2G109674_T01;GRMZM2G112165_T01;GRMZM2G114793_T01;GRMZM2G135960_T01;GRMZM2G306679_T01;GRMZM2G415007_T01;GRMZM2G469477_T01;GRMZM5G802801_T01	13	912	0.0149244
misc.cytochrome P450	AC209987.4_FGT002;GRMZM2G057514_T01;GRMZM2G085661_T01;GRMZM2G106650_T01;GRMZM2G123309_T01;GRMZM2G135536_T01;GRMZM2G147774_T01;GRMZM2G168382_T01;GRMZM2G171118_T01;GRMZM2G181236_T01;GRMZM2G396248_T01	11	912	0.0191512
misc.plastocyanin-like	GRMZM2G027198_T01;GRMZM2G082940_T01;GRMZM2G107562_T01;GRMZM2G146015_T01	4	912	0.0259232
RNA.regulation of transcription.WRKY domain transcription factor family	AC165171.2_FGT002;GRMZM2G004060_T01;GRMZM2G120320_T01;GRMZM2G139815_T01;GRMZM2G408462_T01;GRMZM2G449681_T01;GRMZM5G816457_T02	7	912	0.026492
protein.degradation.AAA type	GRMZM2G137321_T01;GRMZM2G152587_T01;GRMZM2G180080_T01;GRMZM2G310947_T02;GRMZM2G381576_T01	5	912	0.0269895
amino acid metabolism.synthesis.branched chain group.common.branched-chain amino acid aminotransferase	GRMZM2G071208_T02;GRMZM2G153536_T02	2	912	0.027881
stress.abiotic.cold	GRMZM2G032766_T01;GRMZM2G090177_T01;GRMZM2G151425_T01	3	912	0.0317397
RNA.regulation of transcription.C2C2(Zn) CO-like, Constans-like zinc finger family	GRMZM2G036351_T01;GRMZM2G145412_T01;GRMZM2G173596_T01;GRMZM2G445634_T01	4	912	0.0416126
lipid metabolism.FA synthesis and FA elongation.ACP desaturase	GRMZM2G143625_T01;GRMZM2G316362_T01	2	912	0.0422831
protein.degradation.subtilases	GRMZM2G047319_T01;GRMZM2G055684_T01;GRMZM2G076417_T01;GRMZM2G120085_T01	4	912	0.0432542
minor CHO metabolism.trehalose.TPP	GRMZM2G080354_T01;GRMZM2G112830_T03	2	912	0.0462351
hormone metabolism.auxin.induced-regulated-responsive-activated	GRMZM2G015049_T01;GRMZM2G025671_T02;GRMZM2G089854_T02;GRMZM2G176903_T01;GRMZM2G354209_T01;GRMZM2G400156_T01;GRMZM2G414727_T01;GRMZM2G420812_T01	8	912	0.0464343
PS.lightreaction.other electron carrier (ox/red).plastocyanin	GRMZM2G071450_T03	1	912	0.0485769
C1-metabolism.GTP cyclohydrolase I	GRMZM2G106376_T01	1	912	0.0485769
protein.synthesis.ribosomal protein.prokaryotic.mitochondrion.50S subunit.L37	GRMZM2G060511_T02	1	912	0.0485769
signalling.in sugar and nutrient physiology	GRMZM2G066489_T03;GRMZM2G081214_T01;GRMZM2G380432_T01	3	912	0.0492592
secondary metabolism.phenylpropanoids.lignin biosynthesis.PAL	GRMZM2G081582_T01;GRMZM2G118345_T01	2	912	0.0503165
transport.Major Intrinsic Proteins.PIP	GRMZM2G047368_T01;GRMZM2G154628_T01	2	912	0.0503165
metal handling.binding, chelation and storage	GRMZM2G052869_T03;GRMZM2G113332_T01;GRMZM2G161154_T01;GRMZM2G161846_T01	4	912	0.0557497
minor CHO metabolism.myo-inositol.myo inositol oxygenases	GRMZM2G126900_T02	1	912	0.0642396
polyamine metabolism.synthesis.arginine decarboxylase	GRMZM2G374302_T02	1	912	0.0642396
protein.synthesis.ribosomal protein.prokaryotic.unknown organellar.50S subunit.L30	GRMZM2G085336_T02	1	912	0.0642396
misc.protease inhibitor/seed storage/lipid transfer protein (LTP) family protein	GRMZM2G031354_T01;GRMZM2G136364_T02;GRMZM2G379035_T01	3	912	0.070544
development.unspecified	GRMZM2G009892_T04;GRMZM2G022181_T01;GRMZM2G042364_T02;GRMZM2G059397_T01;GRMZM2G068973_T01;GRMZM2G069177_T01;GRMZM2G083347_T01;GRMZM2G086768_T01;GRMZM2G092968_T01;GRMZM2G121176_T03;GRMZM2G123667_T02;GRMZM2G127379_T01;GRMZM2G147399_T01;GRMZM2G159500_T02;GRMZM2G162739_T01;GRMZM2G164308_T01;GRMZM2G336533_T02;GRMZM2G368827_T01;GRMZM2G430849_T01;GRMZM2G456568_T01;GRMZM5G844703_T01;GRMZM5G898290_T02	22	912	0.0712674
signalling.calcium	GRMZM2G028926_T01;GRMZM2G053394_T01;GRMZM2G074687_T01;GRMZM2G074689_T02;GRMZM2G126749_T01;GRMZM2G144420_T01;GRMZM2G149923_T01;GRMZM2G176472_T01;GRMZM2G426046_T01;GRMZM2G459663_T01;GRMZM2G704277_T02;GRMZM5G847466_T01	12	912	0.071472
RNA.regulation of transcription.AS2,Lateral Organ Boundaries Gene Family	GRMZM2G110913_T01;GRMZM2G150594_T01;GRMZM2G180319_T02	3	912	0.0764142
RNA.processing.ribonucleases	GRMZM2G047019_T01;GRMZM2G141322_T01;GRMZM2G158394_T01;GRMZM2G177340_T02;GRMZM2G384338_T01	5	912	0.076719
cell wall.cell wall proteins.LRR	GRMZM2G114127_T01;GRMZM2G333811_T01	2	912	0.077234
RNA.regulation of transcription.bHLH,Basic Helix-Loop-Helix family	GRMZM2G017414_T03;GRMZM2G042733_T01;GRMZM2G042895_T01;GRMZM2G094892_T01;GRMZM2G112629_T01;GRMZM2G119823_T01;GRMZM2G119823_T02;GRMZM2G150327_T01;GRMZM2G301089_T01	9	912	0.0774139
glycolysis.plastid branch.glucose-6-phosphate isomerase	GRMZM2G076075_T02	1	912	0.0796447
lipid metabolism.glycolipid synthesis.MGDG synthase	GRMZM2G141320_T01	1	912	0.0796447
protein.aa activation.proline-tRNA ligase	GRMZM2G170313_T02	1	912	0.0796447
protein.degradation.aspartate protease	GRMZM2G005290_T01;GRMZM2G053206_T01;GRMZM2G128268_T01	3	912	0.0919812
gluconeogenesis / glyoxylate cycle.isocitrate lyase	GRMZM2G056369_T01	1	912	0.0947965
secondary metabolism.isoprenoids.mevalonate pathway.farnesyl pyrophosphate synthetase	GRMZM2G168681_T01	1	912	0.0947965
Co-factor and vitamine metabolism.riboflavin	GRMZM2G135586_T01	1	912	0.0947965
RNA.regulation of transcription.S1FA	GRMZM2G147424_T01	1	912	0.0947965
protein.synthesis.ribosomal protein.prokaryotic.chloroplast.30S subunit.S15	GRMZM2G444541_T01	1	912	0.0947965
protein.synthesis.ribosomal protein.eukaryotic.60S subunit.L22	GRMZM2G134107_T01	1	912	0.0947965
protein.synthesis.ribosome biogenesis.Pre-rRNA processing and modifications.DExD-box helicases	GRMZM2G003732_T01	1	912	0.0947965
amino acid metabolism.degradation.glutamate family.proline	GRMZM2G117956_T01	1	912	0.109699
hormone metabolism.ethylene.synthesis-degradation.1-aminocyclopropane-1-carboxylate synthase	GRMZM2G164405_T01	1	912	0.109699
redox.ascorbate and glutathione.ascorbate.GDP-L-galactose-hexose-1-phosphate guanyltransferase	GRMZM2G057186_T01	1	912	0.109699
protein.synthesis.ribosomal protein.eukaryotic.60S subunit.L26	GRMZM2G307892_T01	1	912	0.109699
stress.biotic	GRMZM2G050959_T01;GRMZM2G051943_T01;GRMZM2G070765_T01;GRMZM2G133781_T01;GRMZM2G151589_T01;GRMZM2G162359_T01;GRMZM2G172204_T02;GRMZM2G350841_T01;GRMZM2G358381_T02;GRMZM2G376708_T01;GRMZM2G402631_T01	11	912	0.111454
signalling.receptor kinases.misc	GRMZM2G010909_T01;GRMZM2G123450_T01;GRMZM2G169558_T01;GRMZM2G180775_T01	4	912	0.114038
RNA.regulation of transcription.ARR	GRMZM2G099797_T02;GRMZM2G129954_T01	2	912	0.123762
cell wall.modification	GRMZM2G004955_T01;GRMZM2G074585_T02;GRMZM2G113761_T01;GRMZM2G118873_T02;GRMZM2G392125_T01;GRMZM2G413006_T01	6	912	0.124198
hormone metabolism.jasmonate.synthesis-degradation.allene oxidase synthase	GRMZM2G002178_T02	1	912	0.124357
tetrapyrrole synthesis.ferrochelatase	GRMZM2G113325_T01	1	912	0.124357
protein.glycosylation.alpha-1,3-mannosyl-glycoprotein-beta-1,2-N-acetylglucosaminyltransferase(GnTI	GRMZM2G121514_T01	1	912	0.124357
mitochondrial electron transport / ATP synthesis.cytochrome c oxidase	GRMZM2G109332_T01;GRMZM2G369522_T01	2	912	0.134851
fermentation.PDC	AC197705.4_FGT001	1	912	0.138773
TCA / org transformation.other organic acid transformatons.atp-citrate lyase	GRMZM2G045534_T01	1	912	0.138773
secondary metabolism.isoprenoids.non-mevalonate pathway.DXS	GRMZM2G493395_T02	1	912	0.138773
protein.glycosylation.alpha-1,6-mannosyl-glycoprotein-beta-1,2-N-acetylglucosaminyltransferase(GnTII)	GRMZM2G121514_T01	1	912	0.138773
protein.degradation.cysteine protease	GRMZM2G030717_T01;GRMZM2G045185_T01;GRMZM2G045706_T01;GRMZM2G132854_T01;GRMZM2G174667_T01	5	912	0.142599

## Sheet: UP_Mapman_enrichment
Differential morphology and transcriptome profile between incompletely fused carpels ovary and its wild-type in maize
Hongping Li1,+, Yufeng Wu2,+, Yali Zhao1, Xiuli Hu1, Jianfeng Chang1, Qun Wang1, Pengfei Dong1, Moubiao Zhang1, Chaohai Li1,*
Table S10 Functional category enrichment analysis of up-regulated genes in ifc copmared to WT. WT, wild-type; ifc, incompletely fused carpels. TS, total number of being enriched differentlay expressed genes.
MapMan bins	Gene list	S gene number	TS gene number	Pvalue of Fisher's Exact Test (P < 0.1)
cell wall.cell wall proteins.AGPs.AGP	GRMZM2G003752_T01;GRMZM2G022931_T01;GRMZM2G025240_T01;GRMZM2G065718_T01;GRMZM2G144610_T01;GRMZM2G301908_T01	6	136	0.000174729
Biodegradation of Xenobiotics	GRMZM2G063733_T01;GRMZM2G082959_T01;GRMZM2G406014_T01	3	136	0.00220595
N-metabolism.ammonia metabolism.glutamine synthetase	GRMZM2G036464_T01;GRMZM2G050514_T01;GRMZM2G050514_T03	3	136	0.00616561
minor CHO metabolism.raffinose family.galactinol synthases.putative	GRMZM2G165919_T01;GRMZM5G872256_T02	2	136	0.00730779
hormone metabolism.ethylene.synthesis-degradation	AC148152.3_FGT005;GRMZM2G051619_T01;GRMZM2G052422_T01;GRMZM2G099467_T01;GRMZM2G122280_T03;GRMZM2G153359_T01	6	136	0.0077735
hormone metabolism.auxin.synthesis-degradation	GRMZM2G091540_T01;GRMZM2G476538_T06;GRMZM5G833406_T02	3	136	0.0221762
hormone metabolism.jasmonate.synthesis-degradation.lipoxygenase	GRMZM2G015419_T02;GRMZM2G015419_T05;GRMZM2G156861_T01	3	136	0.0249935
lipid metabolism.FA synthesis and FA elongation.ACP desaturase	GRMZM2G143625_T01;GRMZM2G316362_T01	2	136	0.0300107
minor CHO metabolism.trehalose.TPP	GRMZM2G080354_T01;GRMZM2G112830_T03	2	136	0.0360194
misc.UDP glucosyl and glucoronyl transferases	AC199541.4_FGT001;GRMZM2G036409_T01;GRMZM2G042865_T01;GRMZM2G059845_T01;GRMZM2G066067_T01;GRMZM2G155911_T01;GRMZM2G159193_T01;GRMZM2G159208_T01;GRMZM2G305146_T01;GRMZM2G372068_T01;GRMZM2G455075_T01;GRMZM5G888620_T01	12	136	0.0439265
stress.abiotic.heat	GRMZM2G007729_T02;GRMZM2G086841_T01;GRMZM2G086964_T02;GRMZM2G112165_T01;GRMZM2G114793_T01;GRMZM2G135960_T01;GRMZM2G306679_T01;GRMZM2G415007_T01;GRMZM5G802801_T01	9	136	0.0561802
amino acid metabolism.synthesis.branched chain group.common.branched-chain amino acid aminotransferase	GRMZM2G071208_T02;GRMZM2G153536_T02	2	136	0.0564488
secondary metabolism.phenylpropanoids.lignin biosynthesis.PAL	GRMZM2G081582_T01;GRMZM2G118345_T01	2	136	0.0799391
fermentation.PDC	AC197705.4_FGT001	1	136	0.0813792
polyamine metabolism.synthesis.arginine decarboxylase	GRMZM2G374302_T02	1	136	0.0813792
minor CHO metabolism.myo-inositol.myo inositol oxygenases	GRMZM2G126900_T02	1	136	0.0813792
hormone metabolism.jasmonate.synthesis-degradation.allene oxidase synthase	GRMZM2G002178_T02	1	136	0.107017
gluconeogenesis / glyoxylate cycle.isocitrate lyase	GRMZM2G056369_T01	1	136	0.107017
secondary metabolism.isoprenoids.non-mevalonate pathway.DXS	GRMZM2G493395_T02	1	136	0.131944
hormone metabolism.ethylene.signal transduction	GRMZM2G055180_T01;GRMZM2G080516_T01	2	136	0.133679
glycolysis.cytosolic branch.triosephosphate isomerase (TPI)	GRMZM2G146206_T04	1	136	0.156181
secondary metabolism.isoprenoids.mevalonate pathway.farnesyl pyrophosphate synthetase	GRMZM2G168681_T01	1	136	0.156181
transport.metal	GRMZM2G327890_T01	1	136	0.156181
amino acid metabolism.synthesis.aromatic aa.chorismate.shikimate kinase	GRMZM2G004590_T02	1	136	0.156181
lipid metabolism.Phospholipid synthesis.diacylglycerol kinase	GRMZM2G094452_T01	1	136	0.156181
hormone metabolism.ethylene.synthesis-degradation.1-aminocyclopropane-1-carboxylate synthase	GRMZM2G164405_T01	1	136	0.179745
lipid metabolism.lipid degradation.beta-oxidation.acyl CoA reductase	GRMZM2G480516_T01	1	136	0.202656
amino acid metabolism.synthesis.aromatic aa.phenylalanine and tyrosine.chorismate mutase	GRMZM2G116087_T03	1	136	0.202656
TCA / org transformation.other organic acid transformatons.atp-citrate lyase	GRMZM2G045534_T01	1	136	0.202656
TCA / org transformation.TCA.pyruvate DH.E2	GRMZM2G161969_T01	1	136	0.202656
PS.calvin cycle.GAP	GRMZM5G845611_T01	1	136	0.224932
nucleotide metabolism.salvage.phosphoribosyltransferases.aprt	GRMZM2G071846_T01	1	136	0.224932
major CHO metabolism.degradation.sucrose.fructokinase	GRMZM2G086845_T01	1	136	0.224932
secondary metabolism.phenylpropanoids	AC217947.4_FGT002;GRMZM2G050450_T01;GRMZM2G107851_T01;GRMZM2G417382_T01	4	136	0.229948
lipid metabolism.lipid transfer proteins etc	GRMZM2G101958_T01	1	136	0.267647
hormone metabolism.abscisic acid.synthesis-degradation.synthesis.9-cis-epoxycarotenoid dioxygenase	GRMZM5G858784_T01	1	136	0.267647
cell wall.pectin*esterases.PME	GRMZM2G008593_T01;GRMZM2G318299_T01	2	136	0.276157
amino acid metabolism.synthesis.aromatic aa.tryptophan.tryptophan synthase	GRMZM2G085381_T01	1	136	0.28812
misc.gluco-, galacto- and mannosidases.endoglucanase	GRMZM2G066162_T01	1	136	0.308025
lipid metabolism.FA desaturation.omega 3 desaturase	GRMZM2G354558_T01	1	136	0.308025
cell wall.precursor synthesis.GAE	GRMZM2G052357_T01	1	136	0.308025
cell wall.cell wall proteins.LRR	GRMZM2G333811_T01	1	136	0.327377
major CHO metabolism.degradation.sucrose.hexokinase	GRMZM2G051806_T01	1	136	0.346191
stress.abiotic.cold	GRMZM2G032766_T01	1	136	0.346191
secondary metabolism.phenylpropanoids.lignin biosynthesis.CCoAOMT	GRMZM2G332522_T01	1	136	0.346191
secondary metabolism.phenylpropanoids.lignin biosynthesis.CAD	GRMZM2G118610_T01	1	136	0.346191
lipid metabolism.lipid degradation.lipases.triacylglycerol lipase	GRMZM2G321290_T01;GRMZM2G353444_T02	2	136	0.358861
cell wall.cellulose synthesis.cellulose synthase	GRMZM2G339645_T01;GRMZM2G436299_T01	2	136	0.358861
fermentation.aldehyde dehydrogenase	GRMZM2G097706_T03	1	136	0.364483
lipid metabolism.exotics(steroids, squalene etc)	GRMZM2G159643_T01	1	136	0.364483
stress.biotic.respiratory burst	GRMZM2G441541_T02	1	136	0.382267
stress.biotic	GRMZM2G050959_T01;GRMZM2G051943_T01;GRMZM2G133781_T01;GRMZM2G151589_T01;GRMZM2G162359_T01;GRMZM2G350841_T01;GRMZM2G376708_T01;GRMZM2G402631_T01	8	136	0.396931
secondary metabolism.flavonoids.dihydroflavonols.dihydroflavonol 4-reductase	GRMZM2G016836_T01;GRMZM2G026930_T01	2	136	0.408884
lipid metabolism.exotics (steroids, squalene etc).phosphatidylcholinesterol O-acyltransferase	GRMZM2G152895_T01	1	136	0.416367
minor CHO metabolism.raffinose family.raffinose synthases.putative	GRMZM2G150906_T01	1	136	0.432709
redox.ascorbate and glutathione.glutathione	GRMZM2G065073_T02	1	136	0.432709
cell wall.hemicellulose synthesis	GRMZM2G103128_T01	1	136	0.432709
TCA / org transformation.carbonic anhydrases	GRMZM2G087259_T01	1	136	0.448597
hormone metabolism.abscisic acid.induced-regulated-responsive-activated	GRMZM2G070375_T02	1	136	0.479059
secondary metabolism.phenylpropanoids.lignin biosynthesis.4CL	GRMZM2G054013_T02	1	136	0.507851
lipid metabolism.FA synthesis and FA elongation.beta ketoacyl CoA synthase	GRMZM2G104626_T01	1	136	0.507851
cell wall.degradation.cellulases and beta -1,4-glucanases	GRMZM2G151257_T01	1	136	0.521648
redox.ascorbate and glutathione.ascorbate	GRMZM2G134708_T01	1	136	0.535062
secondary metabolism.N misc.alkaloid-like	GRMZM2G357371_T01	1	136	0.535062
cell wall.degradation.pectate lyases and polygalacturonases	GRMZM2G079263_T03;GRMZM2G079617_T02	2	136	0.562551
stress.abiotic.unspecified	GRMZM2G151425_T01;GRMZM2G425638_T01	2	136	0.602047
misc.misc2	GRMZM2G073079_T01	1	136	0.608053
hormone metabolism.auxin.induced-regulated-responsive-activated	GRMZM2G089854_T02;GRMZM2G354209_T01;GRMZM2G400156_T01	3	136	0.61624
redox.glutaredoxins	GRMZM2G118366_T01	1	136	0.650271
metal handling.binding, chelation and storage	GRMZM2G161846_T01	1	136	0.678943
cell wall.modification	GRMZM2G118873_T02;GRMZM2G392125_T01;GRMZM2G413006_T01	3	136	0.768664
redox.thioredoxin	GRMZM2G163421_T01	1	136	0.828828
minor CHO metabolism.others	GRMZM2G415579_T01	1	136	0.842932

## Sheet: DOWN_Mapman_enrichment
Differential morphology and transcriptome profile between incompletely fused carpels ovary and its wild-type in maize
Hongping Li1,+, Yufeng Wu2,+, Yali Zhao1, Xiuli Hu1, Jianfeng Chang1, Qun Wang1, Pengfei Dong1, Moubiao Zhang1, Chaohai Li1,*
Table S10 Functional category enrichment analysis of down-regulated genes in ifc copmared to WT. WT, wild-type; ifc, incompletely fused carpels. TS, total number of being enriched differentlay expressed genes.
MapMan bins	Gene list	S gene number	TS gene number	Pvalue of Fisher's Exact Test (P < 0.1)
metal handling.binding, chelation and storage	GRMZM2G052869_T03;GRMZM2G113332_T01;GRMZM2G161154_T01	3	59	0.0200979
hormone metabolism.auxin.induced-regulated-responsive-activated	GRMZM2G015049_T01;GRMZM2G025671_T02;GRMZM2G176903_T01;GRMZM2G414727_T01;GRMZM2G420812_T01	5	59	0.0263518
protein.targeting.nucleus	GRMZM2G070765_T01	1	59	0.0298415
glycolysis.plastid branch.glucose-6-phosphate isomerase	GRMZM2G076075_T02	1	59	0.0298415
mitochondrial electron transport / ATP synthesis.cytochrome c oxidase	GRMZM2G109332_T01;GRMZM2G369522_T01	2	59	0.0322441
misc.UDP glucosyl and glucoronyl transferases	GRMZM2G009125_T01;GRMZM2G035377_T01;GRMZM2G063133_T01;GRMZM2G173315_T01;GRMZM2G363554_T01	5	59	0.0384433
lipid metabolism.glycolipid synthesis.MGDG synthase	GRMZM2G141320_T01	1	59	0.0444322
redox.ascorbate and glutathione.ascorbate.GDP-L-galactose-hexose-1-phosphate guanyltransferase	GRMZM2G057186_T01	1	59	0.0444322
protein.degradation.serine protease	GRMZM2G364373_T01	1	59	0.0444322
PS.lightreaction.other electron carrier (ox/red).plastocyanin	GRMZM2G071450_T03	1	59	0.0444322
C1-metabolism.GTP cyclohydrolase I	GRMZM2G106376_T01	1	59	0.0444322
amino acid metabolism.degradation.glutamate family.proline	GRMZM2G117956_T01	1	59	0.0588072
Co-factor and vitamine metabolism.riboflavin	GRMZM2G135586_T01	1	59	0.0588072
misc.myrosinases-lectin-jacalin	GRMZM2G172204_T02	1	59	0.0588072
cell wall.modification	GRMZM2G004955_T01;GRMZM2G074585_T02;GRMZM2G113761_T01	3	59	0.0603873
stress.abiotic	GRMZM2G065989_T01;GRMZM5G828488_T01	2	59	0.0613317
redox.peroxiredoxin	GRMZM2G055936_T01	1	59	0.0729695
lipid metabolism.exotics (steroids, squalene etc).3-beta hydroxysteroid dehydrogenase/isomerase	GRMZM2G180922_T01	1	59	0.0869222
C1-metabolism.Methylenetetrahydrofolate dehydrogenase & Methenyltetrahydrofolate cyclohydrolase	AC233922.1_FGT005	1	59	0.0869222
tetrapyrrole synthesis.ferrochelatase	GRMZM2G113325_T01	1	59	0.0869222
amino acid metabolism.degradation.aspartate family.threonine	GRMZM2G109561_T01	1	59	0.114211
major CHO metabolism.degradation.starch.starch cleavage.beta amylase	GRMZM2G347708_T02	1	59	0.127553
TCA / org transformation.TCA.CS	GRMZM2G063909_T01	1	59	0.127553
nucleotide metabolism.synthesis.PRS-PP	GRMZM2G038791_T01	1	59	0.127553
metal handling	GRMZM2G008202_T01	1	59	0.140698
tetrapyrrole synthesis.GSA	GRMZM2G107739_T01	1	59	0.140698
cell wall.cell wall proteins.LRR	GRMZM2G114127_T01	1	59	0.153648
major CHO metabolism.synthesis.starch.AGPase	GRMZM2G391936_T02	1	59	0.166406
cell wall.precursor synthesis.UXS	GRMZM2G165357_T01	1	59	0.215574
stress.abiotic.cold	GRMZM2G090177_T01	1	59	0.239078
redox.thioredoxin	GRMZM2G024073_T01;GRMZM2G150091_T01	2	59	0.255609
TCA / org transformation.carbonic anhydrases	GRMZM2G348512_T03	1	59	0.273041
lipid metabolism.lipid degradation.lysophospholipases.glycerophosphodiester phosphodiesterase	GRMZM2G018820_T03	1	59	0.273041
mitochondrial electron transport / ATP synthesis.NADH-DH.localisation not clear	GRMZM2G141605_T01	1	59	0.305512
stress.abiotic.heat	GRMZM2G018988_T02;GRMZM2G063723_T01;GRMZM2G109674_T01;GRMZM2G469477_T01	4	59	0.343657
stress.abiotic.unspecified	GRMZM2G064096_T01	1	59	0.385293
hormone metabolism.ethylene.induced-regulated-responsive-activated	GRMZM2G105494_T01	1	59	0.439148
hormone metabolism.ethylene.synthesis-degradation	GRMZM2G007249_T02	1	59	0.511344
cell wall.degradation.pectate lyases and polygalacturonases	GRMZM2G174598_T01	1	59	0.554315
stress.abiotic.drought/salt	GRMZM2G181551_T01	1	59	0.599768
stress.biotic	GRMZM2G358381_T02	1	59	0.92809
