# Supplementary material for: Differential morphology and transcriptome profile between the incompletely fused carpels ovary and its wild-type in maize
Source: Sci Rep. 2016 Sep 2;6:32652. doi: 10.1038/srep32652 (PMC5009309; doi:10.1038/srep32652)
Supplement: Supplementary Table S11 [file srep32652-s7.xlsx]

## Sheet: sheet1
Differential morphology and transcriptome profile between incompletely fused carpels ovary and its wild-type in maize
Hongping Li1,+, Yufeng Wu2,+, Yali Zhao1, Xiuli Hu1, Jianfeng Chang1, Qun Wang1, Pengfei Dong1, Moubiao Zhang1, Chaohai Li1,*
Table S11 Classification of differentially expressed transcription factors with FPKM>2 in at least one of the two samples. Each transcription factor was classfied in families according to the Plant Transcription Factor database v3.0 (Jin et al., 2014). Expression values are presented as fragments per kilobase of transcript per million mapped reads (FPKM). WT, wild-type; ifc, incompletely fused ca…
Gene ID	TSS	Locus	ifc	WT	Ath_id	Ath_Symbol	TF_famliy	Description	Strand
GRMZM2G174834	TSS43764	chr4:185907967-185912697	2.01175	0.460573	AT5G57390.1	AIL5,CHO1,EMK	AP2	Uncharacterized protein; WRI1 transcription factor2 [Source:UniProtKB/TrEMBL;Acc:B4FDS6]	-
GRMZM2G160730	TSS77439,TSS77440	chr9:96744673-96748035	1.20614	2.21517	AT4G36920.1	AP2,FL1,FLO2	AP2	Glossy15; Uncharacterized protein [Source:UniProtKB/TrEMBL;Acc:B4FTA8]	+
GRMZM2G437460	TSS31218	chr3:210346706-210354569	8.12087	12.7778	AT2G33860.1	ARF3,ETT	ARF	Auxin response factor 12; Uncharacterized protein [Source:UniProtKB/TrEMBL;Acc:C0PL36]	+
GRMZM2G159399	TSS50512	chr5:27964681-27969466	46.6001	30.9514	AT4G30080.1	ARF16	ARF	Uncharacterized protein [Source:UniProtKB/TrEMBL;Acc:B4FP29]	-
GRMZM2G176289	TSS43104	chr4:160020999-160023829	2.71925	1.26741	AT4G34530.1	CIB1	bHLH	Putative HLH DNA-binding domain superfamily protein; Uncharacterized protein [Source:UniProtKB/TrEMBL;Acc:B4FVV0]	-
GRMZM2G094892	TSS57723	chr6:162059334-162061082	2.84486	1.13638	AT3G21330.1	-	bHLH	Putative HLH DNA-binding domain superfamily protein isoform 1; Putative HLH DNA-binding domain superfamily protein isoform 2; Uncharacterized protein [Source:UniProtKB/TrEMBL;Acc:C0PDD3]	+
GRMZM2G407119	TSS81778,TSS81779,TSS81780	chr9:145064264-145068946	3.86212	1.93284	AT3G07340.1	-	bHLH	Putative HLH DNA-binding domain superfamily protein [Source:UniProtKB/TrEMBL;Acc:K7VG18]	-
GRMZM2G111146	TSS53458,TSS53459,TSS53460	chr5:198825971-198829612	4.83347	7.42225	AT1G22490.1	-	bHLH	Uncharacterized protein [Source:UniProtKB/TrEMBL;Acc:B4FD44]	-
GRMZM2G112629	TSS32530	chr3:29613766-29617374	5.3742	1.24312	AT1G10585.1	-	bHLH	Uncharacterized protein [Source:UniProtKB/TrEMBL;Acc:B4FNY0]	-
GRMZM2G119823	TSS16939	chr10:105635756-105638288	8.82913	2.56429	AT5G57150.4	-	bHLH	Putative HLH DNA-binding domain superfamily protein; Uncharacterized protein [Source:UniProtKB/TrEMBL;Acc:C0PEI4]	-
GRMZM2G042895	TSS13302,TSS13303	chr10:76599856-76602213	22.9071	7.98596	AT5G57150.1	-	bHLH	Putative HLH DNA-binding domain superfamily protein [Source:UniProtKB/TrEMBL;Acc:K7UFH5]	+
GRMZM2G301089	TSS5258	chr1:274801583-274803327	37.7497	13.9898	AT5G43650.1	BHLH92	bHLH	Helix-loop-helix DNA-binding domain containing protein [Source:UniProtKB/TrEMBL;Acc:B6SSA8]	+
GRMZM2G050912	TSS77404	chr9:93665909-93671589	2.07028	3.78893	-	-	bZIP	Putative bZIP transcription factor superfamily protein; Uncharacterized protein [Source:UniProtKB/TrEMBL;Acc:B7ZYA0]	+
GRMZM2G353553	TSS7845	chr1:81928300-81930832	3.61107	1.68221	AT4G38900.2	-	bZIP	Uncharacterized protein [Source:UniProtKB/TrEMBL;Acc:B4FDP1]	-
GRMZM2G428184	TSS228	chr1:5738360-5746550	17.0858	8.26309	AT4G38900.2	-	bZIP	DNA binding protein [Source:UniProtKB/TrEMBL;Acc:B6U2P4]	+
GRMZM2G444748	TSS51420	chr5:74948195-74950097	55.2579	83.0691	AT1G75390.1	AtbZIP44,bZIP44	bZIP	BZIP transcription factor [Source:UniProtKB/TrEMBL;Acc:F1DK38]	-
GRMZM2G179677	TSS3735,TSS3736	chr1:206161655-206168807	2.76099	4.45721	AT3G50700.1	AtIDD2,IDD2	C2H2	Uncharacterized protein [Source:UniProtKB/TrEMBL;Acc:B7ZWY0]	+
GRMZM2G172605	TSS25111	chr2:112603051-112604929	2.78857	1.39787	AT1G75710.1	-	C2H2	Uncharacterized protein [Source:UniProtKB/TrEMBL;Acc:C4JBR8]	-
GRMZM2G058868	TSS36193	chr4:609415-610872	3.72983	5.98522	AT2G37740.1	ATZFP10,ZFP10	C2H2	Putative Zinc finger, C2H2 type family protein; Uncharacterized protein; Zinc finger, C2H2 type family protein [Source:UniProtKB/TrEMBL;Acc:B4FNM8]	+
GRMZM5G898314	TSS71522	chr8:162662840-162666204	6.74723	10.5396	AT3G44750.1	ATHD2A,HD2A,HDA3,HDT1	C2H2	Uncharacterized protein [Source:UniProtKB/TrEMBL;Acc:K7V687]	+
GRMZM2G035103	TSS45418	chr5:6321177-6322741	11.2172	6.16611	AT1G27730.1	STZ,ZAT10	C2H2	NA	+
GRMZM2G089850	TSS66619	chr7:130393750-130395017	18.887	30.5968	AT1G51700.1	ADOF1,DOF1	Dof	Uncharacterized protein [Source:UniProtKB/TrEMBL;Acc:C4J9K3]	-
GRMZM2G449950	TSS43187	chr4:164205528-164206744	61.4989	93.7768	AT5G60850.1	OBP4	Dof	Uncharacterized protein [Source:UniProtKB/TrEMBL;Acc:K7U893]	-
GRMZM2G404769	TSS48442	chr5:175687852-175693647	3.3691	8.92248	AT1G14700.2	ATPAP3,PAP3	E2F/DP	NA	+
GRMZM2G351232	TSS4971,TSS4972	chr1:262525867-262531447	27.8317	58.0129	AT1G14700.2	ATPAP3,PAP3	E2F/DP	NA	+
GRMZM2G059939	TSS57755	chr6:162767826-162769490	3.21671	1.80411	AT1G13260.1	EDF4,RAV1	ERF	Putative AP2/EREBP transcription factor superfamily protein; Uncharacterized protein [Source:UniProtKB/TrEMBL;Acc:B4FXX4]	+
GRMZM2G087059	TSS19686	chr2:64001712-64004098	3.5627	2.27506	AT5G61890.1	-	ERF	NA	+
GRMZM2G434203	TSS48903	chr5:195729656-195730672	5.98843	3.58566	AT5G52020.1	-	ERF	NA	+
GRMZM2G137341	TSS48904	chr5:195885969-195887098	6.47203	4.0638	AT4G25470.1	ATCBF2,CBF2,DREB1C,FTQ4	ERF	Dehydration-responsive element-binding protein 1A [Source:UniProtKB/TrEMBL;Acc:B6TU97]	+
GRMZM2G007406	TSS78549	chr9:141206087-141207032	7.6281	1.54382	AT1G21910.1	-	ERF	Putative AP2/EREBP transcription factor superfamily protein [Source:UniProtKB/TrEMBL;Acc:K7W0Y9]	+
GRMZM2G080516	TSS17670	chr10:139299145-139301101	7.71593	4.98652	AT4G17500.1	ATERF-1,ERF-1	ERF	AP2-EREBP transcription factor; Putative AP2/EREBP transcription factor superfamily protein; Uncharacterized protein [Source:UniProtKB/TrEMBL;Acc:B4G0P7]	-
GRMZM2G380377	TSS55291	chr6:62712929-62714535	24.3063	13.7004	AT4G25480.1	ATCBF3,CBF3,DREB1A	ERF	DRE-binding protein 4; Putative AP2/EREBP transcription factor superfamily protein [Source:UniProtKB/TrEMBL;Acc:C3UZ69]	+
GRMZM2G055180	TSS18859	chr2:21347525-21348862	33.4347	19.1102	AT4G17500.1	ATERF-1,ERF-1	ERF	Ethylene-responsive transcription factor 2 [Source:UniProtKB/TrEMBL;Acc:B6U860]	+
GRMZM2G068967	TSS23348,TSS23349	chr2:10792627-10794856	140.296	92.5184	AT3G20310.1	ATERF-7,ATERF7,ERF7	ERF	Uncharacterized protein [Source:UniProtKB/TrEMBL;Acc:C4J4G2]	-
GRMZM2G175827	TSS37641	chr4:80099617-80112468	3.09469	4.77071	AT1G32240.1	KAN2	G2-like	KANADI3; Kanadi3; Uncharacterized protein [Source:UniProtKB/TrEMBL;Acc:B4FZ70]	+
GRMZM2G056400	TSS9842,TSS9843	chr1:215657188-215662587	4.99561	8.01493	AT1G32240.1	KAN2	G2-like	Kanadi1 [Source:UniProtKB/TrEMBL;Acc:B5M492]	-
GRMZM2G016370	TSS12042	chr10:5388540-5390660	6.57096	10.5167	AT1G68670.1	-	G2-like	Putative MYB DNA-binding domain superfamily protein; Uncharacterized protein [Source:UniProtKB/TrEMBL;Acc:B4FEJ8]	+
GRMZM2G159119	TSS15102	chr10:5125136-5127242	6.73501	11.9803	AT1G68670.1	-	G2-like	Putative MYB DNA-binding domain superfamily protein [Source:UniProtKB/TrEMBL;Acc:K7TM84]	-
AC155434.2_FG005	TSS67823,TSS67824	chr7:173860638-173863455	13.4985	20.2589	AT5G18240.1	ATMYR1,MYR1	G2-like	Uncharacterized protein [Source:UniProtKB/TrEMBL;Acc:C0PN60]	-
GRMZM2G423292	TSS37292	chr4:55782766-55784875	8.29056	13.3535	AT1G61730.1	-	GeBP	Uncharacterized protein [Source:UniProtKB/TrEMBL;Acc:K7UTP1]	+
GRMZM2G105335	TSS39067	chr4:177152122-177154056	23.7519	15.0715	AT3G13960.1	AtGRF5,GRF5	GRF	Uncharacterized protein [Source:UniProtKB/TrEMBL;Acc:K7U1V3]	+
GRMZM2G106276	TSS79558	chr9:20880507-20882413	3.38511	1.90273	AT5G06710.1	HAT14	HD-ZIP	Putative homeobox DNA-binding and leucine zipper domain family protein [Source:UniProtKB/TrEMBL;Acc:K7VB56]	-
GRMZM2G145690	TSS49411,TSS49412	chr5:211122753-211127092	4.62838	2.54351	AT1G73360.1	ATHDG11,EDT1,HDG11	HD-ZIP	Homeodomain leucine zipper family IV protein [Source:UniProtKB/TrEMBL;Acc:G2J5S8]	+
GRMZM2G062244	TSS22018	chr2:208276498-208277653	9.46773	5.3679	AT4G36740.1	ATHB40,HB-5,HB40	HD-ZIP	NA	+
GRMZM2G034113	TSS26436,TSS26437	chr2:195705582-195707271	10.583	5.30462	AT2G46680.1	ATHB-7,ATHB7,HB-7	HD-ZIP	Uncharacterized protein [Source:UniProtKB/TrEMBL;Acc:B4FVH6]	-
GRMZM2G097349	TSS4524	chr1:243185150-243187447	20.1566	33.0419	AT1G69780.1	ATHB13	HD-ZIP	Homeobox-leucine zipper protein HAT7 [Source:UniProtKB/TrEMBL;Acc:B6U0B0]	+
GRMZM2G104204	TSS64389	chr7:160792660-160793924	27.9845	15.0717	AT2G18550.1	ATHB21,HB-2,HB21	HD-ZIP	NA	+
GRMZM2G005624	TSS732	chr1:23240103-23249045	30.8957	19.4612	AT2G18550.1	ATHB21,HB-2,HB21	HD-ZIP	Uncharacterized protein [Source:UniProtKB/TrEMBL;Acc:B4G1C5]	+
GRMZM2G150594	TSS78607,TSS78608	chr9:143011636-143013786	4.678	1.67806	AT2G45420.1	LBD18	LBD	Putative LOB domain-containing family protein; Uncharacterized protein [Source:UniProtKB/TrEMBL;Acc:B4FGE2]	+
GRMZM2G110913	TSS6945	chr1:33801736-33804023	18.2946	7.82191	AT2G45420.1	LBD18	LBD	Uncharacterized protein [Source:UniProtKB/TrEMBL;Acc:C0HGH5]	-
GRMZM2G046885	TSS49357	chr5:209573311-209581383	2.93919	0.982239	AT2G22540.1	AGL22,SVP	MIKC	MADS-box transcription factor 22; Uncharacterized protein [Source:UniProtKB/TrEMBL;Acc:B4FE82]	+
GRMZM2G070034	TSS78098,TSS78099,TSS78100	chr9:125606005-125639409	13.9721	8.84174	AT2G45660.1	AGL20,ATSOC1,SOC1	MIKC	Putative MADS-box transcription factor family protein; Uncharacterized protein [Source:UniProtKB/TrEMBL;Acc:C0P954]	+
GRMZM2G171365	TSS78961,TSS78962	chr9:154082656-154102449	27.5505	42.012	AT2G45660.1	AGL20,ATSOC1,SOC1	M-type	MADS1 [Source:UniProtKB/TrEMBL;Acc:K7VM30]	+
GRMZM2G130382	TSS51608,TSS51609	chr5:85114742-85115835	175.583	82.5808	AT5G60910.1	AGL8,FUL	M-type	NA	-
GRMZM2G087955	TSS20973	chr2:164459323-164461196	2.15112	1.12559	AT2G23290.1	AtMYB70,MYB70	MYB	Uncharacterized protein [Source:UniProtKB/TrEMBL;Acc:C4J9F0]	+
GRMZM2G050550	TSS62660	chr7:51486944-51489455	4.82278	3.20328	AT5G67300.1	ATMYB44,ATMYBR1,MYB44,MYBR1	MYB	Sucrose responsive element binding protein [Source:UniProtKB/TrEMBL;Acc:B6TZ85]	+
GRMZM2G147346	TSS4261,TSS4262	chr1:231339379-231341822	5.97554	2.93288	AT3G23250.1	ATMYB15,ATY19,MYB15	MYB	Uncharacterized protein [Source:UniProtKB/TrEMBL;Acc:C4IYX1]	+
GRMZM2G160840	TSS33716	chr3:127632799-127634389	7.44414	4.47874	AT5G49620.1	AtMYB78,MYB78	MYB	R2R3MYB-domain protein [Source:UniProtKB/TrEMBL;Acc:Q9SQD3]	-
AC217264.3_FG005	TSS4579	chr1:246090025-246092492	8.66812	5.70366	AT2G32460.1	ATM1,ATMYB101,MYB101	MYB	NA	+
GRMZM2G088783	TSS35389	chr3:204223729-204225807	16.6823	25.7927	AT3G13890.2	ATMYB26,MS35,MYB26	MYB	MYB9 [Source:UniProtKB/TrEMBL;Acc:B6T169]	-
GRMZM2G091201	TSS61098	chr6:149547175-149548435	3.59391	1.3082	AT5G04760.1	-	MYB_related	Putative MYB DNA-binding domain superfamily protein [Source:UniProtKB/TrEMBL;Acc:K7UNU4]	-
GRMZM2G115070	TSS5929	chr1:300879226-300880127	4.0033	1.4274	AT3G09600.1	-	MYB_related	Putative uncharacterized protein [Source:UniProtKB/TrEMBL;Acc:B6SQ50]	+
GRMZM2G051256	TSS28582	chr3:54471015-54474812	24.8733	11.1644	AT2G47460.1	ATMYB12,MYB12,PFG1	MYB_related	MYB transcription factor; MYB-IF35 transcription factor; R2R3 Myb transcription factor MYB-IF35; Uncharacterized protein [Source:UniProtKB/TrEMBL;Acc:Q84U76]	+
GRMZM2G146380	TSS52928	chr5:176985508-176986702	5.22299	1.62845	AT3G04060.1	anac046,NAC046	NAC	NAC30 NAC type transcription factor [Source:UniProtKB/TrEMBL;Acc:K0DCP5]	-
GRMZM5G898290	TSS38179	chr4:125797542-125799275	9.63901	2.43452	AT5G07680.1	ANAC079,ANAC080,ATNAC4,NAC080	NAC	Putative NAC domain transcription factor superfamily protein isoform 1; Putative NAC domain transcription factor superfamily protein isoform 2; Uncharacterized protein [Source:UniProtKB/TrEMBL;Acc:C0PC79]	+
GRMZM2G336533	TSS49796	chr5:2887334-2889124	11.3181	5.01691	AT5G08790.1	anac081,ATAF2	NAC	NAC transcription factor; Uncharacterized protein [Source:UniProtKB/TrEMBL;Acc:B7ZXS1]	-
GRMZM2G162739	TSS25784,TSS25785	chr2:159575159-159577058	12.3333	6.54655	AT5G08790.1	anac081,ATAF2	NAC	Uncharacterized protein [Source:UniProtKB/TrEMBL;Acc:B8A2R3]	-
GRMZM2G083347	TSS12244	chr10:14449664-14451543	13.0837	8.13986	AT5G13180.1	ANAC083,NAC083,VNI2	NAC	Putative NAC domain transcription factor superfamily protein [Source:UniProtKB/TrEMBL;Acc:K7TJD6]	+
GRMZM2G159500	TSS78319	chr9:133066104-133068297	19.7467	11.2998	AT5G18270.1	ANAC087	NAC	GRAB2 protein; Putative NAC domain transcription factor superfamily protein [Source:UniProtKB/TrEMBL;Acc:B6SUI0]	+
GRMZM2G430849	TSS67817	chr7:173556183-173558723	23.4281	12.5708	AT3G04070.1	anac047,NAC047	NAC	NAC domain transcription factor [Source:UniProtKB/TrEMBL;Acc:B6U2D4]	-
GRMZM2G009892	TSS24122	chr2:42514432-42516336	31.4081	17.0717	AT5G61430.1	ANAC100,ATNAC5,NAC100	NAC	Uncharacterized protein [Source:UniProtKB/TrEMBL;Acc:C0P5H4]	-
GRMZM2G169654	TSS31101	chr3:206678254-206680041	4.37043	2.34995	AT1G68840.1	EDF2,RAP2.8,RAV2,TEM2	RAV	DNA-binding protein RAV1 [Source:UniProtKB/TrEMBL;Acc:B6TX04]	+
GRMZM2G147424	TSS17097,TSS17098	chr10:113732416-113734756	39.5988	68.0001	AT2G37120.1	-	S1Fa-like	DNA-binding protein S1FA2; DNA-binding protein S1FA2 isoform 1; DNA-binding protein S1FA2 isoform 2 [Source:UniProtKB/TrEMBL;Acc:B6SLS1]	-
GRMZM2G108798	TSS59563,TSS59564	chr6:85368886-85371594	10.3147	16.1153	AT5G66350.1	SHI	SRS	Uncharacterized protein [Source:UniProtKB/TrEMBL;Acc:K7UDS7]	-
GRMZM2G061101	TSS4831	chr1:257512112-257518809	2.1218	3.47637	AT4G08150.1	BP,BP1,KNAT1	TALE	Uncharacterized protein [Source:UniProtKB/TrEMBL;Acc:B4FDL7]	+
GRMZM2G076272	TSS80038,TSS80039	chr9:58195565-58199144	9.6794	15.5812	AT4G32980.1	ATH1	TALE	Putative POX domain/homeobox DNA-binding domain family protein isoform 1; Putative POX domain/homeobox DNA-binding domain family protein isoform 2; Uncharacterized protein [Source:UniProtKB/TrEMBL;Acc:B4FYN8]	-
GRMZM2G060319	TSS37690	chr4:82385033-82386103	2.98395	1.37362	AT1G67260.1	TCP1	TCP	Teosinte branched1 protein; Uncharacterized protein [Source:UniProtKB/TrEMBL;Acc:C0P588]	+
GRMZM2G305362	TSS72786	chr8:39022757-39024659	22.6743	15.0518	AT3G10040.1	-	Trihelix	Uncharacterized protein [Source:UniProtKB/TrEMBL;Acc:K7VC46]	-
GRMZM5G812272	TSS75057,TSS75058	chr8:148612690-148615433	2.98851	1.60976	AT1G29860.1	ATWRKY71,WRKY71	WRKY	Putative WRKY DNA-binding domain superfamily protein; Uncharacterized protein [Source:UniProtKB/TrEMBL;Acc:B7ZY62]	-
GRMZM2G125653	TSS66348	chr7:115336588-115338419	5.19772	3.18154	AT1G80840.1	ATWRKY40,WRKY40	WRKY	Uncharacterized protein; WRKY DNA-binding protein [Source:UniProtKB/TrEMBL;Acc:B1Q040]	-
GRMZM2G018721	TSS61892,TSS61893	chr7:1923281-1927959	5.83679	9.00555	AT1G69310.1	ATWRKY57,WRKY57	WRKY	NA	+
GRMZM2G031963	TSS14158,TSS14159	chr10:124679422-124684591	5.86539	9.46041	AT5G56270.1	ATWRKY2,WRKY2	WRKY	Putative WRKY DNA-binding domain superfamily protein [Source:UniProtKB/TrEMBL;Acc:K7U478]	+
AC165171.2_FG002	TSS29664	chr3:144777898-144779302	13.6033	7.15571	AT5G43290.1	ATWRKY49,WRKY49	WRKY	Uncharacterized protein [Source:UniProtKB/TrEMBL;Acc:B4F802]	+
GRMZM2G408462	TSS31279	chr3:212821184-212822609	14.6505	3.95289	AT4G11070.1	AtWRKY41,WRKY41	WRKY	NA	+
GRMZM2G012724	TSS60899	chr6:141604321-141606522	19.243	10.3922	AT2G38470.1	ATWRKY33,WRKY33	WRKY	Putative WRKY DNA-binding domain superfamily protein [Source:UniProtKB/TrEMBL;Acc:K7UJJ9]	-
GRMZM2G449681	TSS74117,TSS74118	chr8:109740014-109742387	26.7919	13.025	AT2G38470.1	ATWRKY33,WRKY33	WRKY	Putative WRKY DNA-binding domain superfamily protein isoform 1; Putative WRKY DNA-binding domain superfamily protein isoform 2 [Source:UniProtKB/TrEMBL;Acc:K7V006]	-
GRMZM2G529859	TSS48756,TSS48757,TSS48758	chr5:189249187-189252175	16.1923	24.5737	AT2G45190.1	AFO,FIL,YAB1	YABBY	Uncharacterized protein [Source:UniProtKB/TrEMBL;Acc:B4FSG0]	+
GRMZM2G346920	TSS9527	chr1:200897498-200899336	1.38983	2.45485	AT4G24660.1	ATHB22,HB22,MEE68	ZF-HD	ZF-HD protein dimerisation region containing protein [Source:UniProtKB/TrEMBL;Acc:B6TE62]	-
