# Supplementary material for: Differential morphology and transcriptome profile between the incompletely fused carpels ovary and its wild-type in maize
Source: Sci Rep. 2016 Sep 2;6:32652. doi: 10.1038/srep32652 (PMC5009309; doi:10.1038/srep32652)
Supplement: Supplementary Table S14 [file srep32652-s8.xlsx]

## Sheet: Sheet1
Differential morphology and transcriptome profile between incompletely fused carpels ovary and its wild-type in maize
Hongping Li1,+, Yufeng Wu2,+, Yali Zhao1, Xiuli Hu1, Jianfeng Chang1, Qun Wang1, Pengfei Dong1, Moubiao Zhang1, Chaohai Li1,*
Table S14 Verification of RNA-seq results by qPCR. WT, wild-type; ifc, incompletely fused carpels.
Gene ID	Forward primer	Reverse primer	TF_famliy	Ath_Symbol	Description	RNA-seq				QPCR
						ifc	WT	ifc/WT (log2)	p_value	ifc	WT	ifc/WT(log2)	p_value	sig_lable
GRMZM2G400156	GGTGGAAGTGGAATGGAAGCT	CGCATTTGCCATTTATCACAA	NA	-	SAUR33-auxin-responsive SAUR family member [Source:UniProtKB/TrEMBL;Acc:B6TWI9]	6.2615	0.291778	4.42357	0.01065	40.8371	1	5.35181	0.0007	**
GRMZM2G116614	GAGAGAGAAAGGCGTTGCAG	AGGAAAGAGCCCGTCGTATT	NA	JAZ1,TIFY10A	Uncharacterized protein [Source:UniProtKB/TrEMBL;Acc:C0PFI1]	30.3826	5.12451	2.56776	5e-05	37.3322	1	5.22235	0.00055	**
GRMZM2G007406	TCGCCCAAGTTCATGGATCTA	TAGCAGAAACTCCACAGCCTCAT	ERF	-	Putative AP2/EREBP transcription factor superfamily protein [Source:UniProtKB/TrEMBL;Acc:K7W0Y9]	7.6281	1.54382	2.30482	0.00015	27.0824	1	4.75928	0.00105	**
GRMZM2G174834	CGCATCTCTGGGACAAGCA	ACCTTGCCTGCCTTTCTTCTT	AP2	AIL5,CHO1,EMK	Uncharacterized protein; WRI1 transcription factor2 [Source:UniProtKB/TrEMBL;Acc:B4FDS6]	2.01175	0.460573	2.12695	5e-05	11.0609	1	3.4674	0.00495	**
GRMZM2G112629	GACGAGCCGACGAGAACAG	CTCCGGCTCTTCATCTCGAT	bHLH	-	Uncharacterized protein [Source:UniProtKB/TrEMBL;Acc:B4FNY0]	5.3742	1.24312	2.11208	5e-05	10.6004	1	3.40605	0.00275	**
GRMZM2G408462	CCAGTGCAAGAAGAGGAAGG	TGTCCTTCTGGCCGTACTTC	WRKY	AtWRKY41,WRKY41	NA	14.6505	3.95289	1.88997	5e-05	10.2492	1	3.35743	0.0095	**
GRMZM2G119823	GGGCGTCGTGCTGATGTC	GGTAAAAGTCAGCGTCAGTGTCA	bHLH	-	Putative HLH DNA-binding domain superfamily protein; Uncharacterized protein [Source:UniProtKB/TrEMBL;Acc:C0PEI4]	8.82913	2.56429	1.78371	5e-05	7.23422	1	2.85484	0.0115	*
GRMZM2G085661	ATCACGGTCTCGAGGAAGGA	CCCTGTATCGCATTGCACTAGTATC	NA	CYP71B37	indole-2-monooxygenase [Source:UniProtKB/Swiss-Prot;Acc:Q43257]	9.18447	2.68986	1.77167	5e-05	5.68002	1	2.5059	0.018	*
GRMZM5G838098	CGAGGAAGGTGTCGCTAAAG	GCTGCTGGGTATGGATCTG	NA	JAZ1,TIFY10A	Uncharacterized protein [Source:UniProtKB/TrEMBL;Acc:C0HI05]	10.1505	3.19704	1.66674	5e-05	5.20456	1	2.37978	0.023	*
GRMZM2G046885	GCAGACAGGTCAGAACAAATAAGC	GGCCTTCCAGCTAGCTCAGA	MIKC	AGL22,SVP	MADS-box transcription factor 22; Uncharacterized protein [Source:UniProtKB/TrEMBL;Acc:B4FE82]	2.93919	0.982239	1.58127	0.01545	5.00456	1	2.32324	0.0205	*
GRMZM2G042895	GAATCGTATCCAGATCAAGCACAT	TCGCGGAGGCATCATCTAG	bHLH	-	Putative HLH DNA-binding domain superfamily protein [Source:UniProtKB/TrEMBL;Acc:K7UFH5]	22.9071	7.98596	1.52026	5e-05	5.16172	1	2.36785	0.018	*
GRMZM2G036351	TCGCGCTGTGATTTACTGGAT	CCAAAGGCAGGCATGATCAT	NA	JAZ2,TIFY10B	Putative tify domain/CCT motif transcription factor family protein; ZIM motif family protein [Source:UniProtKB/TrEMBL;Acc:B6TTL0]	53.0231	19.2219	1.46387	5e-05	4.95292	1	2.30828	0.009	*
GRMZM2G301089	CACCAGTGTGCTCTCGTTGT	GGCGTCCATTTACATCCACT	bHLH	BHLH92	Helix-loop-helix DNA-binding domain containing protein [Source:UniProtKB/TrEMBL;Acc:B6SSA8]	37.7497	13.9898	1.43209	5e-05	3.04104	1	1.60457	0.023	*
GRMZM2G099467	AGACTCCTTTGCCTCGATAACACT	ACGGTTGCCCATGTACAGTTC	NA	DMR6	Gibberellin 20 oxidase 2; Uncharacterized protein [Source:UniProtKB/TrEMBL;Acc:B4FZ24]	5.4679	2.07909	1.39503	0.0001	2.59122	1	1.37363	0.0195	*
GRMZM2G094892	TGGGCCCCTTCTGAGTGA	CCGTCCGTCTTCTCTCCTGAT	bHLH	-	Putative HLH DNA-binding domain superfamily protein isoform 1; Putative HLH DNA-binding domain superfamily protein isoform 2; Uncharacterized protein [Source:UniProtKB/TrEMBL;Acc:C0PDD3]	2.84486	1.13638	1.32391	0.0041	2.39122	1	1.25774	0.021	*
GRMZM2G085381	CTGAGGAGGCTGGAGGAGTATG	GTGTCTCTGTACGTTTTACTTTGTCATG	NA	-	Indole-3-glycerol phosphate lyase, chloroplastic [Source:UniProtKB/Swiss-Prot;Acc:P42390]	7.47244	3.28863	1.18409	5e-05	2.2492	1	1.16941	0.024	*
GRMZM2G336533	ACAACGTACGTCCATGTGCTTATAG	TGAGGCAACCGAAATACATTAGG	NAC	anac081,ATAF2	NAC transcription factor; Uncharacterized protein [Source:UniProtKB/TrEMBL;Acc:B7ZXS1]	11.3181	5.01691	1.17376	5e-05	2.21119	1	1.14482	0.021	*
GRMZM2G147346	GGAGTTCTGGCTCAACATGCT	GCATCCTAGTTACAAGACGCTCAA	MYB	ATMYB15,ATY19,MYB15	Uncharacterized protein [Source:UniProtKB/TrEMBL;Acc:C4IYX1]	5.97554	2.93288	1.02675	0.00135	2.10242	1	1.07205	0.0235	*
GRMZM2G034113	CGGAGGGAAGGGAAAAGG	AACATGGACTCCAGCGACTTG	HD-ZIP	ATHB-7,ATHB7,HB-7	Uncharacterized protein [Source:UniProtKB/TrEMBL;Acc:B4FVH6]	10.583	5.30462	0.996427	5e-05	2.07012	1	1.04971	0.016	*
GRMZM2G445634	TGTGATTTGGATCTCGCTTG	TCTCCGATCTCCACACCAAC	NA	JAZ1,TIFY10A	ZIM motif family protein [Source:UniProtKB/TrEMBL;Acc:B6TF40]	162.702	83.4967	0.962441	0.0002	2.02421	1	1.01736	0.0245	*
GRMZM2G162739	CGCTCCCCCATTTTTTTCTC	TTCGCTGTGGCTTGGTTCTT	NAC	anac081,ATAF2	Uncharacterized protein [Source:UniProtKB/TrEMBL;Acc:B8A2R3]	12.3333	6.54655	0.913752	0.00025	1.81218	1	0.857727	0.012	*
GRMZM2G430849	CCGAGTACCCAGGCATGTTC	GGTATGTGGCTGTCGACGAA	NAC	anac047,NAC047	NAC domain transcription factor [Source:UniProtKB/TrEMBL;Acc:B6U2D4]	23.4281	12.5708	0.898163	5e-05	1.658	1	0.729441	0.028	*
GRMZM2G104204	CGTAAAACCCGGTAGGAACA	CGCTCACTCACATCAATGGT	HD-ZIP	ATHB21,HB-2,HB21	NA	27.9845	15.0717	0.892786	0.00015	1.6434	1	0.716686	0.04	*
GRMZM2G009892	CCGTGCCGTTCCAGTATTTAA	GACGAAGCGATCAAGAGAAACC	NAC	ANAC100,ATNAC5,NAC100	Uncharacterized protein [Source:UniProtKB/TrEMBL;Acc:C0P5H4]	31.4081	17.0717	0.87953	0.0002	1.44916	1	0.535217	0.043	*
GRMZM2G301934	GGCGGGAATCCAAGGCTAT	GAGAGCCCTCCGACAAGCT	NA	AtCXE18,CXE18	Gibberellin receptor GID1L2; Uncharacterized protein [Source:UniProtKB/TrEMBL;Acc:B6TKK2]	36.6789	20.0911	0.868394	0.0002	1.42795	1	0.513945	0.0415	*
GRMZM2G035103	CCCCGCCTCCTCATGAC	AAAAAAGTCTCGTGCGGATCA	C2H2	STZ,ZAT10	NA	11.2172	6.16611	0.86328	0.00085	1.39991	1	0.485337	0.0415	*
GRMZM2G062244	AGTTCGCCAAGCTCAAGCA	TCGTTCTCAAGGTGGCATTTG	HD-ZIP	ATHB40,HB-5,HB40	NA	9.46773	5.3679	0.818661	0.01715	1.24916	1	0.320958	0.0945
AC199541.4_FG001	ACGGCCAAGTATGTGGAGAG	TCACCTCCCTTATGCACCTC	NA	ATSAGT1,GT,SAGT1,SGT1,UGT74F2	Indole-3-acetate beta-glucosyltransferase [Source:UniProtKB/TrEMBL;Acc:B6SRX8]	13.1903	7.87053	0.744945	0.00135	0.892809	1	-0.163577	0.085
GRMZM2G160840	TCTGGTCATGGTCTGTCGTC	AAGGCCCAAAGGTTACCAGT	MYB	AtMYB78,MYB78	R2R3MYB-domain protein [Source:UniProtKB/TrEMBL;Acc:Q9SQD3]	7.44414	4.47874	0.733012	0.02235	0.54	1	-0.888969	0.02	*
GRMZM2G070034	ACCCTGCTCCAAGACAACAAA	CGCCTCCGGTGGAGACT	MIKC	AGL20,ATSOC1,SOC1	Putative MADS-box transcription factor family protein; Uncharacterized protein [Source:UniProtKB/TrEMBL;Acc:C0P954]	13.9721	8.84174	0.660147	0.0059	0.48	1	-1.05889	0.014	*
GRMZM2G052422	CGTCGCGCTCATAGTCTTCTC	TGCGTGTTGTACTTGTCAATTATCTC	NA	ACO4,EAT1,EFE	1-aminocyclopropane-1-carboxylate oxidase 1; Acc oxidase; Uncharacterized protein [Source:UniProtKB/TrEMBL;Acc:Q6JN53]	98.6938	62.4832	0.659491	0.00105	0.418197	1	-1.25774	0.0215	*
GRMZM2G068967	AGCAAGCAGGCAGCATACTC	ACCACGGATGACGACGAC	ERF	ATERF-7,ATERF7,ERF7	Uncharacterized protein [Source:UniProtKB/TrEMBL;Acc:C4J4G2]	140.296	92.5184	0.600662	0.0139	0.36894	1	-1.43854	0.0155	*
GRMZM2G529859	CACCGGGAGGCGTTCA	CGAAGTGGATGTGTGGGAAAT	YABBY	AFO,FIL,YAB1	Uncharacterized protein [Source:UniProtKB/TrEMBL;Acc:B4FSG0]	16.1923	24.5737	-0.601807	0.0064	0.34	1	-1.55639	0.01	*
GRMZM5G898314	GAGCCATGCCTGCAAGTCA	ATGCTTCTTTGCCTTCTGATGAG	C2H2	ATHD2A,HD2A,HDA3,HDT1	Uncharacterized protein [Source:UniProtKB/TrEMBL;Acc:K7V687]	6.74723	10.5396	-0.643453	0.0195	0.212587	1	-2.23388	0.014	*
GRMZM2G058868	CAACACCACCACCACCACTA	CCGCCTGATCTTCTCTCATC	C2H2	ATZFP10,ZFP10	Putative Zinc finger, C2H2 type family protein; Uncharacterized protein; Zinc finger, C2H2 type family protein [Source:UniProtKB/TrEMBL;Acc:B4FNM8]	3.72983	5.98522	-0.682294	0.0201	0.192139	1	-2.37978	0.00105	**
GRMZM5G817777	TGCTGTGGCCCTTCTTCG	CACATCTGGTCGTACAGCGG	NA	-	Gibberellin receptor GID1L2 [Source:UniProtKB/TrEMBL;Acc:B6UI33]	5.76491	9.46194	-0.714838	0.0112	0.120774	1	-3.04962	0.0026	**
GRMZM2G414727	ATCTCTCCCGTTTCTGCTTG	AATTTTTCGCCATCGTCAAC	NA	-	SAUR56-auxin-responsive SAUR family member [Source:UniProtKB/TrEMBL;Acc:B6TM17]	14.7279	24.5218	-0.735513	0.00115	0.103052	1	-3.27855	0.00035	**
GRMZM2G160730	GGTAAAAGCAGTGGCAGAGG	GTGACTATTCGAGGGCAGGA	AP2	AP2,FL1,FLO2	Glossy15; Uncharacterized protein [Source:UniProtKB/TrEMBL;Acc:B4FTA8]	1.20614	2.21517	-0.87702	0.0144	0.0267866	1	-5.22235	0.0002	**
GRMZM2G163848	GGAGCTCATCCTGCACTACC	TGACTGACTGGCTGCTGAAC	NA	IAA8	Uncharacterized protein [Source:UniProtKB/TrEMBL;Acc:B4FH17]	3.33022	7.85427	-1.23786	0.0001	0.0242377	1	-5.3666	0.0001	**
* p_value < 0.01; ** p_value < 0.05.
EF1α	TCTCAAGAACGGTGATGCTG	CAAATCGACCAAGAGGAGGA
